# Supplementary material for: Transcriptome changes in response to temperature in the fish pathogen Photobacterium damselae subsp. damselae: Clues to understand the emergence of disease outbreaks at increased seawater temperatures
Source: PLoS One. 2018 Dec 31;13(12):e0210118. doi: 10.1371/journal.pone.0210118 (PMC6312309; doi:10.1371/journal.pone.0210118)
Supplement: S1 Table — (XLSX) [file pone.0210118.s001.xlsx]

## Sheet: Hoja1
	OD 600nm
Time (h)	15 ºC (1)	15 ºC (2)	15 ºC (3)	25ºC (1)	25ºC (2)	25ºC (3)
0	0	0	0	0	0	0
2	0.018	0.017	0.016	0.026	0.025	0.022
4	0.036	0.042	0.039	0.046	0.046	0.042
6	0.057	0.054	0.06	0.069	0.067	0.064
8	0.07	0.075	0.073	0.11	0.107	0.103
10	0.09	0.095	0.082	0.24	0.228	0.221
12	0.109	0.114	0.102	0.418	0.411	0.408
14	0.131	0.133	0.123	0.538	0.528	0.516
16	0.198	0.198	0.189	0.545	0.558	0.56
18	0.298	0.305	0.298	0.55	0.561	0.559
20	0.365	0.385	0.373	0.549	0.56	0.562
22	0.4	0.422	0.411	0.554	0.562	0.565
24	0.416	0.445	0.428	0.556	0.563	0.568
26	0.413	0.44	0.428	0.56	0.567	0.571
28	0.425	0.448	0.446	0.568	0.573	0.575
30	0.454	0.478	0.471	0.571	0.576	0.581
32	0.463	0.491	0.484	0.577	0.582	0.586
34	0.47	0.5	0.493	0.586	0.591	0.595
36	0.474	0.505	0.5	0.594	0.6	0.603
38	0.479	0.506	0.497	0.601	0.605	0.61
40	0.485	0.509	0.491	0.606	0.612	0.615
42	0.483	0.506	0.493	0.615	0.62	0.622
44	0.481	0.498	0.496	0.623	0.626	0.627
46	0.48	0.498	0.497	0.627	0.632	0.632
48	0.483	0.498	0.499	0.627	0.631	0.632
