# Supplementary material for: Transcriptome changes in response to temperature in the fish pathogen Photobacterium damselae subsp. damselae: Clues to understand the emergence of disease outbreaks at increased seawater temperatures
Source: PLoS One. 2018 Dec 31;13(12):e0210118. doi: 10.1371/journal.pone.0210118 (PMC6312309; doi:10.1371/journal.pone.0210118)
Supplement: S2 Table — (XLSX) [file pone.0210118.s002.xlsx]

## Sheet: Hoja1
Sample	Total reads	Mapped reads	% Mapped reads	HQ Mapped reads	%HQ Mapped reads
RM-15-1	71761642	69234393	96.48	66220416	92.28
RM-15-2	63134790	61119141	96.81	58640967	92.88
RM-15-3	59771766	57890522	96.85	55664694	93.13
RM-25 1	58686274	57040235	97.2	54470045	92.82
RM-25 2	62550784	60797078	97.2	58126306	92.93
RM-25 3	55938626	54424277	97.29	52153003	93.23
