# Supplementary material for: Transcriptome changes in response to temperature in the fish pathogen Photobacterium damselae subsp. damselae: Clues to understand the emergence of disease outbreaks at increased seawater temperatures
Source: PLoS One. 2018 Dec 31;13(12):e0210118. doi: 10.1371/journal.pone.0210118 (PMC6312309; doi:10.1371/journal.pone.0210118)
Supplement: S3 Table — (XLSX) [file pone.0210118.s003.xlsx]

## Sheet: data
ID	name	locus	baseMean	log2FoldChange	FoldChange	pvalue	padj	RM-15-1	RM-15-2	RM-15-3	RM-25-1	RM-25-2	RM-25-3	description
VDA_000001	hypothetical protein	ADBS01000007:1237-2649	0					0	0	0	0	0	0
VDA_000002	repA protein putative	ADBS01000007:2918-3982	0					0	0	0	0	0	0
VDA_000003	type II restriction enzyme PstI (Endonuclease PstI) (R.PstI)	ADBS01000007:4238-5218	0					0	0	0	0	0	0
VDA_000004	modification methylase PstI (Adenine-specific methyltransferase PstI) (M.PstI)	ADBS01000007:5346-6860	0					0	0	0	0	0	0
VDA_000005	hypothetical protein	ADBS01000007:7423-7803	0					0	0	0	0	0	0
VDA_000006	hypothetical protein	ADBS01000007:8933-9913	0					0	0	0	0	0	0
VDA_000007	hypothetical protein	ADBS01000007:10786-12162	0					0	0	0	0	0	0
VDA_000008	2-methylthioadenine synthetase	ADBS01000007:12975-14075	0					0	0	0	0	0	0
VDA_000009	UBA/THIF-type NAD/FAD binding protein	ADBS01000007:14776-16503	0					0	0	0	0	0	0
VDA_000010	hypothetical protein	ADBS01000007:16503-17528	0					0	0	0	0	0	0
VDA_000011	hypothetical protein	ADBS01000008:99-221	36.6243	-0.901437	-1.86793	0.000480308	0.000789941	42.2787	64.9332	39.0165	20.9324	31.6278	20.9574
VDA_000012	IncF plasmid conjugative transfer pilus assembly protein TraU	ADBS01000008:1861-2871	469.524	-0.87603	-1.83532	7.06413e-23	4.80851e-22	600.061	611.084	615.783	332.456	316.278	341.482
VDA_000013	conjugative transfer protein TrbC	ADBS01000008:3211-3858	39.1784	0.541524	1.45551	0.0173088	0.0242262	34.1196	31.1324	28.8383	49.2528	37.4848	54.2426
VDA_000014	hypothetical protein	ADBS01000008:3855-5669	26.9247	0.0134756	1.00938	0.959026	0.967038	28.9275	26.6849	24.5974	25.8577	23.428	32.0525
VDA_000015	IncF plasmid conjugative transfer pilus assembly protein TraF	ADBS01000008:5666-6424	8.44503	-0.0962206	-1.06897	0.810623	0.839516	6.67558	7.11597	12.7228	7.38792	9.37121	7.39672
VDA_000016	IncF plasmid conjugative transfer pilus assembly protein TraH	ADBS01000008:7187-8560	15.3375	0.0836111	1.05967	0.809008	0.838397	8.90078	22.2374	13.571	22.1638	14.0568	11.0951
VDA_000017	IncF plasmid conjugative transfer protein TraG	ADBS01000008:8563-11274	68.186	-0.551398	-1.46551	0.00367831	0.00557072	87.5243	81.8336	75.4885	62.7973	63.2557	38.2164
VDA_000018	IncF plasmid conjugative transfer protein TraD	ADBS01000008:11797-13926	67.5728	-0.418369	-1.33642	0.0242215	0.0333218	67.4975	85.3916	80.5776	65.26	57.3987	49.3115
VDA_000019	protein of unknown function DUF88	ADBS01000008:14345-15013	330.373	0.0725547	1.05158	0.482318	0.53274	320.428	330.893	314.677	376.784	336.192	303.266
VDA_000020	PefA	ADBS01000005:1045-1584	0					0	0	0	0	0	0
VDA_000021	usher protein	ADBS01000005:1644-4055	0					0	0	0	0	0	0
VDA_000022	chaperone protein FanE precursor	ADBS01000005:4070-4765	0					0	0	0	0	0	0
VDA_000023	hypothetical protein	ADBS01000005:5398-6285	0					0	0	0	0	0	0
VDA_000024	putative transposase	ADBS01000005:6517-7113	1.20457	-0.536487	-1.45044	0.206731	0.245745	0.741731	3.55798	1.69637	1.23132	0	0
VDA_000025	hypothetical protein	ADBS01000005:8369-8563	0.346584	0.0521215	1.03679	0.85077	0.875891	0	0	0.848185	1.23132	0	0
VDA_000026	transposase	ADBS01000005:8809-9780	0.264986	-0.10477	-1.07532	0.678577	0.722557	0.741731	0	0.848185	0	0	0
VDA_000027	guanine deaminase	ADBS01000005:10022-11326	0					0	0	0	0	0	0
VDA_000028	hypothetical protein	ADBS01000005:11669-11863	1.6324	-0.521969	-1.43591	0.250412	0.292333	2.96693	2.66849	1.69637	2.46264	0	0
VDA_000029	transposase	ADBS01000005:12109-13080	37.2581	-0.562509	-1.47684	0.0228437	0.031537	51.9212	43.5853	39.0165	39.4022	17.571	32.0525
VDA_000030	hypothetical protein	ADBS01000005:14386-15198	518.341	1.12845	2.18624	2.83306e-36	3.98661e-35	310.044	336.23	325.703	760.956	704.012	673.102
VDA_000031	Riorf46 protein	ADBS01000005:15785-17149	133.713	-1.3228	-2.50151	3.75864e-19	2.05124e-18	195.075	182.347	199.324	70.1852	70.2841	85.0623
VDA_000032	hypothetical protein	ADBS01000005:18661-18987	46.3149	0.00972967	1.00677	0.96288	0.969989	43.0204	49.8118	45.802	50.4841	46.856	41.9148
VDA_000033	IncF plasmid conjugative transfer pilus assembly protein TraK	ADBS01000005:19906-20607	10.2941	-0.225619	-1.16928	0.54923	0.599988	9.64251	12.4529	11.8746	6.1566	10.5426	11.0951
VDA_000034	hypothetical protein	ADBS01000005:20604-20777	0.148249	-0.020885	-1.01458	0.920776	0.934475	0	0.889496	0	0	0	0
VDA_000035	IncF plasmid conjugative transfer pilus assembly protein TraB	ADBS01000005:20728-22101	34.7635	-0.286513	-1.21969	0.237223	0.278074	35.6031	43.5853	36.472	33.2456	37.4848	22.1902
VDA_000036	putative sex pilus assembly and synthesis protein TraC	ADBS01000005:22536-24143	31.536	-0.0625254	-1.04429	0.808539	0.838189	25.2189	29.3534	42.4093	38.1709	26.9422	27.1213
VDA_000037	type IV secretory pathway VirB4 component	ADBS01000005:24097-25122	57.4011	0.0332936	1.02335	0.863485	0.886654	64.5306	55.1488	50.0429	62.7973	52.713	59.1738
VDA_000038	IncF plasmid conjugative transfer pilus assembly protein TraW	ADBS01000005:25759-26448	80.1252	0.177899	1.13124	0.301226	0.347134	75.6566	72.9387	76.3367	104.662	79.6553	71.5016
VDA_000039	hypothetical protein	ADBS01000005:26918-27037	33.1737	0.349654	1.27425	0.156696	0.190734	24.4771	30.2429	32.231	34.477	48.0274	29.5869
VDA_000040	hypothetical protein	ADBS01000005:28126-28248	43.0844	-0.829019	-1.77648	0.000236478	0.000402423	49.696	60.4857	57.6766	25.8577	33.9706	30.8197
VDA_000041	IncF plasmid conjugative transfer pilus assembly protein TraU	ADBS01000005:28851-29891	780.49	-0.925819	-1.89976	3.5013e-33	4.11501e-32	1019.14	1014.92	1038.18	551.631	515.416	543.659
VDA_000042	conjugative transfer protein TrbC	ADBS01000005:30231-30878	73.6372	0.189788	1.1406	0.297907	0.343814	60.822	60.4857	84.8185	77.5732	87.8551	70.2689
VDA_000043	IncF plasmid conjugative transfer protein TraN	ADBS01000005:30875-32707	48.4673	-0.0587324	-1.04155	0.781043	0.814798	54.8881	40.9168	52.5875	41.8649	57.3987	43.1475
VDA_000044	IncF plasmid conjugative transfer pilus assembly protein TraF	ADBS01000005:32704-33462	10.3325	0.413803	1.33219	0.268162	0.312126	8.15904	9.78446	7.63367	11.0819	10.5426	14.7934
VDA_000045	IncF plasmid conjugative transfer pilus assembly protein TraH	ADBS01000005:34225-35598	14.5386	-0.00858716	-1.00597	0.979928	0.984319	19.285	9.78446	14.4192	19.7011	11.714	12.3279
VDA_000046	IncF plasmid conjugative transfer protein TraG	ADBS01000005:35601-38312	33.4398	-0.144601	-1.10542	0.579224	0.628712	37.0866	29.3534	39.0165	45.5588	17.571	32.0525
VDA_000047	IncF plasmid conjugative transfer protein TraD	ADBS01000005:38833-40968	68.2229	0.155411	1.11374	0.40562	0.456377	60.822	79.1652	53.4357	70.1852	65.5985	80.1312
VDA_000048	IncF plasmid conjugative transfer DNA-nicking and unwinding protein TraI	ADBS01000005:41488-47430	121.786	-0.57173	-1.4863	0.000126308	0.00022081	151.313	155.662	131.469	88.655	90.1979	113.416
VDA_000049	hypothetical protein	ADBS01000005:50297-50602	0					0	0	0	0	0	0
VDA_000050	hypothetical protein	ADBS01000005:51362-51517	0					0	0	0	0	0	0
VDA_000051	mfp1 (mar binding filament-like protein 1)	ADBS01000005:52094-53038	297.923	1.00129	2.00179	1.66821e-22	1.1138e-21	204.718	192.131	195.083	397.716	418.19	379.698
VDA_000052	putative DNA-binding protein	ADBS01000005:53301-53582	0.336598	0.0510471	1.03602	0.852453	0.877336	0	0	0.848185	0	1.1714	0
VDA_000053	hypothetical protein	ADBS01000005:54130-54729	3.288	0.561358	1.47566	0.236287	0.277081	3.70866	0.889496	1.69637	3.69396	2.3428	7.39672
VDA_000054	hypothetical protein	ADBS01000005:54882-55088	0					0	0	0	0	0	0
VDA_000055	chromosome (plasmid) partitioning protein ParA	ADBS01000005:55772-56572	0					0	0	0	0	0	0
VDA_000056	hypothetical protein	ADBS01000005:58852-59946	0					0	0	0	0	0	0
VDA_000057	hypothetical protein	ADBS01000005:59952-60593	0					0	0	0	0	0	0
VDA_000058	hypothetical protein	ADBS01000005:60798-61778	0					0	0	0	0	0	0
VDA_000059	hypothetical protein	ADBS01000006:228-1250	0					0	0	0	0	0	0
VDA_000060	DNA-binding protein H-NS	ADBS01000006:2873-3253	0					0	0	0	0	0	0
VDA_000061	hypothetical protein	ADBS01000006:3294-3881	0					0	0	0	0	0	0
VDA_000062	DNA topoisomerase III	ADBS01000006:6355-8538	0					0	0	0	0	0	0
VDA_000063	hypothetical protein	ADBS01000006:9614-10273	0					0	0	0	0	0	0
VDA_000064	conserved hypothetical protein	ADBS01000006:10270-10887	0					0	0	0	0	0	0
VDA_000065	TriK protein	ADBS01000006:12592-14442	0					0	0	0	0	0	0
VDA_000066	hypothetical protein	ADBS01000006:14445-14993	0					0	0	0	0	0	0
VDA_000067	hypothetical protein	ADBS01000006:16857-17864	0					0	0	0	0	0	0
VDA_000068	hypothetical protein	ADBS01000006:18258-18986	0					0	0	0	0	0	0
VDA_000069	predicted amidohydrolase	ADBS01000006:20046-20804	0					0	0	0	0	0	0
VDA_000070	hypothetical protein	ADBS01000006:21092-22201	0					0	0	0	0	0	0
VDA_000071	alpha-helical coiled coil protein	ADBS01000006:23235-24212	0					0	0	0	0	0	0
VDA_000072	hypothetical protein	ADBS01000006:24536-24673	0					0	0	0	0	0	0
VDA_000073	hypothetical protein	ADBS01000006:26370-27203	0					0	0	0	0	0	0
VDA_000074	hypothetical protein	ADBS01000006:29392-29988	0					0	0	0	0	0	0
VDA_000075	conjugative transfer protein TrbE	ADBS01000006:31729-34131	0					0	0	0	0	0	0
VDA_000076	conjugative transfer protein TrbJ	ADBS01000006:34124-34900	0					0	0	0	0	0	0
VDA_000077	conjugative transfer protein TrbB	ADBS01000006:35013-35954	0					0	0	0	0	0	0
VDA_000078	conjugative transfer protein TrbL	ADBS01000006:36426-37721	0					0	0	0	0	0	0
VDA_000079	hypothetical conjugal transfer protein TrbF	ADBS01000006:37732-38430	0					0	0	0	0	0	0
VDA_000080	conjugative transfer protein TrbG	ADBS01000006:38430-39302	0					0	0	0	0	0	0
VDA_000081	conjugative transfer protein TrbI	ADBS01000006:39714-40901	0					0	0	0	0	0	0
VDA_000082	hypothetical protein	ADBS01000006:40915-41847	0					0	0	0	0	0	0
VDA_000083	hypothetical protein	ADBS01000006:41847-43307	0					0	0	0	0	0	0
VDA_000084	hypothetical protein	ADBS01000006:43304-44437	0					0	0	0	0	0	0
VDA_000085	hypothetical protein	ADBS01000006:44388-44999	0					0	0	0	0	0	0
VDA_000086	hypothetical type II secretion protein	ADBS01000006:45001-46560	0					0	0	0	0	0	0
VDA_000087	hypothetical protein	ADBS01000006:46557-47546	0					0	0	0	0	0	0
VDA_000088	hypothetical protein	ADBS01000006:47558-48121	0					0	0	0	0	0	0
VDA_000089	hypothetical type IV pilin PilA	ADBS01000006:48611-49540	0					0	0	0	0	0	0
VDA_000090	hypothetical protein	ADBS01000004:1270-2112	147.301	-0.380739	-1.30201	0.00513983	0.0076476	156.505	182.347	162.852	129.289	139.397	113.416
VDA_000091	peyer's patch-specific virulence factor GipA (transposase)	ADBS01000004:4167-5018	89.3905	0.67132	1.59253	5.87561e-05	0.000105539	57.855	72.9387	74.6403	98.5056	105.426	126.977
VDA_000092	chromosome (plasmid) partitioning protein ParA	ADBS01000004:9687-10934	4917.29	0.519459	1.43342	1.14412e-17	5.63617e-17	4121.8	3899.55	4091.65	5607.43	5780.86	6002.44
VDA_000093	chromosome (plasmid) partitioning protein ParB	ADBS01000004:10936-11895	2915.28	0.458298	1.37392	1.01026e-11	3.15127e-11	2443.26	2451.45	2466.52	3219.9	3278.75	3631.79
VDA_000094	hypothetical protein	ADBS01000004:12015-13094	83.9436	-0.199552	-1.14834	0.552444	0.602981	78.6235	98.7341	94.9968	91.1177	100.74	39.4492
VDA_000095	fimbrial protein precursor	ADBS01000004:14062-14271	77.4663	0.252318	1.19112	0.133269	0.163935	68.2393	72.0492	71.2476	78.8045	81.9981	92.459
VDA_000096	flp pilus assembly protein RcpC/CpaB	ADBS01000004:14748-15551	55.2121	-0.0168369	-1.01174	0.931629	0.943865	54.8881	49.8118	61.9175	48.0215	56.2272	60.4066
VDA_000097	type II/IV secretion system secretin RcpA/CpaC associated with Flp pilus assembly	ADBS01000004:15560-16888	90.1705	-0.202285	-1.15052	0.220912	0.260727	91.9747	105.85	92.4522	68.9539	83.1695	98.623
VDA_000098	type II/IV secretion system ATPase TadZ/CpaE associated with Flp pilus assembly	ADBS01000004:17394-18623	107.793	-0.58573	-1.5008	0.00057313	0.000936222	133.512	99.6236	156.914	81.2671	86.6837	88.7607
VDA_000099	type II/IV secretion system ATP hydrolase TadA/VirB11/CpaF TadA subfamily	ADBS01000004:18627-19907	126.515	-0.132353	-1.09608	0.355126	0.403032	135.737	138.761	122.987	102.2	131.197	128.21
VDA_000100	flp pilus assembly protein TadB	ADBS01000004:19907-20827	56.2585	-0.386225	-1.30697	0.0459266	0.0607067	63.7889	63.1542	65.3103	49.2528	49.1988	46.8459
VDA_000101	type II/IV secretion system protein TadC associated with Flp pilus assembly	ADBS01000004:20830-21711	32.9426	-0.380782	-1.30205	0.121822	0.150918	37.0866	42.6958	33.0792	23.3951	28.1136	33.2852
VDA_000102	Flp pilus assembly protein TadD	ADBS01000004:21704-22432	25.1916	-0.442973	-1.3594	0.124517	0.153883	33.3779	34.6903	20.3565	24.6264	25.7708	12.3279
VDA_000103	protein TadG associated with Flp pilus assembly	ADBS01000004:23500-24810	115.385	0.0821794	1.05862	0.591893	0.640911	121.644	113.856	100.086	107.125	106.597	143.003
VDA_000104	lipoprotein precursor OmpA family	ADBS01000004:24839-25471	117.739	-0.519446	-1.4334	0.00089482	0.00143776	150.571	137.872	128.924	87.4237	80.8267	120.813
VDA_000105	site-specific recombinase resolvase family	ADBS01000004:26447-27124	279.957	0.370102	1.29244	0.000942094	0.00151062	239.579	246.39	245.126	296.748	286.993	364.905
VDA_000106	hypothetical protein	ADBS01000004:27466-28092	263.576	-0.303402	-1.23405	0.00729387	0.0106506	307.077	305.097	262.089	242.57	214.366	250.256
VDA_000107	hypothetical membrane spanning protein	ADBS01000004:28910-30589	89.0512	0.457115	1.37279	0.00523304	0.0077826	65.2724	87.1706	72.0958	97.2743	108.94	103.554
VDA_000108	hypothetical protein	ADBS01000004:31477-32313	249.769	0.732013	1.66095	2.26897e-10	6.35148e-10	171.34	192.131	197.627	280.741	311.593	345.18
VDA_000109	phosphoenolpyruvate synthase	ADBS01000004:32641-35001	1069.89	-0.443983	-1.36035	2.42819e-09	6.23539e-09	1241.66	1196.37	1264.64	848.38	928.921	939.384
VDA_000110	quinoprotein amine dehydrogenase beta chain	ADBS01000004:35944-37407	1375.26	0.965384	1.95258	5.76819e-33	6.67221e-32	1000.6	871.706	911.799	1725.08	1794.59	1947.8
VDA_000111	TonB-dependent hemin ferrichrome receptor	ADBS01000004:37431-39671	1035.42	1.57638	2.98221	5.67092e-76	3.48928e-74	554.815	474.101	519.09	1491.13	1501.74	1671.66
VDA_000112	hypothetical protein	ADBS01000004:41431-42408	2065.98	1.29547	2.45457	2.95149e-66	1.2349e-64	1200.12	1191.04	1182.37	2717.52	2915.62	3189.22
VDA_000113	outer membrane protein OmpU	ADBS01000004:45191-46117	792.03	1.307	2.47427	4.19858e-66	1.73357e-64	443.555	469.654	449.538	1134.05	1140.94	1114.44
VDA_000114	hypothetical protein	ADBS01000004:49641-50429	0					0	0	0	0	0	0
VDA_000115	hypothetical protein	ADBS01000004:52263-52457	256.823	-0.273989	-1.20915	0.0110425	0.0157866	271.474	289.976	283.294	214.25	236.623	245.325
VDA_000116	hypothetical intracellular protease/amidase	ADBS01000004:53779-54375	622.52	-0.234504	-1.1765	0.010045	0.0144394	664.591	670.68	685.334	503.61	582.186	628.721
VDA_000117	predicted manganese transporter 11 TMS	ADBS01000004:55204-56415	120.534	-0.0182797	-1.01275	0.901316	0.918587	132.028	106.74	124.683	105.894	119.483	134.374
VDA_000118	hypothetical protein	ADBS01000004:56472-57044	115.307	0.793584	1.73338	8.33787e-07	1.77025e-06	95.6833	71.1597	83.1222	146.527	174.539	120.813
VDA_000119	hypothetical protein	ADBS01000004:57178-57654	0					0	0	0	0	0	0
VDA_000120	hypothetical protein	ADBS01000004:61021-61560	217.857	0.0504387	1.03558	0.682335	0.725819	205.46	207.253	229.01	222.869	188.596	253.954
VDA_000121	hypothetical protein	ADBS01000004:62294-63106	1633.49	1.11933	2.17247	1.19099e-38	1.85016e-37	936.065	1163.46	977.958	2234.85	2210.43	2278.19
VDA_000122	Riorf46 protein	ADBS01000004:63691-65055	126.902	-1.36115	-2.5689	1.24416e-18	6.5287e-18	183.949	166.336	201.868	71.4166	74.9697	62.8721
VDA_000123	hypothetical protein	ADBS01000004:66567-66893	45.0647	-0.221484	-1.16593	0.312502	0.358649	53.4047	41.8063	50.8911	43.0962	50.3702	30.8197
VDA_000124	IncF plasmid conjugative transfer pilus assembly protein TraK	ADBS01000004:67812-68513	9.60363	-0.457308	-1.37298	0.238177	0.278984	11.8677	11.5634	11.0264	11.0819	4.6856	7.39672
VDA_000125	hypothetical protein	ADBS01000004:68510-68683	0.737296	0.345125	1.27026	0.341633	0.388986	0	0	0.848185	0	2.3428	1.23279
VDA_000126	IncF plasmid conjugative transfer pilus assembly protein TraB	ADBS01000004:68634-70007	28.2131	-0.571527	-1.4861	0.0285503	0.0388343	34.8614	32.9114	34.7756	24.6264	19.9138	22.1902
VDA_000127	putative sex pilus assembly and synthesis protein TraC	ADBS01000004:70442-73027	104.834	-0.197906	-1.14703	0.200617	0.239095	125.353	104.071	106.871	84.9611	105.426	102.321
VDA_000128	IncF plasmid conjugative transfer pilus assembly protein TraW	ADBS01000004:73664-74353	85.3432	0.302813	1.23355	0.0682256	0.0879227	71.9479	89.8391	67.0067	93.5803	97.2263	92.459
VDA_000129	hypothetical protein	ADBS01000004:74823-74942	34.8538	0.0524013	1.03699	0.825528	0.853825	37.0866	36.4693	28.8383	32.0143	32.7992	41.9148
VDA_000130	hypothetical protein	ADBS01000004:76031-76153	49.7357	-0.86504	-1.82139	0.000101919	0.000179473	51.9212	80.9441	62.7657	33.2456	37.4848	32.0525
VDA_000131	IncF plasmid conjugative transfer pilus assembly protein TraU	ADBS01000004:76756-77796	778.253	-0.937739	-1.91552	4.81974e-34	5.90794e-33	1020.62	1038.93	1012.73	534.393	514.245	548.59
VDA_000132	conjugative transfer protein TrbC	ADBS01000004:78136-78783	31.7331	0.551617	1.46573	0.0360119	0.0482516	22.9937	22.2374	30.5347	22.1638	46.856	45.6131
VDA_000133	IncF plasmid conjugative transfer protein TraN	ADBS01000004:78780-80612	53.8278	-0.0120837	-1.00841	0.952486	0.96137	56.3716	48.9223	56.8284	39.4022	58.5701	62.8721
VDA_000134	IncF plasmid conjugative transfer pilus assembly protein TraF	ADBS01000004:80609-81367	10.0461	0.00703243	1.00489	0.985271	0.989369	13.3512	8.00547	8.48185	11.0819	7.02841	12.3279
VDA_000135	IncF plasmid conjugative transfer pilus assembly protein TraH	ADBS01000004:82130-83503	12.9269	-0.382601	-1.30369	0.302127	0.348045	13.3512	8.89496	22.901	9.85056	16.3996	6.16393
VDA_000136	IncF plasmid conjugative transfer protein TraG	ADBS01000004:83506-85998	26.7508	-0.45491	-1.3707	0.0899211	0.113733	34.8614	26.6849	32.231	27.089	19.9138	19.7246
VDA_000137	IncF plasmid conjugative transfer protein TraD	ADBS01000004:86739-88874	62.5039	0.283512	1.21715	0.147515	0.180469	43.0204	58.7067	67.0067	77.5732	60.9129	67.8033
VDA_000138	IncF plasmid conjugative transfer DNA-nicking and unwinding protein TraI	ADBS01000004:89394-95336	927.535	0.717939	1.64483	3.21514e-12	1.04442e-11	712.062	745.398	638.684	1066.32	1057.78	1344.97
VDA_000139	hypothetical protein	ADBS01000004:98199-98744	93.5346	-0.268363	-1.20444	0.0959241	0.120742	89.7495	110.298	107.72	82.4984	78.4839	92.459
VDA_000140	transposase	ADBS01000004:99365-100174	328.691	-0.461814	-1.37727	6.47616e-06	1.27572e-05	362.707	404.721	377.443	296.748	274.108	256.42
VDA_000141	peyer's patch-specific virulence factor GipA (transposase)	ADBS01000004:100688-101785	277.154	0.251694	1.1906	0.0241339	0.0332305	236.612	258.843	262.937	279.51	282.308	342.715
VDA_000142	mfp1 (mar binding filament-like protein 1)	ADBS01000004:102903-103847	524.889	0.937456	1.91515	5.07284e-27	4.30231e-26	373.091	331.782	370.657	683.383	685.27	705.154
VDA_000143	DNA-binding protein H-NS	ADBS01000004:104005-104391	1164.02	0.841198	1.79154	8.82448e-28	7.73497e-27	843.348	856.585	795.598	1412.32	1473.62	1602.62
VDA_000144	acetate/propionate kinase	ADBS01000004:104794-105561	3734.5	0.899181	1.86501	2.44792e-20	1.44662e-19	2711.03	2912.21	2163.72	5071.81	4793.37	4754.86
VDA_000145	hypothetical protein	ADBS01000004:106529-107125	585.747	0.595051	1.51053	1.96153e-10	5.52539e-10	475.45	487.444	433.423	651.368	686.441	780.354
VDA_000146	ISSod13 transposase	ADBS01000004:111623-112141	0					0	0	0	0	0	0
VDA_000147	hypothetical protein	ADBS01000004:112821-113459	2210.68	-0.32583	-1.25339	0.00235611	0.00363852	2479.61	2091.21	2815.98	1856.83	1828.56	2191.9
VDA_000148	Rhs family protein	ADBS01000004:113462-120367	2122.95	-0.5605	-1.47478	3.96233e-07	8.67676e-07	2618.31	2063.63	2924.54	1821.12	1598.96	1711.11
VDA_000149	hypothetical protein	ADBS01000004:124667-125179	923.052	-0.462418	-1.37785	7.05227e-05	0.000126025	1086.64	945.534	1183.22	667.375	730.954	924.59
VDA_000150	DNA-binding protein H-NS	ADBS01000004:125988-126371	2833.62	-0.281567	-1.21551	0.00115705	0.00183652	3083.38	3227.98	3022.93	2489.73	2281.89	2895.82
VDA_000151	hypothetical protein	ADBS01000004:127236-128339	464.698	0.127157	1.09214	0.184636	0.221528	436.88	403.831	491.099	481.446	474.417	500.512
VDA_000152	chromosome segregation ATPase	ADBS01000004:129247-129846	100.956	-0.344826	-1.27	0.0376255	0.0502635	111.26	97.8446	130.621	86.1924	73.7983	106.02
VDA_000153	chromosome segregation ATPase	ADBS01000004:130424-131017	181.52	0.0291091	1.02038	0.819414	0.848341	192.108	165.446	180.664	208.093	162.825	179.987
VDA_000154	ABC-type antimicrobial peptide transport system ATPase component	ADBS01000004:132131-132823	4256.72	1.27543	2.42071	1.3033e-75	7.71655e-74	2423.24	2501.26	2517.41	6418.87	6091.29	5588.22
VDA_000155	ABC-type antimicrobial peptide transport system permease component	ADBS01000004:132843-134126	8050.03	1.05369	2.07583	7.06953e-33	8.12607e-32	5069.73	5264.04	5302.01	12124.8	11031.1	9508.49
VDA_000156	ABC-type antimicrobial peptide transport system permease component	ADBS01000004:134129-135343	9694.93	1.26733	2.40716	2.39787e-69	1.12306e-67	5707.62	5561.13	5742.22	14817.7	13550.8	12790.2
VDA_000157	outer membrane protein	ADBS01000004:135340-136611	11006.5	1.49707	2.82269	2.11498e-103	2.37029e-101	5714.3	5601.16	5888.95	17057.5	16617.5	15159.6
VDA_000158	membrane-fusion protein	ADBS01000004:136604-137740	14070	1.67374	3.19041	7.94535e-112	1.18726e-109	6661.49	6554.7	6819.41	22482.7	22269.5	19632.1
VDA_000159	hemolysin-1	ADBS01000004:138631-140352	440463	-0.274383	-1.20948	0.00247798	0.00381732	501815	441611	504396	400050	387935	406971
VDA_000160	cytolysin and hemolysin HlyA Pore-forming toxin	ADBS01000004:140956-142767	168516	0.671767	1.59302	4.01127e-11	1.19311e-10	131660	120857	136106	191676	202955	227844
VDA_000161	hypothetical protein	ADBS01000004:144232-145938	1124.89	-0.0624002	-1.0442	0.44996	0.501768	1223.86	1059.39	1163.71	1058.94	1062.46	1181.01
VDA_000162	hypothetical protein	ADBS01000004:145992-147062	607.093	-0.195061	-1.14477	0.0318666	0.0430837	669.783	624.426	650.558	518.386	548.216	631.187
VDA_000163	hypothetical protein	ADBS01000003:990-1664	0					0	0	0	0	0	0
VDA_000164	sex pilus assembly and synthesis protein TraW	ADBS01000003:2313-3083	0					0	0	0	0	0	0
VDA_000165	IncF plasmid conjugative transfer pilus assembly protein TraC	ADBS01000003:4265-6343	0					0	0	0	0	0	0
VDA_000166	TraB pilus assembly	ADBS01000003:6816-8030	0					0	0	0	0	0	0
VDA_000167	IncF plasmid conjugative transfer pilus assembly protein TraK	ADBS01000003:8034-8765	0					0	0	0	0	0	0
VDA_000168	hypothetical protein	ADBS01000003:9604-9735	0					0	0	0	0	0	0
VDA_000169	hypothetical protein	ADBS01000003:12337-13149	0					0	0	0	0	0	0
VDA_000170	transposase	ADBS01000003:14090-15184	0					0	0	0	0	0	0
VDA_000171	transposase	ADBS01000003:15342-16436	1.77209	-0.0957439	-1.06862	0.836297	0.862795	1.48346	0.889496	3.39274	2.46264	1.1714	1.23279
VDA_000172	resolvase	ADBS01000003:17213-17824	0					0	0	0	0	0	0
VDA_000173	hypothetical protein	ADBS01000003:17832-18662	0					0	0	0	0	0	0
VDA_000174	Tn5044 transposase	ADBS01000003:18901-19440	0					0	0	0	0	0	0
VDA_000175	TnpA	ADBS01000003:19522-21870	0					0	0	0	0	0	0
VDA_000176	magnesium transporting ATPase P-type 1	ADBS01000003:24906-26888	0					0	0	0	0	0	0
VDA_000177	hypothetical protein	ADBS01000003:26839-27333	0					0	0	0	0	0	0
VDA_000178	transposase	ADBS01000003:29851-32898	0					0	0	0	0	0	0
VDA_000179	chromosome (plasmid) partitioning protein ParA	ADBS01000003:34449-35615	0					0	0	0	0	0	0
VDA_000180	chromosome (plasmid) partitioning protein ParB	ADBS01000003:35615-36664	0					0	0	0	0	0	0
VDA_000181	type III secretion cytoplasmic protein (YscL)	ADBS01000003:38455-39090	0					0	0	0	0	0	0
VDA_000182	type III secretion cytoplasmic protein (YscK)	ADBS01000003:39069-39734	0					0	0	0	0	0	0
VDA_000183	type III secretion bridge between inner and outermembrane lipoprotein (YscJ,HrcJ,EscJ PscJ)	ADBS01000003:39727-40524	0					0	0	0	0	0	0
VDA_000184	putative type III export protein	ADBS01000003:40880-41401	0					0	0	0	0	0	0
VDA_000185	putative type III secretion protein	ADBS01000003:41401-41607	0					0	0	0	0	0	0
VDA_000186	type III export protein YscF	ADBS01000003:41761-42009	0					0	0	0	0	0	0
VDA_000187	type III secretion inner membrane protein YscD	ADBS01000003:42219-43520	0					0	0	0	0	0	0
VDA_000188	type III secretion system outer membrane pore YscC	ADBS01000003:43526-45400	0					0	0	0	0	0	0
VDA_000189	hypothetical protein	ADBS01000003:45841-46818	0					0	0	0	0	0	0
VDA_000190	type III secretion host injection and negative regulator protein (YopD)	ADBS01000003:47821-48681	0					0	0	0	0	0	0
VDA_000191	type III secretion host injection protein (YopB)	ADBS01000003:48691-49812	0					0	0	0	0	0	0
VDA_000192	type III secretion LcrG inhibitor (LcrV,secretion and targeting control protein V antigen)	ADBS01000003:50320-52146	0					0	0	0	0	0	0
VDA_000193	Type III secretion inner membrane channel protein	ADBS01000003:52920-55043	0					0	0	0	0	0	0
VDA_000194	type III secretion system effector delivery regulator TyeA	ADBS01000003:56115-56303	0					0	0	0	0	0	0
VDA_000195	type III secretion regulator YopN	ADBS01000003:56380-57273	0					0	0	0	0	0	0
VDA_000196	Type III secretion cytoplasmic ATP synthase	ADBS01000003:57518-58783	0					0	0	0	0	0	0
VDA_000197	type III secretion spans bacterial envelope protein (YscO)	ADBS01000003:59068-59241	0					0	0	0	0	0	0
VDA_000198	type III secretion protein (YscP)	ADBS01000003:59251-60579	0					0	0	0	0	0	0
VDA_000199	type III secretion inner membrane protein YscQ	ADBS01000003:60579-61544	0					0	0	0	0	0	0
VDA_000200	yop virulence translocation protein R	ADBS01000003:61541-62191	0					0	0	0	0	0	0
VDA_000201	type III secretion protein SpaR	ADBS01000003:62468-63250	0					0	0	0	0	0	0
VDA_000202	type III secretion inner membrane protein HrpY	ADBS01000003:63269-64327	0					0	0	0	0	0	0
VDA_000203	putative protein-tyrosine phosphatase Aop effector AopH	ADBS01000003:65127-66845	0					0	0	0	0	0	0
VDA_000204	hypothetical protein	ADBS01000003:68672-69733	0					0	0	0	0	0	0
VDA_000205	hypothetical protein	ADBS01000003:70497-70691	11.4986	0.737139	1.66687	0.0491991	0.0647053	6.67558	5.33698	11.8746	14.7758	9.37121	20.9574
VDA_000206	hypothetical protein	ADBS01000003:71352-73022	0					0	0	0	0	0	0
VDA_000207	putative transposase	ADBS01000003:73757-74413	0					0	0	0	0	0	0
VDA_000208	type III secretion thermoregulatory protein (LcrF,VirF,transcription regulation of virulence plasmid)	ADBS01000003:74597-75478	0					0	0	0	0	0	0
VDA_000209	outer membrane protein	ADBS01000003:77842-78663	0					0	0	0	0	0	0
VDA_000210	DNA-binding response regulator	ADBS01000003:80503-81213	0					0	0	0	0	0	0
VDA_000211	putative transposase	ADBS01000003:81422-82108	1.87521	0.0979696	1.07027	0.832415	0.860098	0	2.66849	2.54456	2.46264	2.3428	1.23279
VDA_000212	hypothetical protein	ADBS01000003:82137-82256	0					0	0	0	0	0	0
VDA_000213	hypothetical protein	ADBS01000003:83103-84269	0					0	0	0	0	0	0
VDA_000214	hypothetical protein	ADBS01000003:84297-86024	0					0	0	0	0	0	0
VDA_000215	hypothetical protein	ADBS01000003:86200-87195	0					0	0	0	0	0	0
VDA_000216	transposase	ADBS01000003:88915-89946	0					0	0	0	0	0	0
VDA_000217	hypothetical protein	ADBS01000003:90427-91575	0					0	0	0	0	0	0
VDA_000218	Riorf46 protein	ADBS01000003:91888-93201	32.4518	0.491708	1.40611	0.0460309	0.0607678	27.4441	28.4639	23.7492	29.5517	38.6562	46.8459
VDA_000219	putative superfamily I DNA helicase	ADBS01000003:93375-96893	0					0	0	0	0	0	0
VDA_000220	putative transposase	ADBS01000003:97236-97922	145.355	-0.603591	-1.51949	0.00010032	0.000177155	172.823	181.457	173.878	99.7369	91.3693	152.866
VDA_000221	putative inner membrane protein	ADBS01000003:98776-100290	0					0	0	0	0	0	0
VDA_000222	iSPsy3 transposase	ADBS01000003:100761-101462	38.3294	-0.549785	-1.46387	0.0180576	0.0252068	43.7621	44.4748	50.0429	25.8577	37.4848	28.3541
VDA_000223	hydrophilic protein virA protein	ADBS01000003:105099-105800	0					0	0	0	0	0	0
VDA_000224	putative protein-tyrosine phosphatase Aop effector AopH	ADBS01000003:107984-109702	0					0	0	0	0	0	0
VDA_000225	putative transposase	ADBS01000003:110234-110701	0					0	0	0	0	0	0
VDA_000226	ADP-ribosyltransferase toxin aexT (Exoenzyme T)	ADBS01000003:110913-112457	0					0	0	0	0	0	0
VDA_000227	site-specific recombinase resolvase family	ADBS01000003:116681-117310	0					0	0	0	0	0	0
VDA_000228	putative transposase	ADBS01000003:117607-118293	3.9558	-0.655124	-1.57475	0.164396	0.199179	5.93385	8.89496	1.69637	2.46264	3.5142	1.23279
VDA_000229	hypothetical protein	ADBS01000003:118491-119525	0					0	0	0	0	0	0
VDA_000230	hypothetical protein	ADBS01000003:120072-120860	0					0	0	0	0	0	0
VDA_000231	ribonucleoside-diphosphate reductase alpha subunit	ADBS01000003:121397-123586	0					0	0	0	0	0	0
VDA_000232	ribonucleotide reductase 2	ADBS01000003:123639-124571	0					0	0	0	0	0	0
VDA_000233	predicted manganese transporter 11 TMS	ADBS01000003:124883-126094	39.8993	0.426339	1.34382	0.0601928	0.0780332	25.9606	37.3588	38.1683	43.0962	49.1988	45.6131
VDA_000234	transposase	ADBS01000003:126804-127127	0					0	0	0	0	0	0
VDA_000235	transposase OrfAB subunit B	ADBS01000003:128173-128850	41.5201	0.332227	1.25896	0.176869	0.212812	40.0535	39.1378	29.6865	45.5588	28.1136	66.5705
VDA_000236	iSPsy3 transposase	ADBS01000003:130877-131947	0					0	0	0	0	0	0
VDA_000237	hypothetical protein	ADBS01000003:132751-133323	114.015	0.945269	1.92555	8.14369e-10	2.17674e-09	75.6566	79.1652	76.3367	176.079	151.111	125.744
VDA_000238	transposase	ADBS01000003:133478-134104	0					0	0	0	0	0	0
VDA_000239	putative transposase	ADBS01000003:134105-134686	13.4193	-0.747375	-1.67874	0.0371811	0.0497037	11.8677	18.6794	22.0528	7.38792	8.19981	12.3279
VDA_000240	hypothetical protein	ADBS01000003:134695-134889	0.805933	0.00388412	1.0027	0.991713	0.993295	1.48346	0.889496	0	2.46264	0	0
VDA_000241	transposase	ADBS01000003:137599-138630	0					0	0	0	0	0	0
VDA_000242	transposase	ADBS01000003:139944-141152	554.911	-0.342005	-1.26752	0.000102703	0.000180753	600.061	635.99	627.657	480.215	530.645	454.898
VDA_000243	Riorf46 protein	ADBS01000003:141812-143176	143.335	-1.10342	-2.14864	6.48328e-15	2.59497e-14	195.817	184.126	210.35	82.4984	97.2263	89.9934
VDA_000244	chromosome partitioning protein ParA	ADBS01000003:143689-144345	0					0	0	0	0	0	0
VDA_000245	transposase	ADBS01000003:144702-145910	189.083	-0.343938	-1.26922	0.00505258	0.00752848	198.042	213.479	224.769	155.146	181.567	161.495
VDA_000246	ribonucleotide reductase of class Ia (aerobic) alpha subunit	ADBS01000003:146769-148712	0					0	0	0	0	0	0
VDA_000247	transposase	ADBS01000003:148699-151101	0					0	0	0	0	0	0
VDA_000248	resolvase	ADBS01000003:151830-152471	0					0	0	0	0	0	0
VDA_000249	hypothetical protein	ADBS01000003:152896-153090	0.329086	0.0502255	1.03543	0.85375	0.878383	0.741731	0	0	0	0	1.23279
VDA_000250	cytotoxic necrotizing factor 1	ADBS01000003:153341-156454	0					0	0	0	0	0	0
VDA_000251	N-acetylmuramoyl-L-alanine amidase	ADBS01000003:158694-159464	0					0	0	0	0	0	0
VDA_000252	hypothetical protein	ADBS01000003:161612-162787	0					0	0	0	0	0	0
VDA_000253	hypothetical protein	ADBS01000003:163232-166534	0					0	0	0	0	0	0
VDA_000254	Riorf46 protein	ADBS01000003:166814-168166	221.571	-0.493645	-1.408	2.67465e-05	4.97514e-05	271.474	249.059	257.848	194.549	160.482	196.013
VDA_000255	extensin-like protein:NEAr transporter	ADBS01000003:170153-171811	0					0	0	0	0	0	0
VDA_000256	putative transposase	ADBS01000003:172247-172933	0					0	0	0	0	0	0
VDA_000257	hypothetical protein	ADBS01000003:173676-174275	0					0	0	0	0	0	0
VDA_000258	hypothetical protein	ADBS01000003:174802-175557	0					0	0	0	0	0	0
VDA_000259	hypothetical protein	ADBS01000003:175973-176104	0					0	0	0	0	0	0
VDA_000260	antirestriction protein	ADBS01000003:176122-176952	0					0	0	0	0	0	0
VDA_000261	DNA-binding protein H-NS	ADBS01000003:177152-177451	0					0	0	0	0	0	0
VDA_000262	hypothetical protein	ADBS01000003:178220-178765	0					0	0	0	0	0	0
VDA_000263	hypothetical protein	ADBS01000003:179908-180552	0					0	0	0	0	0	0
VDA_000264	hypothetical protein	ADBS01000003:182088-182213	0					0	0	0	0	0	0
VDA_000265	IncF plasmid conjugative transfer DNA-nicking and unwinding protein TraI	ADBS01000003:182251-188178	10.5696	0.448641	1.36475	0.22742	0.267784	6.67558	10.674	8.48185	13.5445	11.714	12.3279
VDA_000266	transposase	ADBS01000003:188711-189919	500.675	-0.434082	-1.35105	8.20975e-07	1.74422e-06	549.623	609.305	569.981	432.193	428.733	414.216
VDA_000267	IncF plasmid conjugative transfer protein TraD	ADBS01000003:190011-192125	0					0	0	0	0	0	0
VDA_000270	IncF plasmid conjugative transfer pilus assembly protein TraH	ADBS01000003:195352-196722	0					0	0	0	0	0	0
VDA_000271	IncF plasmid conjugative transfer pilus assembly protein TraF	ADBS01000003:197590-198360	0					0	0	0	0	0	0
VDA_000272	hypothetical protein	ADBS01000003:198363-200180	0					0	0	0	0	0	0
VDA_000273	conjugative transfer protein TrbC	ADBS01000003:200177-200827	0					0	0	0	0	0	0
VDA_000274	IncF plasmid conjugative transfer pilus assembly protein TraU	ADBS01000003:201703-202713	0					0	0	0	0	0	0
VDA_000275	NADH dehydrogenase subunit N	ADBS01000002:104-1816	129.551	-0.091776	-1.06568	0.508975	0.558253	135.737	133.424	132.317	116.975	141.74	117.115
VDA_000276	hydrogenase-4 component C	ADBS01000002:1816-2769	73.1991	0.0321944	1.02257	0.854287	0.878401	66.0141	80.0547	71.2476	83.7298	69.1127	69.0361
VDA_000277	hydrogenase 4 subunit	ADBS01000002:2779-4524	320.725	-0.139289	-1.10136	0.162616	0.197175	336.004	320.219	352.845	315.218	311.593	288.472
VDA_000278	formate hydrogenlyase subunit 7	ADBS01000002:5079-5942	210.486	0.0556093	1.0393	0.643966	0.68921	195.075	201.916	222.225	242.57	202.652	198.479
VDA_000279	electron transport protein hydN	ADBS01000002:7242-7787	69.4167	-0.0735656	-1.05231	0.684341	0.727213	62.3054	69.3807	82.274	68.9539	62.0843	71.5016
VDA_000280	formate dehydrogenase H	ADBS01000002:7822-9966	197.988	-0.0654364	-1.0464	0.598286	0.646718	215.102	207.253	184.904	220.406	182.739	177.521
VDA_000281	formate hydrogenlyase transcriptional activator	ADBS01000002:10207-12426	291.249	-0.494608	-1.40894	4.7809e-06	9.52538e-06	315.978	332.672	375.746	243.801	240.137	239.161
VDA_000282	formate dehydrogenase chain D	ADBS01000002:12459-13289	151.671	-0.130501	-1.09467	0.334584	0.381513	157.989	160.999	156.914	128.057	134.711	171.357
VDA_000283	[NiFe] hydrogenase nickel incorporation-associated protein HypB	ADBS01000002:13645-14721	280.263	-0.0524005	-1.03699	0.61817	0.665918	301.143	272.186	282.446	290.592	278.793	256.42
VDA_000284	transporter	ADBS01000002:14880-15485	103116	1.04354	2.06127	4.37633e-31	4.57764e-30	68430.6	70756.7	62018.5	145096	136355	136038
VDA_000285	hypothetical protein	ADBS01000002:15581-16441	1139.45	-0.0906813	-1.06487	0.206745	0.245745	1157.1	1226.62	1143.35	1061.4	1136.26	1111.97
VDA_000286	UPF0061 domain-containing protein	ADBS01000002:16523-17998	1836.17	0.104309	1.07498	0.307701	0.353687	1766.8	1489.02	2050.91	1827.28	1933.98	1949.04
VDA_000287	beta-lactamase CARB-3 precursor (Carbenicillinase 3)	ADBS01000002:18430-19062	294.686	0.422435	1.34019	0.000131008	0.000228772	242.546	231.269	279.901	370.627	324.478	319.292
VDA_000288	ABC-type Fe3+ transport system permease component	ADBS01000002:19250-20296	832.643	-0.351657	-1.27603	5.67771e-05	0.000102336	907.137	1032.71	864.301	749.874	739.154	702.689
VDA_000289	ABC transporter ATPase subunit	ADBS01000002:20301-21095	806.963	-0.172516	-1.12702	0.0293704	0.0398462	871.534	867.259	827.829	778.194	793.038	703.921
VDA_000290	iron(III) ABC transporter solute-binding protein	ADBS01000002:21092-22114	1818.06	0.347827	1.27264	7.40525e-06	1.45054e-05	1668.15	1653.57	1473.3	2162.2	2021.84	1929.31
VDA_000291	hypothetical protein	ADBS01000002:22265-22645	3755.29	0.30739	1.23747	0.00287039	0.00439166	3454.98	3058.98	3541.17	3730.9	3828.14	4917.59
VDA_000292	hypothetical Ap4A phosphorylase II	ADBS01000002:22669-23475	1498.68	0.0271855	1.01902	0.715535	0.755755	1586.56	1376.05	1489.41	1498.52	1500.56	1540.98
VDA_000293	arylesterase precursor	ADBS01000002:24028-24630	309.457	-0.584056	-1.49906	7.67872e-09	1.91085e-08	388.667	362.914	363.872	241.339	245.994	253.954
VDA_000294	putative ABC transporter ATP-binding protein	ADBS01000002:24629-25309	111.709	-0.377132	-1.29876	0.0152026	0.0214714	132.028	107.629	139.951	108.356	97.2263	85.0623
VDA_000295	hypothetical permease	ADBS01000002:25306-27783	352.111	-0.141306	-1.1029	0.154053	0.187881	349.355	359.356	400.344	321.375	343.221	339.016
VDA_000296	hypothetical protein	ADBS01000002:28421-29248	121.46	-0.182905	-1.13517	0.228697	0.269186	133.512	146.767	107.72	108.356	105.426	126.977
VDA_000297	hypothetical protein	ADBS01000002:29736-31601	149.278	-0.574117	-1.48877	6.20802e-05	0.000111446	170.598	205.474	162.003	107.125	113.626	136.839
VDA_000298	arginine decarboxylase catabolic	ADBS01000002:32490-34769	6166.52	1.39214	2.62467	7.62289e-83	5.8343e-81	3195.38	3411.22	3560.68	9371.58	9098.27	8361.99
VDA_000299	pantothenate:Na+ symporter	ADBS01000002:34892-36304	692.608	-0.428368	-1.34571	1.88825e-06	3.91628e-06	791.427	740.061	854.971	555.325	572.815	641.049
VDA_000300	integral membrane protein	ADBS01000002:36367-37299	232.342	-0.29894	-1.23024	0.00913132	0.0132107	247.738	280.191	242.581	193.317	212.024	218.203
VDA_000301	transcriptional regulator	ADBS01000002:38192-39097	1026.95	-0.602356	-1.51819	2.08827e-10	5.87185e-10	1233.5	1123.43	1363.88	741.255	807.095	892.538
VDA_000302	urease accessory protein UreG	ADBS01000002:39211-39831	148.43	-0.177467	-1.1309	0.217595	0.257374	168.373	126.308	178.119	140.37	140.568	136.839
VDA_000303	urease accessory protein UreF	ADBS01000002:39844-40509	76.5694	-0.161194	-1.11821	0.35412	0.402036	88.266	74.7177	79.7294	82.4984	73.7983	60.4066
VDA_000304	urease accessory protein UreE	ADBS01000002:40539-40823	31.3331	0.480093	1.39483	0.0683614	0.0880255	20.7685	29.3534	27.1419	30.783	26.9422	53.0098
VDA_000305	urease alpha subunit	ADBS01000002:41015-42718	190.769	-0.237539	-1.17898	0.0472734	0.0623294	206.201	196.579	217.135	167.46	169.853	187.384
VDA_000306	urease gamma subunit	ADBS01000002:43045-43218	20.9799	-0.397635	-1.31735	0.195433	0.233626	21.5102	31.1324	20.3565	9.85056	25.7708	17.259
VDA_000307	urease accessory protein UreD	ADBS01000002:43372-44220	42.6373	-0.647368	-1.56631	0.00392199	0.00592262	59.3385	53.3698	44.9538	30.783	31.6278	35.7508
VDA_000308	nickel ABC transporter nickel-binding protein nikA2	ADBS01000002:44741-46315	1669.37	0.0521796	1.03683	0.495199	0.544095	1678.54	1498.8	1738.78	1762.02	1676.27	1661.8
VDA_000309	binding-protein-dependent transport systems inner membrane component	ADBS01000002:46306-47268	582.957	-0.0694553	-1.04932	0.437455	0.489388	573.358	594.183	624.265	514.692	581.015	610.23
VDA_000310	dipeptide transport system permease protein DppC	ADBS01000002:47265-48062	289.928	-0.104305	-1.07498	0.316253	0.362323	296.693	311.324	293.472	280.741	256.537	300.8
VDA_000311	oligopeptide transport ATP-binding protein OppD	ADBS01000002:48049-48744	307.692	-0.0953058	-1.06829	0.359652	0.407851	332.296	307.766	313.829	289.36	327.992	274.911
VDA_000312	putative dipeptide ABC transporter	ADBS01000002:48737-49333	191.646	-0.203037	-1.15112	0.0978496	0.123067	198.784	217.927	199.324	198.243	159.311	176.289
VDA_000313	hexose phosphate transport protein	ADBS01000002:49405-50781	596.817	-0.150434	-1.1099	0.138088	0.16953	603.769	652.89	628.505	483.909	564.615	647.213
VDA_000314	arsenical-resistance protein ACR3	ADBS01000002:51118-52191	325.014	0.201778	1.15011	0.0582767	0.0757862	287.792	316.661	301.954	317.681	331.506	394.492
VDA_000315	metal-dependent hydrolase	ADBS01000002:52952-54769	2162.02	0.497548	1.41181	3.55319e-12	1.14593e-11	1800.92	1665.14	1905.87	2573.46	2574.74	2452.01
VDA_000316	MSHA pilin protein MshA	ADBS01000002:55690-56247	432.043	0.491352	1.40576	2.10181e-08	5.05015e-08	350.097	362.025	363.872	508.535	507.217	500.512
VDA_000317	transcriptional regulator LysR family	ADBS01000002:56353-57255	404.689	-0.0308883	-1.02164	0.733623	0.773039	411.661	402.942	412.218	411.261	379.534	410.518
VDA_000318	predicted D-lactate dehydrogenase Fe-S protein FAD/FMN-containing	ADBS01000002:57416-60241	2763.73	-0.424115	-1.34175	1.63685e-09	4.28393e-09	3381.55	3177.28	2948.29	2325.96	2411.91	2337.36
VDA_000319	hypothetical protein	ADBS01000002:60715-62919	984.511	-0.105789	-1.07608	0.180216	0.216629	1010.98	1100.31	951.664	937.035	941.806	965.272
VDA_000320	transposase OrfAB subunit B	ADBS01000002:63791-64468	0					0	0	0	0	0	0
VDA_000321	hypothetical protein	ADBS01000002:64592-65797	0					0	0	0	0	0	0
VDA_000322	murine toxin	ADBS01000002:65860-67716	0					0	0	0	0	0	0
VDA_000323	hypothetical protein	ADBS01000002:68374-68997	0					0	0	0	0	0	0
VDA_000324	hypothetical amidinotransferase family protein	ADBS01000002:69593-70825	435.045	-0.598869	-1.51453	2.4084e-11	7.31611e-11	519.212	537.256	518.241	355.851	344.392	335.318
VDA_000325	transcriptional regulator AraC family	ADBS01000002:71506-72432	82.1731	-0.765911	-1.70044	8.03985e-06	1.56897e-05	109.035	105.85	97.5413	54.1781	57.3987	69.0361
VDA_000326	peptidase T2 asparaginase 2	ADBS01000002:72538-73464	246.775	-1.17192	-2.25312	1.36571e-19	7.65284e-19	318.944	320.219	391.014	164.997	127.683	157.797
VDA_000327	cytosol aminopeptidase PepA	ADBS01000002:73479-74852	204.431	-0.848173	-1.80022	2.12579e-10	5.96665e-10	277.408	219.706	294.32	147.758	138.225	149.167
VDA_000328	(GlcNAc)2 ABC transporter permease component 2	ADBS01000002:74868-75890	86.8934	-0.798866	-1.73973	3.11154e-06	6.27911e-06	111.26	100.513	121.291	70.1852	51.5416	66.5705
VDA_000329	(GlcNAc)2 ABC transporter permease component 1	ADBS01000002:75893-76879	58.6982	-0.738426	-1.66835	0.000219595	0.000374912	71.2062	70.2702	80.5776	45.5588	32.7992	51.7771
VDA_000330	(GlcNAc)2 ABC transporter: substrate-binding protein	ADBS01000002:76969-78636	69.788	-0.389287	-1.30975	0.0331003	0.0445789	83.0739	78.2757	77.1849	45.5588	65.5985	69.0361
VDA_000331	beta-mannosidase	ADBS01000002:78885-81389	176.236	-0.368348	-1.29087	0.015331	0.0216219	202.493	156.551	238.34	171.153	156.968	131.908
VDA_000332	putative ARAC-type regulatory protein	ADBS01000002:81618-82460	144.843	-1.0105	-2.0146	2.04708e-12	6.73349e-12	179.499	203.695	201.02	112.05	90.1979	82.5967
VDA_000333	fructose-like phosphotransferase enzyme IIB component 2 (PTS system fructose-like EIIB component 2)	ADBS01000002:82768-83082	71.9557	-0.385596	-1.3064	0.037724	0.0503522	98.6503	66.7122	79.7294	64.0286	59.7415	62.8721
VDA_000334	PTS system fructose-specific IIC component	ADBS01000002:83117-84121	68.5355	-0.42363	-1.3413	0.0192101	0.026756	77.1401	75.6072	83.9704	66.4913	56.2272	51.7771
VDA_000335	nucleotidyltransferase	ADBS01000002:84927-86150	0					0	0	0	0	0	0
VDA_000336	hypothetical protein	ADBS01000002:86710-87849	0					0	0	0	0	0	0
VDA_000337	hypothetical protein	ADBS01000002:88503-88766	133.593	-0.874058	-1.83281	7.67338e-09	1.91085e-08	191.367	175.231	154.37	109.587	77.3125	93.6918
VDA_000338	MSHA pilin protein MshA	ADBS01000002:88984-89568	111.68	-0.905522	-1.87322	1.59171e-08	3.86593e-08	153.538	145.877	139.951	66.4913	65.5985	98.623
VDA_000339	hypothetical protein	ADBS01000002:89723-91072	384.103	-0.0305405	-1.02139	0.800476	0.831209	398.31	452.754	313.829	366.933	379.534	393.259
VDA_000340	hypothetical protein	ADBS01000002:91147-92454	0					0	0	0	0	0	0
VDA_000341	ABC transporter periplasmic spermidine putrescine-binding protein PotD	ADBS01000002:92508-93539	3501.49	0.362563	1.28571	0.0883692	0.111933	3070.77	3814.16	2234.12	4268.99	3932.39	3688.5
VDA_000342	oxidoreductase	ADBS01000002:93735-95015	2111.59	1.02242	2.03133	9.02671e-07	1.91261e-06	1391.49	1671.36	1011.89	3154.64	2872.28	2567.9
VDA_000343	5'-nucleotidase	ADBS01000002:95711-97378	9511.6	0.195514	1.14513	0.0330487	0.0445284	8911.16	9860.95	7814.33	10620.1	10438.4	9424.66
VDA_000344	hypothetical protein	ADBS01000002:97531-98166	620.626	0.305935	1.23622	9.94835e-05	0.000175876	548.881	564.83	550.472	683.383	698.155	678.033
VDA_000345	hypothetical protein	ADBS01000002:98262-98408	46.2231	-0.46232	-1.37776	0.0350174	0.0469593	56.3716	60.4857	44.9538	44.3275	29.285	41.9148
VDA_000346	putative Cold shock-like protein	ADBS01000002:98810-99019	166444	-0.0342088	-1.024	0.789751	0.821429	167803	192552	145010	152987	153526	186788
VDA_000347	hypothetical protein	ADBS01000002:99194-99853	702.476	-0.712283	-1.6384	1.64313e-12	5.45047e-12	879.693	983.783	759.974	515.923	555.244	520.236
VDA_000348	hypothetical permease	ADBS01000002:99850-100617	814.053	-0.360655	-1.28401	5.81124e-05	0.000104443	973.151	959.766	815.106	747.411	691.127	697.757
VDA_000349	hypothetical protein	ADBS01000002:100791-101279	7633.08	-0.316245	-1.24509	5.70726e-06	1.12851e-05	8711.63	8634.34	8066.24	6402.86	6776.55	7206.87
VDA_000350	MOSC domain protein	ADBS01000002:101509-102189	3167.62	-0.411398	-1.32997	2.69794e-06	5.49035e-06	3597.4	3182.62	4079.77	2775.4	2695.39	2675.15
VDA_000351	cysteine desulfurase	ADBS01000002:102236-103477	997.711	1.17245	2.25395	8.50178e-61	2.99759e-59	608.961	602.189	622.568	1416.02	1369.37	1367.16
VDA_000352	hypothetical protein	ADBS01000002:103455-104087	45.078	-1.22868	-2.34353	1.22153e-07	2.77765e-07	68.981	69.3807	54.2839	27.089	19.9138	30.8197
VDA_000353	hypothetical protein	ADBS01000002:104296-106875	341.073	-0.925573	-1.89944	3.34289e-20	1.95344e-19	462.84	448.306	432.575	224.1	229.595	249.023
VDA_000354	di-/tripeptide transporter	ADBS01000002:107529-108989	8100.35	-0.407489	-1.32638	0.00180779	0.00281671	9435.56	7707.48	10632.9	5794.59	6653.56	8378.02
VDA_000355	hypothetical protein	ADBS01000002:109230-110228	1803.17	-0.484186	-1.3988	4.80938e-10	1.3086e-09	2152.5	1908.86	2252.78	1493.59	1490.02	1521.26
VDA_000356	lysophospholipase L2	ADBS01000002:110235-111206	2287.42	-1.11628	-2.16787	3.16338e-68	1.3881e-66	3150.13	3052.75	3199.36	1493.59	1422.08	1406.61
VDA_000357	hypothetical protein	ADBS01000002:111294-112163	9426.44	0.0167336	1.01167	0.761845	0.796625	9304.28	9399.31	9411.47	9587.06	9530.52	9326.03
VDA_000358	hypothetical protein	ADBS01000002:112380-113156	79184.7	0.863695	1.81969	1.09605e-30	1.12767e-29	56727.6	54600.8	56757.2	103057	100026	103940
VDA_000359	thioredoxin 2	ADBS01000002:113243-113677	11634.2	0.08474	1.0605	0.169963	0.205053	11459	11642.6	10772	12058.3	12033.8	11839.7
VDA_000360	hypothetical protein	ADBS01000002:113948-114145	714.693	-0.623275	-1.54037	5.24163e-10	1.41918e-09	852.991	789.873	961.842	540.55	515.416	627.489
VDA_000361	endoribonuclease L-PSP	ADBS01000002:115117-116382	379.844	-0.607166	-1.52326	3.77661e-10	1.03593e-09	473.966	454.533	449.538	275.816	302.221	322.99
VDA_000362	sensory box/GGDEF family protein	ADBS01000002:116777-118429	676.193	-1.25175	-2.3813	1.33227e-36	1.8917e-35	984.277	893.054	987.288	373.09	359.62	459.83
VDA_000363	putative alpha-1,2-mannosidase	ADBS01000002:118669-121065	436.855	-0.86882	-1.82617	1.77405e-15	7.43254e-15	612.67	540.814	544.535	263.502	304.564	355.043
VDA_000364	uroporphyrinogen-III methyltransferase	ADBS01000002:121121-121882	99.6077	-0.11372	-1.08201	0.453444	0.504935	106.068	99.6236	105.175	93.5803	100.74	92.459
VDA_000365	nitrite transporter NirC	ADBS01000002:121904-122722	112.151	-0.712551	-1.6387	5.08709e-06	1.01033e-05	140.929	133.424	145.888	64.0286	93.7121	94.9246
VDA_000366	nitrite reductase [NAD(P)H] large subunit	ADBS01000002:123165-125729	298.783	-0.141165	-1.1028	0.170944	0.20592	315.236	312.213	312.98	270.89	268.251	313.128
VDA_000367	siroheme synthase/precorrin-2 oxidase/sirohydrochlorin ferrochelatase	ADBS01000002:125894-126841	1112.37	0.293616	1.22571	0.00245623	0.00378569	1040.65	844.132	1109.43	1201.77	1217.09	1261.14
VDA_000368	putative outer membrane protein	ADBS01000002:127055-127609	1471.17	0.0425646	1.02994	0.630822	0.677454	1481.98	1287.1	1578.47	1443.11	1600.13	1436.2
VDA_000369	transcriptional regulator LysR family	ADBS01000002:127790-128677	1745.43	-0.54921	-1.46328	3.80797e-15	1.54785e-14	2070.91	2016.49	2138.28	1433.26	1333.05	1480.58
VDA_000370	hypothetical protein	ADBS01000002:128845-129162	1249.66	-0.90812	-1.8766	5.61981e-24	4.06335e-23	1694.86	1450.77	1754.9	820.059	852.78	924.59
VDA_000371	chitinase	ADBS01000002:129263-131458	784.961	-0.763264	-1.69733	2.19818e-20	1.30395e-19	964.992	957.098	1045.81	570.101	552.901	618.859
VDA_000372	putative choline-glycine betaine transporter	ADBS01000002:131930-133849	812.994	-0.789734	-1.72876	2.73053e-11	8.27865e-11	1016.17	857.474	1226.48	540.55	596.243	641.049
VDA_000373	hypothetical protein	ADBS01000002:133983-135494	1482.56	-0.751518	-1.68356	2.99986e-18	1.53565e-17	1869.9	1666.03	2053.46	1070.02	1111.66	1124.3
VDA_000374	N-acyl-L-amino acid amidohydrolase	ADBS01000002:135582-136733	662.228	-0.792276	-1.7318	4.77341e-21	2.90854e-20	873.018	796.099	853.275	460.514	483.789	506.675
VDA_000375	hypothetical protein	ADBS01000002:136794-137774	180.785	-0.71262	-1.63878	2.24497e-08	5.38999e-08	239.579	228.601	207.805	134.214	148.768	125.744
VDA_000376	asp/Glu/hydantoin racemase	ADBS01000002:137907-138704	291.444	-0.902283	-1.86902	4.41759e-16	1.96351e-15	381.992	394.936	365.568	183.467	190.938	231.764
VDA_000377	metallopeptidase M24 family	ADBS01000002:138783-139949	236.39	-2.0986	-4.28294	1.10747e-42	1.97457e-41	424.27	419.842	314.677	82.4984	103.083	73.9672
VDA_000378	putative DNA-binding protein	ADBS01000002:140280-140957	634.987	-0.347602	-1.27244	6.88956e-05	0.000123188	729.864	748.956	656.496	527.005	566.958	580.643
VDA_000379	endoribonuclease L-PSP	ADBS01000002:140981-141367	205.421	-0.28631	-1.21952	0.0152667	0.0215408	226.228	217.037	234.947	197.011	192.11	165.193
VDA_000380	putative diaminopropionate ammonia-lyase	ADBS01000002:141442-142611	874.181	-0.449061	-1.36515	2.25175e-09	5.81085e-09	1005.05	1046.94	977.958	740.023	715.726	759.397
VDA_000381	putative deoxyribonucleoside kinase	ADBS01000002:142686-143348	2574.98	0.0678964	1.04819	0.300908	0.346896	2413.59	2651.59	2478.4	2668.27	2683.68	2554.33
VDA_000382	hypothetical protein	ADBS01000002:143662-144954	1006.65	-0.30524	-1.23562	0.000131861	0.000230133	1170.45	1098.53	1070.41	903.789	836.38	960.341
VDA_000383	putative membrane protein	ADBS01000002:145618-146709	1105.66	-0.733351	-1.6625	5.97652e-24	4.30145e-23	1334.37	1426.75	1386.78	816.365	860.98	808.708
VDA_000384	hypothetical protein	ADBS01000002:146732-147388	1065.75	-0.89596	-1.86085	9.53949e-23	6.4238e-22	1417.45	1336.02	1413.93	656.294	725.097	845.692
VDA_000385	hypothetical protein	ADBS01000002:148041-149060	469.213	-0.231628	-1.17416	0.0179285	0.0250377	517.728	453.643	549.624	456.82	415.847	421.613
VDA_000386	hypothetical multidrug resistance efflux pump	ADBS01000002:149073-150122	173.144	0.317498	1.24617	0.0135613	0.0192558	168.373	138.761	153.522	214.25	182.739	181.22
VDA_000387	hypothetical protein	ADBS01000002:150263-150862	2222.13	0.264596	1.2013	0.000339755	0.000567706	1979.68	2176.6	1897.39	2538.98	2374.43	2365.72
VDA_000388	putative oxidoreductase	ADBS01000002:151514-152500	2263.4	-0.39896	-1.31856	1.19802e-05	2.30495e-05	2576.03	2245.98	2909.28	1928.25	1917.58	2003.28
VDA_000389	hypothetical oxidoreductase yqhD	ADBS01000002:152522-153670	1363.88	0.201245	1.14969	0.0398861	0.0531025	1233.5	1129.66	1440.22	1600.72	1402.17	1377.02
VDA_000390	glutathione-regulated potassium-efflux system ancillary protein KefG	ADBS01000002:153954-154568	1029.84	0.0290498	1.02034	0.759549	0.794683	1060.68	929.523	1067.02	1179.6	976.948	965.272
VDA_000391	glutathione-regulated potassium-efflux system protein kefC	ADBS01000002:154574-156538	2873.99	0.0052851	1.00367	0.94989	0.959367	2822.29	2736.98	3046.68	3203.89	2823.08	2611.04
VDA_000392	galactosyl transferase GDP-mannosepyrophosphorylase phosphomannomutase	ADBS01000002:156649-158340	197.752	-0.314336	-1.24344	0.00720943	0.0105371	226.97	210.811	220.528	172.385	173.367	182.452
VDA_000393	MutT/nudix family protein	ADBS01000002:158459-158998	651.391	0.519831	1.43379	1.20735e-08	2.95296e-08	533.305	587.957	481.769	807.746	757.896	739.672
VDA_000394	hypothetical protein	ADBS01000002:159023-159217	328.243	0.407088	1.32601	6.45324e-05	0.00011565	276.666	296.202	272.268	406.336	343.221	374.767
VDA_000395	ATP-dependent RNA helicase	ADBS01000002:160327-161622	4391.18	-0.29607	-1.2278	0.000907351	0.00145715	4794.55	5488.19	4250.26	4065.82	3877.34	3870.95
VDA_000396	hypothetical protein	ADBS01000002:161798-162220	2765.89	0.143975	1.10495	0.116451	0.144952	2684.33	2824.15	2371.53	2630.1	2842.99	3242.23
VDA_000397	hypothetical protein	ADBS01000002:162395-162745	6655.52	0.0291559	1.02041	0.755577	0.791653	6403.37	7589.18	5771.05	6816.59	6810.53	6542.4
VDA_000398	putative molybdenum cofactor biosynthesisprotein Mog	ADBS01000002:163952-164485	3865.95	-0.228687	-1.17177	0.0173638	0.0242923	4211.55	3590.9	4721.85	3303.63	3610.26	3757.53
VDA_000399	hypothetical protein	ADBS01000002:164608-164988	1645.4	0.131788	1.09565	0.202436	0.240988	1604.36	1764.76	1339.28	1862.99	1748.9	1552.08
VDA_000400	multimodular transpeptidase-transglycosylase	ADBS01000002:165515-167683	5878.25	0.172973	1.12738	0.00804429	0.011692	5450.24	5796.85	5327.45	6442.27	6304.48	5948.2
VDA_000401	hypothetical protein	ADBS01000002:168048-168566	90.3393	0.182858	1.13513	0.253794	0.296061	75.6566	91.6181	86.5149	103.431	96.0549	88.7607
VDA_000402	vgrG protein	ADBS01000002:168945-170984	120.299	0.0499688	1.03524	0.725983	0.765503	108.293	124.529	122.139	113.281	125.34	128.21
VDA_000403	hypothetical protein	ADBS01000002:171002-173878	234.553	0.197414	1.14664	0.114299	0.142499	183.208	243.722	229.01	258.577	264.737	228.066
VDA_000404	hypothetical protein	ADBS01000002:175004-175696	95.2193	-1.07088	-2.10071	7.11081e-10	1.90879e-09	129.803	121.861	138.254	65.26	42.1704	73.9672
VDA_000405	hypothetical protein	ADBS01000002:175800-176696	503.631	-1.57919	-2.98802	9.44929e-53	2.55619e-51	786.977	721.381	762.519	231.488	227.252	292.171
VDA_000406	putative transcriptional regulator LysR family	ADBS01000002:176819-177724	1547.19	0.150732	1.11013	0.0865073	0.109769	1501.26	1513.03	1382.54	1497.29	1550.93	1838.09
VDA_000407	hypothetical protein	ADBS01000002:178248-179693	223.71	-0.806128	-1.74851	1.70476e-12	5.64298e-12	290.759	287.307	278.205	162.534	155.796	167.659
VDA_000408	DNA-binding response regulator	ADBS01000002:179999-180688	306.416	-0.162243	-1.11903	0.124297	0.153682	327.845	315.771	327.4	283.204	260.051	324.223
VDA_000409	two-component system sensor protein	ADBS01000002:180678-181934	394.62	-0.399397	-1.31896	3.80257e-05	6.97806e-05	416.853	455.422	476.68	326.3	336.192	356.275
VDA_000410	aspartate racemase	ADBS01000002:182940-184001	1152.17	-1.40091	-2.64067	4.41435e-58	1.42807e-56	1667.41	1835.92	1522.49	645.212	624.357	617.626
VDA_000411	hypothetical protein	ADBS01000002:184634-184945	149.335	0.103496	1.07437	0.443973	0.495972	140.187	161.888	129.772	168.691	148.768	146.702
VDA_000412	hypothetical protein	ADBS01000002:185875-186714	263.258	0.93358	1.91001	2.63413e-17	1.25813e-16	170.598	168.115	201.02	354.62	333.849	351.344
VDA_000413	hypothetical protein	ADBS01000002:187511-188344	123.699	0.306144	1.2364	0.0382173	0.0509889	109.776	121.861	99.2377	128.057	122.997	160.262
VDA_000414	putative alpha-1,2-mannosidase	ADBS01000002:188798-191260	367.841	-0.801444	-1.74284	6.66591e-16	2.90927e-15	455.423	475.88	474.136	261.04	247.166	293.403
VDA_000415	excinuclease ABC subunit B	ADBS01000002:191534-193486	0					0	0	0	0	0	0
VDA_000416	hypothetical protein	ADBS01000002:194108-194221	1539.97	-1.46378	-2.75831	3.00863e-89	2.86093e-87	2252.64	2384.74	2155.24	799.127	825.838	822.269
VDA_000417	Galactose operon repressor	ADBS01000002:194821-195819	753.924	0.262134	1.19925	0.00184812	0.00287669	664.591	648.443	742.162	868.081	797.724	802.544
VDA_000418	hypothetical membrane protein	ADBS01000002:196126-196674	581.205	0.0386949	1.02718	0.671381	0.715623	559.265	576.394	584.4	543.012	564.615	659.541
VDA_000419	glutathione synthetase	ADBS01000002:197109-198551	685.479	-0.103745	-1.07456	0.230669	0.271304	727.638	650.222	752.341	648.906	637.242	696.525
VDA_000420	hypothetical protein	ADBS01000002:199365-200156	2326.19	-0.60823	-1.52439	5.83918e-15	2.34915e-14	2903.88	2982.48	2551.34	1917.17	1833.24	1769.05
VDA_000421	hypothetical protein	ADBS01000002:200484-201275	435.939	-0.552042	-1.46616	1.23609e-09	3.27053e-09	530.338	521.245	505.519	371.859	352.592	334.085
VDA_000422	aspartate-semialdehyde dehydrogenase	ADBS01000002:201954-203090	273.562	0.943204	1.92279	5.07149e-10	1.3743e-09	179.499	231.269	145.04	358.314	425.219	302.033
VDA_000423	aspartokinase	ADBS01000002:203247-204596	3435.73	0.771559	1.70711	2.27999e-20	1.34993e-19	2366.86	2861.51	2368.13	4281.3	4520.44	4216.13
VDA_000426	carboxynorspermidine dehydrogenase putative	ADBS01000002:208590-209846	3244.23	0.696364	1.62042	0.0140733	0.0199377	2021.22	3424.56	1741.32	4019.03	4266.24	3993
VDA_000427	carboxynorspermidine decarboxylase putative	ADBS01000002:209917-211041	1761.74	0.0959369	1.06876	0.458526	0.509509	1570.99	2156.14	1380	1675.83	1945.7	1841.78
VDA_000428	hypothetical protein	ADBS01000002:211287-211679	4590.99	-0.691125	-1.61454	7.67496e-23	5.21299e-22	5672.76	5983.64	5370.71	3641.01	3291.64	3586.18
VDA_000429	hypothetical cytosolic protein	ADBS01000002:211953-233639	3891.31	-0.371722	-1.2939	2.58777e-09	6.62892e-09	4302.78	4274.03	4599.71	3408.29	3482.58	3280.45
VDA_000430	hypothetical cytosolic protein	ADBS01000002:233818-245526	1127.29	-0.44593	-1.36219	4.55354e-10	1.24144e-09	1332.89	1244.41	1325.71	951.81	976.948	931.987
VDA_000431	hypothetical protein	ADBS01000002:245686-248601	1014.73	-0.595405	-1.5109	2.37469e-14	9.13207e-14	1263.17	1134.11	1269.73	789.276	802.41	829.666
VDA_000432	hypothetical cytosolic protein	ADBS01000002:248650-254613	1823.35	-0.385344	-1.30617	5.79155e-08	1.34522e-07	2111.71	1978.24	2109.44	1675.83	1501.74	1563.17
VDA_000433	hypothetical protein	ADBS01000002:254840-263266	1015.79	0.0799709	1.057	0.28461	0.329682	1022.85	931.302	1007.64	1008.45	1074.17	1050.33
VDA_000434	hypothetical protein	ADBS01000002:263473-264075	31.89	0.689384	1.6126	0.00538033	0.00799029	23.7354	27.5744	20.3565	33.2456	44.5132	41.9148
VDA_000435	hypothetical protein	ADBS01000002:264627-267431	473.011	-0.277994	-1.21251	0.00233437	0.00360672	493.993	541.703	521.634	394.022	440.447	446.269
VDA_000436	hypothetical protein	ADBS01000002:267571-274161	556.382	-0.245615	-1.1856	0.00579107	0.0085962	617.12	571.946	622.568	476.521	497.845	552.289
VDA_000437	hypothetical protein	ADBS01000002:274718-277474	845.868	-0.47385	-1.38881	1.68165e-08	4.06863e-08	993.178	952.65	1007.64	652.6	688.784	780.354
VDA_000438	hypothetical protein	ADBS01000002:277659-278759	49.7702	-0.676695	-1.59847	0.00169039	0.00264166	59.3385	69.3807	56.8284	34.477	29.285	49.3115
VDA_000439	hypothetical protein	ADBS01000002:278822-279415	33.8364	-1.56265	-2.95396	1.36579e-08	3.3327e-08	57.1133	41.8063	56.8284	8.61924	15.2282	23.423
VDA_000440	hypothetical sigma-54 dependent transcriptional regulator	ADBS01000002:279636-280976	38.0648	-0.684087	-1.60668	0.00375333	0.00567886	48.2125	41.8063	52.5875	22.1638	32.7992	30.8197
VDA_000441	metal-dependent hydrolase	ADBS01000002:280980-281870	159.266	-0.367216	-1.28986	0.0117619	0.0167691	198.042	163.667	177.271	128.057	115.969	172.59
VDA_000442	hypothetical protein	ADBS01000002:281848-282951	751.87	-0.0795561	-1.05669	0.307002	0.353142	763.242	750.735	804.08	717.86	712.212	763.095
VDA_000443	ribonucleotide reductase of class III (anaerobic) large subunit	ADBS01000002:283392-285416	905.209	-0.606785	-1.52286	9.11191e-16	3.93304e-15	1083.67	1109.2	1089.07	685.845	702.841	760.63
VDA_000444	hypothetical cytosolic protein	ADBS01000002:286079-288673	433.848	-0.320362	-1.24864	0.000496226	0.000815693	472.483	466.096	508.063	405.104	365.477	385.862
VDA_000445	hypothetical protein	ADBS01000002:289139-291160	1103.85	-0.232487	-1.17486	0.0125812	0.0178966	1139.3	1192.81	1248.53	896.401	992.177	1153.89
VDA_000446	hypothetical protein	ADBS01000002:291232-291495	756.161	0.423103	1.34081	0.000768952	0.00124444	649.015	778.309	505.519	806.515	937.121	860.485
VDA_000447	hypothetical membrane protein	ADBS01000002:291923-292831	2882.21	-0.448379	-1.36451	1.65843e-07	3.71194e-07	3298.48	3710.09	2982.22	2335.81	2403.71	2562.96
VDA_000448	hypothetical protein	ADBS01000002:293128-293481	5570.89	0.0831094	1.0593	0.398352	0.449005	5235.88	6023.67	4966.97	5215.87	5452.87	6530.07
VDA_000449	1-acyl-sn-glycerol-3-phosphate acyltransferase	ADBS01000002:293548-294303	1431.65	-1.016	-2.0223	1.06152e-35	1.42353e-34	1936.66	1826.14	1994.08	923.49	871.522	1038.01
VDA_000450	putative lipoprotein NlpC	ADBS01000002:294756-295316	4024.2	0.00230394	1.0016	0.976159	0.981162	4106.97	4230.44	3725.23	3829.41	3887.88	4365.3
VDA_000451	membrane protein suppressor for copper-sensitivity ScsB	ADBS01000002:295954-298056	2433.49	0.100669	1.07227	0.155565	0.189495	2329.04	2485.25	2230.73	2625.17	2547.8	2382.98
VDA_000452	hypothetical protein	ADBS01000002:298647-300629	13541.5	0.791239	1.73056	7.31199e-13	2.49402e-12	9750.06	11639.1	8224.01	17349.3	17966.9	16319.6
VDA_000453	glutathione synthetase	ADBS01000002:300613-301623	7065.99	0.811789	1.75539	1.51042e-15	6.38773e-15	5038.58	5894.69	4389.36	9451.61	9334.89	8286.79
VDA_000454	hypothetical protein	ADBS01000002:301761-301973	3898.25	1.19136	2.28369	2.12374e-45	4.29954e-44	2209.62	2691.62	2190.86	5373.48	5571.18	5352.76
VDA_000455	hypothetical transcriptional regulator LysR family protein	ADBS01000002:302303-303172	2042.58	0.448857	1.36496	1.76956e-11	5.43335e-11	1701.53	1661.58	1814.27	2309.96	2334.6	2433.52
VDA_000456	hypothetical protein	ADBS01000002:303386-303556	21588.8	-0.208178	-1.15523	0.0653411	0.0844483	23991.3	24693.3	20813.6	18649.6	17779.5	23605.4
VDA_000457	hypothetical protein	ADBS01000002:303967-304518	994.95	-0.0731339	-1.052	0.415076	0.466347	1000.6	1126.99	933.852	946.885	917.207	1044.17
VDA_000458	transcriptional regulator AraC family	ADBS01000002:304552-305319	229.75	-0.326309	-1.2538	0.00460714	0.00689753	263.315	273.965	230.706	210.556	201.481	198.479
VDA_000459	multidrug resistance protein D	ADBS01000002:305428-306570	348.443	0.354943	1.27893	0.000264284	0.000446834	318.944	305.987	290.928	375.553	415.847	383.397
VDA_000460	hypothetical protein	ADBS01000002:307079-307597	597.209	-0.271588	-1.20714	0.00319266	0.00486811	654.207	611.084	695.512	524.542	503.702	594.203
VDA_000461	cardiolipin synthetase	ADBS01000002:308247-309851	1222.27	0.320682	1.24892	0.0106184	0.0152218	1082.93	1331.58	839.704	1328.59	1402.17	1348.67
VDA_000462	hypothetical protein	ADBS01000002:309991-311010	1215.16	0.588223	1.50339	1.48246e-14	5.77167e-14	976.86	1012.25	918.585	1409.86	1412.71	1560.71
VDA_000463	L-asparaginase	ADBS01000002:311879-312943	648.717	1.73557	3.3301	8.16042e-85	6.73879e-83	318.944	290.865	280.749	939.497	1039.03	1023.21
VDA_000464	branched-chain amino acid transport system carrier protein	ADBS01000002:313409-314752	4783.84	0.265361	1.20194	0.000941405	0.00151029	4313.17	4631.61	4081.47	4795.99	5195.16	5685.61
VDA_000465	pyruvate formate-lyase	ADBS01000002:315253-317550	600.316	-0.0565337	-1.03996	0.514017	0.563193	612.67	616.421	607.301	546.706	572.815	645.98
VDA_000466	branched-chain amino acid transport system carrier protein	ADBS01000002:317835-319148	2033.97	0.077805	1.05541	0.287677	0.332743	1895.12	1922.2	2119.62	2176.97	2102.66	1987.25
VDA_000467	5'-nucleotidase yjjG	ADBS01000002:319459-320133	1385.45	-0.0380426	-1.02672	0.620843	0.668133	1400.39	1508.59	1302.81	1338.44	1344.77	1417.71
VDA_000468	hypothetical chitinase	ADBS01000002:320545-322986	723.648	-0.738991	-1.66901	1.70592e-18	8.86289e-18	901.204	845.911	972.021	536.856	544.701	541.193
VDA_000469	MSHA pilin protein MshA	ADBS01000002:323511-324074	465.662	-0.523999	-1.43794	5.78015e-08	1.34356e-07	564.458	592.404	493.644	381.709	378.363	383.397
VDA_000470	hypothetical protein	ADBS01000002:324522-325478	556.879	-0.132708	-1.09635	0.125911	0.155433	574.842	576.394	597.123	485.14	550.558	557.22
VDA_000471	cytosine/purines uracil thiamine allantoin permease family protein	ADBS01000002:325478-326875	175.011	-0.392624	-1.31278	0.00182965	0.00284936	207.685	179.678	209.502	156.378	146.425	150.4
VDA_000472	ADP-ribosylglycohydrolase	ADBS01000002:326888-327922	67.1632	-0.547663	-1.46172	0.00278187	0.00426453	77.8818	75.6072	87.3631	49.2528	57.3987	55.4754
VDA_000473	GntR-family transcriptional regulator	ADBS01000002:327890-328810	458.874	-0.0448245	-1.03156	0.662639	0.707506	462.099	440.301	495.34	440.813	400.619	514.072
VDA_000474	glucose transport protein	ADBS01000002:329386-330852	1265.16	-0.0328554	-1.02303	0.686778	0.729556	1311.38	1153.68	1373.21	1222.7	1240.51	1289.5
VDA_000475	Kup system potassium uptake protein	ADBS01000002:331109-332971	273.387	-0.252081	-1.19092	0.0227451	0.0314147	313.011	282.86	296.017	240.107	227.252	281.075
VDA_000476	osmosensitive K(+) channel histidine kinase KdpD	ADBS01000002:333039-334505	566.17	-0.0101622	-1.00707	0.915282	0.929801	597.094	512.35	594.578	512.229	592.729	588.039
VDA_000477	DNA-binding response regulator KdpE	ADBS01000002:334498-335193	477.852	-0.00812949	-1.00565	0.931833	0.943865	491.026	428.737	517.393	461.745	484.96	483.252
VDA_000478	hypothetical protein	ADBS01000002:336063-336821	154.287	-0.302284	-1.2331	0.021484	0.0297383	159.472	186.794	166.244	145.296	133.54	134.374
VDA_000479	pyrrolidone-carboxylate peptidase	ADBS01000002:336985-337623	515.934	-0.494822	-1.40915	9.35511e-09	2.30857e-08	610.445	599.52	603.06	403.873	452.161	426.544
VDA_000480	predicted membrane protein	ADBS01000002:338019-339551	1199.49	1.10911	2.15713	9.60142e-55	2.81582e-53	778.818	735.613	757.43	1636.42	1583.73	1704.94
VDA_000481	predicted deacylase	ADBS01000002:339626-340639	547.772	0.202948	1.15105	0.0252159	0.0345384	545.173	492.781	487.707	616.891	540.016	604.066
VDA_000482	biotin sulfoxide reductase	ADBS01000002:340967-343633	673.012	0.0675448	1.04793	0.417547	0.468956	684.618	611.084	675.156	688.308	716.897	662.007
VDA_000483	ATP-dependent RNA helicase	ADBS01000002:343832-345016	3490.8	-0.129138	-1.09364	0.106961	0.133776	3618.17	4018.74	3307.92	3408.29	3412.29	3179.36
VDA_000484	transcriptional regulator	ADBS01000002:345195-346097	511.77	0.0447216	1.03148	0.651217	0.696022	482.125	564.83	464.806	504.841	494.331	559.685
VDA_000485	hypothetical protein	ADBS01000002:346354-347085	1450.34	-0.555966	-1.47015	1.47212e-16	6.69494e-16	1743.81	1730.96	1708.25	1134.05	1162.03	1222.92
VDA_000486	putative diheme cytochrome c-553	ADBS01000002:347090-349294	701.884	-0.893331	-1.85746	1.00316e-28	9.25854e-28	901.204	935.75	905.014	469.133	486.131	514.072
VDA_000487	cytochrome c oxidase subunit CcoO	ADBS01000002:349305-349904	52.6748	-0.547556	-1.46161	0.00795354	0.0115762	68.981	67.6017	52.5875	39.4022	48.0274	39.4492
VDA_000488	cytochrome c oxidase subunit CcoN	ADBS01000002:349906-351318	111.219	-0.675265	-1.59689	1.28064e-05	2.4594e-05	144.638	121.861	145.888	81.2671	97.2263	76.4328
VDA_000489	chitinase	ADBS01000002:351960-353648	425.612	-0.761532	-1.69529	3.46664e-13	1.21005e-12	496.218	507.013	607.301	318.912	320.964	303.266
VDA_000490	GGDEF family protein	ADBS01000002:353726-355324	504.648	-1.00066	-2.00092	6.69652e-28	5.93607e-27	677.201	710.707	635.291	344.77	322.135	337.784
VDA_000491	6-phospho-beta-glucosidase	ADBS01000002:355572-356975	639.987	0.0768546	1.05472	0.336479	0.383395	643.081	602.189	622.568	640.286	651.299	680.498
VDA_000492	deoxyribodipyrimidine photolyase single-strand-specific	ADBS01000002:357061-358371	232.7	-0.848389	-1.80049	4.07011e-12	1.3046e-11	293.726	268.628	338.426	162.534	163.996	168.892
VDA_000493	alkyl sulfatase	ADBS01000002:359406-361385	289.218	-0.244934	-1.18504	0.0162867	0.0228875	313.752	301.539	326.551	272.122	261.222	260.118
VDA_000494	transcriptional regulator LysR family	ADBS01000002:361533-362438	619.618	-0.32617	-1.25368	0.00032871	0.000550717	694.261	648.443	726.895	510.998	531.816	605.298
VDA_000495	beta-lactamase domain protein	ADBS01000002:362546-364501	794.059	-2.03203	-4.0898	2.35121e-79	1.71583e-77	1281.71	1112.76	1447.85	294.285	324.478	303.266
VDA_000496	hypothetical protein	ADBS01000002:364621-365601	2629.88	-1.58583	-3.00179	7.01092e-40	1.13403e-38	3959.36	3239.54	4690.47	1143.9	1306.11	1439.9
VDA_000497	putative stomatin/prohibitin-family membrane protease subunit YbbK	ADBS01000002:366080-366805	8347.93	-1.16618	-2.24417	4.21922e-31	4.42806e-30	11405.6	9930.33	13410.7	5080.43	4891.77	5368.79
VDA_000498	hypothetical protein	ADBS01000002:367144-367257	2552.46	-1.14185	-2.20664	1.8731e-37	2.77254e-36	3593.69	3122.13	3845.67	1512.06	1525.16	1716.04
VDA_000499	low-specificity L-threonine aldolase	ADBS01000002:367353-368357	3153.98	0.353413	1.27758	0.000820646	0.00132537	2826	2253.09	3214.62	3490.79	3640.71	3498.65
VDA_000500	inorganic pyrophosphatase/exopolyphosphatase	ADBS01000002:370487-371428	0					0	0	0	0	0	0
VDA_000501	hypothetical protein	ADBS01000002:371697-373859	0					0	0	0	0	0	0
VDA_000502	hypothetical protein	ADBS01000002:374081-374962	0					0	0	0	0	0	0
VDA_000503	hypothetical protein	ADBS01000002:375004-376251	0					0	0	0	0	0	0
VDA_000504	hypothetical protein	ADBS01000002:376366-376938	0					0	0	0	0	0	0
VDA_000505	glycine dehydrogenase [decarboxylating]	ADBS01000002:377180-380053	2419.79	-0.479967	-1.39471	3.12233e-09	7.94637e-09	2873.47	2551.96	3039.05	1949.18	2142.49	1962.6
VDA_000506	glycine cleavage system H protein	ADBS01000002:380174-380440	715.209	-0.506077	-1.42018	1.45117e-06	3.03181e-06	837.415	725.829	959.298	545.475	605.614	617.626
VDA_000507	aminomethyltransferase (glycine cleavage system T protein)	ADBS01000002:380839-381957	761.948	-0.432261	-1.34935	2.21126e-06	4.54714e-06	896.011	786.315	945.727	658.756	605.614	679.266
VDA_000508	putative LuxZ	ADBS01000002:382331-383029	267.577	-0.614539	-1.53107	1.07579e-07	2.45159e-07	299.659	327.335	346.908	240.107	199.138	192.315
VDA_000509	ribose operon repressor	ADBS01000002:383361-384365	293.254	-0.792108	-1.7316	4.32157e-13	1.49516e-12	367.899	380.704	369.809	190.855	206.167	244.092
VDA_000510	ribokinase	ADBS01000002:384552-385370	541.591	-0.393452	-1.31353	1.46131e-05	2.78759e-05	587.451	642.216	618.327	460.514	509.559	431.475
VDA_000511	ribose ABC transport system ribose-binding protein RbsB	ADBS01000002:385652-386452	387.382	-0.638971	-1.55722	1.79433e-07	4.01327e-07	505.861	499.007	414.763	336.15	325.649	242.859
VDA_000512	ribose ABC transport system permease protein RbsC	ADBS01000002:386604-387590	324.415	-0.804322	-1.74633	3.06256e-12	9.96919e-12	418.336	450.975	372.353	264.734	235.452	204.643
VDA_000513	ribose ABC transport system ATP-binding protein RbsA	ADBS01000002:387587-389092	455.427	-0.734128	-1.66339	4.40018e-11	1.29894e-10	597.094	614.642	499.581	369.396	358.449	293.403
VDA_000514	ribose ABC transport system high affinity permease RbsD	ADBS01000002:389152-389388	152.609	-0.615979	-1.5326	0.000151064	0.00026219	186.175	227.711	143.343	134.214	120.654	103.554
VDA_000515	DNA-binding domain of ModE/molybdate-binding domain of ModE	ADBS01000002:390194-390997	569.491	0.140648	1.1024	0.12756	0.157405	521.437	586.178	517.393	556.557	585.701	649.679
VDA_000516	NAD-dependent malic enzyme	ADBS01000002:391297-392913	1515.96	-0.68503	-1.60774	3.68869e-14	1.39627e-13	1888.45	1655.35	2072.97	1108.19	1149.14	1221.69
VDA_000517	inosine-uridine preferring nucleoside hydrolase	ADBS01000002:393120-394058	22.7867	-0.924867	-1.89851	0.00154363	0.00242438	32.6362	32.0219	27.1419	14.7758	12.8854	17.259
VDA_000518	anaerobic dimethyl sulfoxide reductase chain C	ADBS01000002:394388-395146	1090.5	0.147791	1.10787	0.0683363	0.0880255	1064.38	1087.85	950.816	1089.72	1213.57	1136.63
VDA_000519	carbamate kinase	ADBS01000002:395924-396436	267.011	-0.11815	-1.08534	0.271548	0.315599	276.666	283.749	273.964	278.278	258.88	230.531
VDA_000520	hypothetical protein	ADBS01000002:397346-398032	3266.66	0.948939	1.93045	2.00911e-22	1.3329e-21	2282.31	2411.42	1963.55	3865.11	4224.07	4853.48
VDA_000521	biotin sulfoxide reductase	ADBS01000002:398566-401013	409.185	-0.657761	-1.57763	6.13524e-10	1.65399e-09	477.675	536.366	491.948	362.008	276.451	310.662
VDA_000522	cytochrome c-type protein TorY	ADBS01000002:401035-402129	89.2956	-0.55207	-1.46619	0.000860543	0.00138695	95.6833	113.856	111.112	65.26	80.8267	69.0361
VDA_000523	succinyl-CoA synthetase alpha subunit	ADBS01000002:402453-403832	942.335	-0.740663	-1.67094	8.57946e-11	2.48361e-10	1197.9	1389.39	960.146	703.084	694.641	708.853
VDA_000524	SM-20-related protein	ADBS01000002:404030-404743	662.679	0.888036	1.85066	5.53972e-21	3.3624e-20	479.158	510.571	399.495	853.305	865.665	867.882
VDA_000525	hypothetical protein	ADBS01000002:404853-405686	995.426	-0.114553	-1.08264	0.286981	0.332183	1085.15	875.264	1145.05	891.476	904.322	1071.29
VDA_000526	potassium uptake protein integral membrane component KtrB	ADBS01000002:405749-407116	1369.79	0.196602	1.146	0.00489382	0.00729886	1280.97	1226.62	1320.62	1404.94	1509.94	1475.65
VDA_000527	potassium uptake protein integral membrane component KtrA	ADBS01000002:407113-407799	937.404	0.695969	1.61997	2.70111e-13	9.5667e-13	683.876	635.99	820.195	1174.68	1116.35	1193.34
VDA_000528	thiaminase II	ADBS01000002:408190-408849	274.53	-0.754089	-1.68657	3.48732e-11	1.0452e-10	318.944	342.456	375.746	199.474	187.424	223.134
VDA_000529	hydroxymethylpyrimidine ABC transporter substrate-binding component	ADBS01000002:408904-409851	136.07	-0.320972	-1.24917	0.0262643	0.0358748	164.664	127.198	162.003	130.52	112.454	119.58
VDA_000530	hydroxymethylpyrimidine ABC transporter transmembrane component	ADBS01000002:409886-410689	165.356	-0.673935	-1.59542	1.22727e-07	2.78869e-07	212.135	201.026	198.475	125.595	122.997	131.908
VDA_000531	hydroxymethylpyrimidine ABC transporter ATPase component	ADBS01000002:410682-411449	114.9	-0.678763	-1.60077	8.08988e-06	1.57775e-05	146.863	128.087	150.977	94.8116	74.9697	93.6918
VDA_000532	phosphomethylpyrimidine kinase	ADBS01000002:411459-412292	376.584	-0.551458	-1.46557	2.64743e-08	6.32922e-08	436.138	434.074	474.984	299.211	283.479	331.62
VDA_000533	transcriptional regulator TetR family	ADBS01000002:412588-413175	383.507	0.387904	1.30849	5.73189e-05	0.000103253	353.806	315.771	324.855	407.567	440.447	458.597
VDA_000534	macrophage infectivity potentiator-related protein	ADBS01000002:413679-413957	60.0151	0.061432	1.0435	0.759259	0.794683	61.5637	47.1433	67.0067	50.4841	56.2272	77.6656
VDA_000535	iduronate sulfatase	ADBS01000002:414154-415773	252.615	-0.492978	-1.40735	2.66293e-05	4.95627e-05	284.825	290.865	312.98	179.773	240.137	207.108
VDA_000536	alkaline phosphatase	ADBS01000002:415980-417557	336.498	-0.19845	-1.14746	0.049645	0.0652098	387.184	335.34	356.238	329.994	305.736	304.498
VDA_000537	ATP-dependent RNA helicase DbpA	ADBS01000002:417726-419039	5800.33	-0.567367	-1.48182	1.835e-13	6.58082e-13	6695.61	7656.78	6449.6	4733.19	4730.12	4536.66
VDA_000538	hypothetical protein	ADBS01000002:419121-420599	5202.55	0.569249	1.48375	4.56792e-17	2.15551e-16	4104.74	4323.84	4124.73	6546.93	6319.71	5795.33
VDA_000539	outer membrane protein A precursor	ADBS01000002:420988-421995	38152.5	-0.405548	-1.32459	1.02379e-07	2.33817e-07	43062	41130.3	46349.9	32822.1	32989	32561.6
VDA_000540	hypothetical protein	ADBS01000002:422859-423290	1572.1	0.13215	1.09593	0.169707	0.204824	1454.54	1716.73	1327.41	1622.88	1556.79	1754.26
VDA_000541	predicted membrane-associated metal-dependent hydrolase	ADBS01000002:423681-425321	778.925	-0.159761	-1.1171	0.0394429	0.0525347	864.859	804.105	797.294	716.628	748.525	742.138
VDA_000542	transglycosylase Slt family	ADBS01000002:425381-426832	347.762	-0.534938	-1.44888	2.288e-06	4.68652e-06	450.973	402.942	382.532	258.577	262.394	329.154
VDA_000543	N-acetylmuramic acid 6-phosphate etherase	ADBS01000002:427054-427950	776.11	0.621514	1.53849	1.44245e-14	5.62287e-14	583.743	596.852	650.558	973.974	896.122	955.41
VDA_000544	hypothetical protein	ADBS01000002:428672-428836	773.07	0.388303	1.30885	3.27035e-05	6.03669e-05	677.942	608.415	719.261	786.814	907.836	938.151
VDA_000545	hypothetical protein	ADBS01000002:429982-430191	60.7938	-0.177508	-1.13093	0.351256	0.39893	68.981	56.9278	67.8548	51.7154	52.713	66.5705
VDA_000546	2-enoate reductase (Two distinct NAD(FAD)-dependent dehydrogenase domains)	ADBS01000002:430270-432291	567.684	-0.758905	-1.69221	2.77362e-14	1.05755e-13	689.81	692.917	762.519	408.798	372.506	479.554
VDA_000547	transcriptional regulator LysR family	ADBS01000002:432589-433503	14.0785	0.234197	1.17625	0.491591	0.54058	9.64251	16.0109	12.7228	12.3132	14.0568	19.7246
VDA_000548	hypothetical protein	ADBS01000002:433621-434451	8.14401	0.295065	1.22694	0.466095	0.517063	8.15904	5.33698	7.63367	4.92528	11.714	11.0951
VDA_000549	metal-dependent hydrolase	ADBS01000002:434488-436155	34.3276	0.525154	1.43909	0.0323638	0.0437183	34.1196	24.9059	23.7492	30.783	48.0274	44.3803
VDA_000550	permease	ADBS01000002:436211-437848	180.932	-0.268089	-1.20421	0.0333538	0.044901	189.141	205.474	199.324	167.46	141.74	182.452
VDA_000551	major facilitator superfamily MFS_1	ADBS01000002:437901-439466	78.3594	-0.0884695	-1.06324	0.604858	0.652922	87.5243	80.0547	74.6403	68.9539	71.4555	87.5279
VDA_000552	4-hydroxybutyrate CoA-transferase	ADBS01000002:440736-442043	49.3407	0.121545	1.0879	0.565392	0.615877	54.1464	50.7013	36.472	54.1781	57.3987	43.1475
VDA_000553	enoyl-CoA hydratase/delta(3)-cis-delta(2)-trans-enoyl-CoA isomerase/3-hydroxyacyl-CoA dehydrogenase/3-hydroxybutyryl-CoA epimerase	ADBS01000002:442060-444207	238.733	-0.788896	-1.72775	4.86916e-12	1.55121e-11	304.11	289.086	316.373	182.235	158.139	182.452
VDA_000554	3-ketoacyl-CoA thiolase	ADBS01000002:444222-445385	327.112	-0.599669	-1.51537	2.45688e-08	5.88527e-08	354.548	402.942	428.334	251.189	272.936	252.721
VDA_000555	aspartate aminotransferase	ADBS01000002:445934-447112	8803.71	-0.506984	-1.42108	1.19186e-05	2.29553e-05	10417.6	8427.09	12228.3	6700.84	7202.94	7845.46
VDA_000556	lipoprotein putative	ADBS01000002:447227-447805	2335.04	-0.552191	-1.46631	4.42534e-13	1.52937e-12	2673.2	2706.74	2958.47	1746.01	1917.58	2008.21
VDA_000557	Na(+)/H(+) antiporter	ADBS01000002:448485-449765	1752.18	0.932908	1.90912	2.6088e-41	4.33144e-40	1233.5	1225.73	1145.9	2232.38	2265.49	2410.1
VDA_000558	glycerophosphoryl diester phosphodiesterase	ADBS01000002:450089-450832	3215.23	0.472476	1.38749	1.42596e-12	4.74514e-12	2633.15	2887.3	2553.04	3711.2	3735.6	3771.1
VDA_000559	hypothetical protein	ADBS01000002:451213-451791	1741.42	0.764704	1.69902	5.33045e-11	1.56327e-10	1269.1	1550.39	1032.24	2173.28	2112.04	2311.48
VDA_000560	hypothetical protein	ADBS01000002:451935-453284	1231.71	0.270403	1.20614	0.000940016	0.00150883	1124.46	1190.15	1033.09	1247.33	1402.17	1393.05
VDA_000561	metal-dependent phosphohydrolase	ADBS01000002:453352-453981	933.94	-0.135164	-1.09822	0.0949876	0.119659	966.476	965.993	1001.71	953.042	910.179	806.243
VDA_000562	N6 adenine-specific DNA methyltransferase	ADBS01000002:453970-454644	338.787	-0.246882	-1.18664	0.013729	0.0194763	379.025	367.362	357.086	329.994	279.965	319.292
VDA_000563	beta-ketoadipate enol-lactone hydrolase	ADBS01000002:454791-455603	39426.6	1.30658	2.47354	1.00071e-68	4.55106e-67	22493	21606.8	23729.7	56270.1	54669.3	57790.6
VDA_000564	acetyltransferase	ADBS01000002:456507-456755	557.617	0.75265	1.68488	4.30365e-19	2.33648e-18	405.727	429.627	407.977	667.375	705.183	729.81
VDA_000565	ATP/GTP-binding protein	ADBS01000002:458200-459582	0					0	0	0	0	0	0
VDA_000566	hypothetical protein	ADBS01000002:459585-460544	0					0	0	0	0	0	0
VDA_000567	chlorohydrolase/deaminase family protein	ADBS01000002:461139-462536	858.014	-0.508729	-1.4228	7.96695e-07	1.69608e-06	997.629	1152.79	878.72	728.941	740.325	649.679
VDA_000568	multidrug resistance efflux pump	ADBS01000002:462759-464117	988.936	-0.332189	-1.25892	1.90888e-05	3.60848e-05	1128.92	1111.87	1067.87	834.835	844.58	945.548
VDA_000569	hypothetical protein	ADBS01000002:464207-464824	919.936	-0.655464	-1.57512	1.15311e-17	5.67155e-17	1085.89	1129.66	1164.56	743.717	677.07	718.715
VDA_000570	hypothetical protein	ADBS01000002:464929-465549	244.082	-1.65471	-3.1486	9.25296e-34	1.12107e-32	387.184	313.992	416.459	114.513	106.597	125.744
VDA_000571	sulfite oxidase	ADBS01000002:465549-466562	459.327	-2.18536	-4.54841	1.28296e-51	3.35493e-50	727.638	607.526	938.941	168.691	163.996	149.167
VDA_000572	hypothetical protein	ADBS01000002:467332-468234	4841.44	0.0722188	1.05133	0.220304	0.260284	4590.58	4737.46	4832.11	4808.3	4993.68	5086.48
VDA_000573	cobalt-zinc-cadmium resistance protein	ADBS01000002:469149-470066	6676.45	-0.0265206	-1.01855	0.74129	0.779809	6681.52	7402.39	6131.53	6296.97	6767.18	6779.1
VDA_000574	beta-hexosaminidase	ADBS01000002:470524-471516	2880.16	0.456076	1.37181	3.56503e-13	1.24163e-12	2414.34	2382.96	2482.64	3223.6	3278.75	3498.65
VDA_000575	hypothetical protein	ADBS01000002:471742-472512	903.23	-0.0351602	-1.02467	0.684019	0.727118	910.846	838.795	993.225	832.372	919.55	924.59
VDA_000576	putative multidrug efflux membrane fusion protein	ADBS01000002:473561-474694	329.025	0.881374	1.84213	6.04944e-11	1.76752e-10	232.162	229.49	227.314	493.759	470.903	320.525
VDA_000577	inner membrane efflux transporter of RND family multidrug efflux pump	ADBS01000002:474704-477859	959.801	0.69497	1.61885	2.20321e-18	1.13899e-17	729.122	764.077	701.449	1264.57	1191.31	1108.28
VDA_000578	hypothetical protein	ADBS01000002:478187-478705	498.301	0.205323	1.15294	0.0204544	0.028426	446.522	462.538	479.225	557.788	549.387	494.348
VDA_000579	vgrG protein	ADBS01000002:478819-480840	254.498	0.108324	1.07797	0.329009	0.375976	241.804	254.396	238.34	295.517	256.537	240.393
VDA_000580	hypothetical protein	ADBS01000002:480837-481688	0					0	0	0	0	0	0
VDA_000581	hypothetical protein	ADBS01000002:481678-484800	14.7186	-1.23548	-2.35459	0.000718233	0.00116536	30.411	21.3479	13.571	9.85056	8.19981	4.93115
VDA_000582	hypothetical protein	ADBS01000002:484806-485480	89.3273	-0.472384	-1.3874	0.0038721	0.00585292	103.101	114.745	94.9968	75.1105	69.1127	78.8984
VDA_000583	hypothetical protein	ADBS01000002:485808-486494	63.2988	-0.791502	-1.73088	5.28366e-05	9.56178e-05	89.7495	76.4967	76.3367	57.872	38.6562	40.682
VDA_000584	hypothetical protein	ADBS01000002:486618-487376	0					0	0	0	0	0	0
VDA_000585	hypothetical protein	ADBS01000002:487379-488323	0					0	0	0	0	0	0
VDA_000586	hypothetical protein	ADBS01000002:489257-489829	51.4396	-0.167721	-1.12328	0.45244	0.503996	47.4708	48.9223	67.8548	38.1709	66.7699	39.4492
VDA_000587	hypothetical protein	ADBS01000002:490215-491243	17.9747	-0.318217	-1.24679	0.32265	0.369247	26.7023	13.3424	20.3565	14.7758	11.714	20.9574
VDA_000588	hypothetical protein	ADBS01000002:491351-492370	32.3985	0.287774	1.22076	0.233576	0.274312	30.411	25.7954	30.5347	35.7083	38.6562	33.2852
VDA_000589	hypothetical protein	ADBS01000002:492478-493497	117.453	0.500488	1.41469	0.000766928	0.00124181	89.7495	112.966	88.2113	125.595	146.425	141.771
VDA_000590	hypothetical protein	ADBS01000002:494389-495219	1827.1	-0.146491	-1.10687	0.0711108	0.0912661	1955.2	1856.38	1949.13	1624.11	1642.3	1935.48
VDA_000591	hypothetical protein	ADBS01000002:495290-496321	275.741	-0.401678	-1.32104	0.000117798	0.000206624	307.077	329.114	307.043	235.182	231.937	244.092
VDA_000592	hypothetical rhodanese-related sulfurtransferase	ADBS01000002:496473-497327	1996.23	-0.876183	-1.83551	1.97352e-16	8.85968e-16	2572.32	2227.3	2974.59	1313.82	1323.68	1565.64
VDA_000593	hypothetical protein	ADBS01000002:497421-498290	533.616	-0.536633	-1.45058	1.89993e-08	4.5791e-08	631.955	613.752	652.255	387.866	425.219	490.649
VDA_000594	putative regulator protein	ADBS01000002:498782-500434	6121.25	-0.301485	-1.23241	3.60404e-06	7.24502e-06	6692.64	6546.69	7045.03	5277.44	5403.67	5762.05
VDA_000595	hypothetical protein	ADBS01000002:500463-501920	4145.66	-0.335221	-1.26157	8.48622e-08	1.9509e-07	4598.73	4557.78	4725.24	3468.63	3695.77	3827.8
VDA_000596	hypothetical protein	ADBS01000002:502268-503362	516.463	-0.882277	-1.84328	7.09189e-20	4.0243e-19	659.399	678.686	676.004	310.293	395.934	378.466
VDA_000597	hypothetical SAM-dependent methyltransferase	ADBS01000002:503579-504577	1349.98	0.0428448	1.03014	0.577641	0.627644	1346.98	1420.53	1222.24	1368	1403.34	1338.81
VDA_000598	hypothetical protein	ADBS01000002:504690-505001	5969.59	1.33663	2.52561	8.47329e-75	4.8344e-73	3313.31	3532.19	3274	9284.15	8223.24	8190.64
VDA_000599	predicted membrane-associated metal-dependent hydrolase	ADBS01000002:505188-506861	15264.8	-0.138435	-1.10071	0.141035	0.172946	16439.7	15697.8	15873.8	12905.5	14036.9	16635.2
VDA_000600	signal transduction histidine kinase	ADBS01000002:506950-508287	6407.81	-0.258062	-1.19587	0.000299516	0.000504228	7228.91	6669.44	7048.42	5636.98	5575.87	6287.21
VDA_000601	DNA-binding response regulator	ADBS01000002:508302-509051	8285.62	-0.07918	-1.05642	0.310325	0.356312	8880.75	7941.42	8720.19	7655.12	7752.33	8763.88
VDA_000602	hypothetical protein	ADBS01000002:509323-510270	517.038	-0.386668	-1.30737	3.53034e-05	6.49747e-05	563.716	550.598	645.469	438.35	438.104	465.993
VDA_000603	transcriptional regulator MerR family protein	ADBS01000002:510292-511113	324.802	-0.135724	-1.09864	0.194999	0.233285	362.707	313.103	344.363	281.972	316.278	330.387
VDA_000604	deoxyribodipyrimidine photolyase	ADBS01000002:511122-512606	767.575	-0.586161	-1.50125	5.33429e-12	1.69595e-11	943.482	855.695	968.628	592.265	653.642	591.738
VDA_000605	oxidoreductase short-chain dehydrogenase/reductase family	ADBS01000002:513128-513907	276.86	-0.805523	-1.74778	6.28467e-12	1.98403e-11	351.581	316.661	391.862	183.467	217.881	199.711
VDA_000606	amine oxidase flavin-containing	ADBS01000002:513904-515211	431.463	-0.711615	-1.63764	2.92064e-11	8.83797e-11	589.676	476.77	543.687	317.681	302.221	358.741
VDA_000607	hypothetical protein	ADBS01000002:515211-516089	332.44	-1.23883	-2.36007	1.73611e-30	1.75739e-29	454.681	441.19	509.759	204.399	188.596	196.013
VDA_000608	cyclopropane-fatty-acyl-phospholipid synthase	ADBS01000002:516109-517359	341.6	-1.12808	-2.18568	2.11576e-17	1.01829e-16	523.662	368.251	520.786	210.556	215.538	210.807
VDA_000609	putative lipoprotein	ADBS01000002:518478-519086	141.306	-0.148402	-1.10834	0.277194	0.321565	160.214	139.651	145.888	119.438	134.711	147.934
VDA_000610	hypothetical ATP-dependent endonuclease of the OLD family	ADBS01000002:519109-520809	755.253	0.168138	1.12361	0.083935	0.106549	703.161	633.321	795.598	757.262	774.296	867.882
VDA_000611	hypothetical protein	ADBS01000002:521164-521412	1506.98	0.224521	1.16839	0.0177253	0.024776	1388.52	1379.61	1397.81	1488.67	1490.02	1897.26
VDA_000612	5'-nucleotidase	ADBS01000002:521781-523541	12117.9	-0.456403	-1.37212	1.13598e-12	3.82479e-12	13802.1	13703.6	14576.9	9797.61	10316.5	10510.7
VDA_000613	3,4-dihydroxy-2-butanone 4-phosphate synthase	ADBS01000002:523684-524337	1245.86	-0.604207	-1.52014	1.83281e-16	8.26343e-16	1482.72	1556.62	1474.99	932.109	1043.72	984.997
VDA_000614	hypothetical protein	ADBS01000002:525213-525404	3843.19	-0.784907	-1.72298	0.000154938	0.000268616	5141.68	4821.96	4780.37	2297.64	2417.77	3599.74
VDA_000615	NAD(P) transhydrogenase alpha subunit	ADBS01000002:526405-527877	24316.9	0.623322	1.54042	2.36405e-18	1.22013e-17	18571.5	18437.5	20337.8	29060.4	30040.6	29453.7
VDA_000616	NAD(P) transhydrogenase subunit beta	ADBS01000002:527888-529264	20450.8	0.504753	1.41888	5.15991e-13	1.77347e-12	16628.1	16281.3	17761.9	23284.3	24914.5	23834.7
VDA_000617	hypothetical sensor histidine kinase	ADBS01000002:529455-530897	6465.42	0.101683	1.07302	0.100413	0.125988	6155.63	6459.52	6095.06	6734.09	6429.82	6918.4
VDA_000618	transcriptional regulator	ADBS01000002:530872-531531	2300.15	0.465952	1.38123	2.8831e-08	6.88028e-08	1891.41	2072.53	1823.6	2467.57	2597	2948.83
VDA_000619	hypothetical protein	ADBS01000002:531536-532402	2642.32	-0.0310289	-1.02174	0.637206	0.683141	2650.95	2780.56	2581.03	2703.98	2486.88	2650.49
VDA_000620	NnrS protein	ADBS01000002:532615-533817	248.04	-1.20609	-2.30712	1.49161e-16	6.76398e-16	407.952	325.556	310.436	129.289	128.854	186.151
VDA_000621	hypothetical protein	ADBS01000002:533901-534050	1333.37	0.251346	1.19032	0.245616	0.287055	1212.73	1404.51	1015.28	1153.75	1410.37	1803.57
VDA_000622	NAD synthetase	ADBS01000002:534887-535723	4834.06	0.557634	1.47185	1.37917e-11	4.27231e-11	3940.82	3538.42	4233.29	5425.2	5673.1	6193.52
VDA_000623	transcriptional regulator	ADBS01000002:536983-537891	894.123	0.161785	1.11867	0.0400114	0.0532467	788.46	846.8	896.532	940.729	919.55	972.669
VDA_000624	hypothetical protein	ADBS01000002:538066-538509	666.944	-0.250139	-1.18932	0.0107	0.0153247	730.605	747.177	698.057	519.617	622.014	684.197
VDA_000625	hypothetical protein	ADBS01000002:538591-539268	1094.24	0.0136621	1.00951	0.857135	0.880711	1116.31	1142.11	1008.49	1118.04	1088.23	1092.25
VDA_000626	hypothetical protein	ADBS01000002:539542-540651	4469.82	1.14759	2.21543	8.30153e-38	1.24049e-36	2661.33	3178.17	2461.43	6173.84	6299.79	6044.35
VDA_000627	transcriptional regulator LysR family	ADBS01000002:540747-541673	988.267	-0.00153482	-1.00106	0.986403	0.99019	963.509	1103.86	899.925	933.341	1039.03	989.928
VDA_000628	hypothetical chromate resistance protein-related protein	ADBS01000002:542531-543064	76.5963	-0.0656761	-1.04658	0.70082	0.741962	78.6235	81.8336	74.6403	72.6479	66.7699	85.0623
VDA_000629	RNA polymerase sigma factor RpoS	ADBS01000002:543578-544462	4110.96	-1.82334	-3.53899	5.16984e-57	1.59049e-55	6353.67	5616.28	7341.05	1558.85	1690.33	2105.6
VDA_000630	manganese transport protein MntH	ADBS01000002:544933-546180	913.951	-0.674231	-1.59575	3.38238e-10	9.31862e-10	1145.23	1083.41	1150.14	586.108	681.755	837.062
VDA_000631	integrase/recombinase	ADBS01000002:546237-547643	430.724	-0.702887	-1.62776	1.59202e-14	6.19055e-14	530.338	523.024	550.472	309.061	337.363	334.085
VDA_000632	hypothetical protein	ADBS01000002:549464-550024	1158.9	-2.64067	-6.2362	8.12185e-133	4.24773e-130	2125.8	1711.39	2174.75	295.517	306.907	339.016
VDA_000633	lipase/acylhydrolase family protein	ADBS01000002:550069-550878	321.435	-0.961472	-1.9473	3.1121e-17	1.47966e-16	436.88	381.594	459.717	193.317	216.709	240.393
VDA_000634	FAD flavoprotein oxidase	ADBS01000002:550875-552539	218.76	-0.948445	-1.92979	1.21945e-13	4.40855e-13	300.401	254.396	312.98	134.214	142.911	167.659
VDA_000635	predicted sialic acid transporter	ADBS01000002:552514-554049	278.013	-0.331283	-1.25813	0.00202966	0.00314678	325.62	305.987	298.561	227.794	240.137	269.98
VDA_000636	Riorf46 protein	ADBS01000002:555172-556536	192.909	-1.03626	-2.05091	5.14569e-16	2.27425e-15	258.122	248.169	274.812	139.139	107.769	129.443
VDA_000637	hypothetical protein	ADBS01000002:557755-558975	288.523	-0.579062	-1.49388	9.17065e-08	2.10208e-07	347.872	366.472	324.855	214.25	223.738	253.954
VDA_000638	choloylglycine hydrolase-like protein	ADBS01000002:559075-560163	272.317	-0.438175	-1.35489	0.000152587	0.000264686	345.647	320.219	275.66	214.25	238.966	239.161
VDA_000639	translation initiation factor SUI1-related protein	ADBS01000002:560234-560545	1926.2	0.830864	1.77875	1.30993e-30	1.33895e-29	1414.48	1400.96	1334.2	2380.14	2373.26	2654.19
VDA_000640	HAD superfamily hydrolase	ADBS01000002:560668-561267	272.427	0.892395	1.85625	8.46572e-14	3.0962e-13	185.433	195.689	187.449	317.681	329.164	419.148
VDA_000641	protein of unknown function DUF785	ADBS01000002:561366-561872	3017.23	0.250867	1.18992	2.29927e-05	4.30752e-05	2742.18	2805.47	2715.89	3291.32	3176.84	3371.67
VDA_000642	integrase-like protein	ADBS01000002:562581-563552	567.138	0.276966	1.21164	0.00106473	0.00169858	490.284	535.477	512.304	589.802	630.214	644.748
VDA_000643	D-alanine--D-alanine ligase	ADBS01000002:563645-564508	3768.28	0.901298	1.86775	1.24651e-49	2.96329e-48	2559.71	2663.15	2648.88	4697.49	4974.94	5065.52
VDA_000644	putative acetyltransferase	ADBS01000002:564841-565395	1000.52	-0.0541853	-1.03827	0.4724	0.522889	1025.81	1060.28	972.021	969.049	945.321	1030.61
VDA_000645	DamX-related protein	ADBS01000002:565572-566159	657.394	0.619394	1.53623	3.57592e-13	1.24404e-12	504.377	514.129	533.509	756.031	768.439	867.882
VDA_000646	protein acetyltransferase	ADBS01000002:566971-569670	386.124	-0.360419	-1.2838	0.000302414	0.000508834	443.555	394.936	464.806	339.844	319.792	353.81
VDA_000647	hypothetical protein	ADBS01000002:570098-570364	175.971	-1.86718	-3.64819	2.93637e-36	4.09526e-35	275.182	255.285	304.499	61.566	89.0265	70.2689
VDA_000648	hypothetical protein	ADBS01000002:570617-573895	998.166	-0.658284	-1.5782	2.56949e-12	8.40778e-12	1286.16	1120.77	1264.64	726.479	716.897	874.046
VDA_000649	hypothetical protein	ADBS01000002:574070-574186	248.746	-0.253759	-1.19231	0.0535503	0.0699588	263.315	249.948	299.409	204.399	196.795	278.61
VDA_000650	membrane protein	ADBS01000002:574633-575640	498.828	-0.55237	-1.46649	3.80014e-09	9.60133e-09	615.637	586.178	580.159	360.777	407.648	442.571
VDA_000651	phospholipid-binding protein	ADBS01000002:576871-577350	562.303	-0.274275	-1.20939	0.00948039	0.0136842	624.538	560.383	663.281	465.439	470.903	589.272
VDA_000652	transcriptional regulator AraC family	ADBS01000002:577449-578243	1880.17	-0.713534	-1.63982	7.76082e-19	4.13471e-18	2374.28	2106.33	2536.07	1411.09	1424.42	1428.8
VDA_000653	error-prone repair protein UmuC	ADBS01000002:578549-579841	234.417	-0.980549	-1.97322	9.705e-18	4.82635e-17	308.56	301.539	326.551	152.684	158.139	159.03
VDA_000654	error-prone repair protein UmuD	ADBS01000002:579857-580096	52.9629	-1.00269	-2.00373	3.83892e-06	7.70238e-06	62.3054	80.0547	72.944	35.7083	43.3418	23.423
VDA_000655	hypothetical DamX-related protein	ADBS01000002:580546-581088	1010.29	0.333347	1.25993	0.000657108	0.00106895	861.15	939.308	878.72	1252.25	1174.92	955.41
VDA_000656	hypothetical protein	ADBS01000002:581177-582541	1487.53	-0.93139	-1.90711	1.53384e-29	1.47192e-28	2070.17	1787.89	2005.96	981.362	986.32	1093.48
VDA_000657	ATP-dependent RNA helicase	ADBS01000002:582698-583990	10419.5	0.10115	1.07263	0.199456	0.237802	9873.19	11005.7	9277.45	10737.1	11239.6	10383.8
VDA_000658	UDP-glucose 4-epimerase	ADBS01000002:584267-585283	4942.59	0.87472	1.83365	4.32251e-48	9.61988e-47	3330.37	3532.19	3587.82	6422.57	6496.59	6285.98
VDA_000659	hypothetical protein	ADBS01000002:585558-586487	274.523	0.515965	1.42995	2.44186e-05	4.56376e-05	230.678	218.816	225.617	387.866	309.25	274.911
VDA_000660	hypothetical protein	ADBS01000002:586599-587651	1461.38	-0.519791	-1.43375	2.84739e-12	9.28804e-12	1734.17	1707.83	1727.75	1141.43	1150.32	1306.75
VDA_000661	hypothetical protein	ADBS01000002:588219-588335	126.33	0.0814856	1.05811	0.565437	0.615877	114.968	125.419	128.076	112.05	139.397	138.072
VDA_000662	H-REV 107-related protein	ADBS01000002:588330-588827	414.633	0.0327924	1.02299	0.754886	0.791495	416.853	373.588	438.512	395.254	387.734	475.856
VDA_000663	hexose phosphate uptake regulatory protein UhpC	ADBS01000002:589847-591073	1329.28	-0.241597	-1.1823	0.0280875	0.038238	1444.15	1692.71	1189.16	1152.52	1255.74	1241.42
VDA_000664	hypothetical protein	ADBS01000002:591143-592162	3599.53	-0.357203	-1.28094	0.00268297	0.00411896	4207.1	3263.56	4678.59	2862.82	2996.44	3588.64
VDA_000665	divalent cation tolerance protein	ADBS01000002:592320-592475	461.078	0.18478	1.13664	0.0524856	0.068625	426.496	451.864	415.611	454.357	473.246	544.892
VDA_000666	hypothetical protein	ADBS01000002:592771-593127	5628.74	0.0317948	1.02228	0.653859	0.698607	5358.27	6047.68	5294.37	5689.93	5813.66	5568.5
VDA_000667	3-hydroxyacyl-CoA dehydrogenase [isoleucine degradation]	ADBS01000002:593382-594140	1195.83	0.119362	1.08625	0.149436	0.182605	1149.68	1126.99	1161.17	1379.08	1228.8	1129.23
VDA_000668	enoyl-CoA hydratase [valine degradation]/enoyl-CoA hydratase [isoleucine degradation]	ADBS01000002:594161-595303	1307.98	-0.349095	-1.27376	2.77335e-06	5.63286e-06	1519.07	1377.83	1501.29	1193.15	1095.26	1161.29
VDA_000669	hypothetical protein	ADBS01000002:596010-597089	257.35	-0.0491727	-1.03467	0.714151	0.754547	298.176	230.38	256.152	206.862	254.194	298.334
VDA_000670	2-oxoglutarate/malate translocator	ADBS01000002:597478-598899	1011.24	0.475547	1.39045	2.06341e-09	5.34679e-09	882.66	809.441	841.4	1212.85	1087.06	1234.02
VDA_000671	hypothetical protein	ADBS01000002:601949-602908	0					0	0	0	0	0	0
VDA_000672	hypothetical protein	ADBS01000002:603065-603853	0					0	0	0	0	0	0
VDA_000673	hypothetical protein	ADBS01000002:604051-605655	0					0	0	0	0	0	0
VDA_000674	peptidyl-prolyl cis-trans isomerase PpiC	ADBS01000002:605816-606142	647.754	0.57076	1.48531	1.35632e-09	3.5826e-09	534.047	507.902	517.393	758.493	694.641	874.046
VDA_000675	response regulator	ADBS01000002:606720-607379	849.394	0.13419	1.09748	0.121532	0.150619	822.58	755.182	850.73	945.654	917.207	805.01
VDA_000676	hypothetical sensor histidine kinase	ADBS01000002:607369-608697	980.029	0.0666565	1.04729	0.395737	0.446256	947.191	960.656	964.387	914.871	1062.46	1030.61
VDA_000677	isopentenyl-diphosphate delta-isomerase	ADBS01000002:609107-610522	5897.39	0.366428	1.28916	0.000205249	0.000351568	4999.27	5974.75	4459.76	6986.51	6655.9	6308.17
VDA_000678	1,4-alpha-glucan (glycogen) branching enzyme	ADBS01000002:610638-612785	4217.03	-0.672386	-1.59371	3.41393e-21	2.08829e-20	5184.7	4876.22	5502.18	3202.66	3431.03	3105.39
VDA_000679	4-alpha-glucanotransferase (amylomaltase)	ADBS01000002:612840-615020	2229.68	-0.678721	-1.60072	5.47023e-26	4.43555e-25	2719.93	2653.37	2867.72	1690.6	1725.47	1720.97
VDA_000680	glycogen phosphorylase	ADBS01000002:615139-617601	2206.28	-0.617998	-1.53474	3.34593e-19	1.82918e-18	2719.19	2544.85	2758.3	1759.56	1806.3	1649.47
VDA_000681	transcriptional activator of maltose regulon MalT	ADBS01000002:618024-620732	3169.07	-1.00819	-2.01138	1.7982e-44	3.4618e-43	4319.84	3906.67	4490.29	2043.99	2083.92	2169.71
VDA_000682	hypothetical protein	ADBS01000002:620751-621461	1009.34	-0.727571	-1.65585	9.75298e-15	3.8352e-14	1341.05	1109.2	1331.65	735.098	719.24	819.803
VDA_000683	arginine/ornithine antiporter ArcD	ADBS01000002:621493-623025	286.375	-1.21874	-2.32744	1.06222e-16	4.86604e-16	435.396	339.788	433.423	171.153	127.683	210.807
VDA_000684	transcriptional regulator	ADBS01000002:623855-624733	274.223	0.385202	1.30604	0.000267979	0.000452594	245.513	234.827	231.555	284.435	318.621	330.387
VDA_000685	multidrug resistance efflux pump	ADBS01000002:624837-625904	208.912	-1.20269	-2.30169	3.35586e-20	1.95738e-19	288.533	321.998	268.027	105.894	135.883	133.141
VDA_000686	permease	ADBS01000002:625929-626954	531.521	-0.821363	-1.76707	1.88262e-17	9.11676e-17	652.724	751.624	636.987	375.553	366.649	405.587
VDA_000687	molybdenum transport ATP-binding protein ModC	ADBS01000002:627099-628193	1514.65	-0.787746	-1.72638	2.92111e-24	2.13173e-23	1861	2087.65	1814.27	1137.74	1099.95	1087.32
VDA_000688	molybdenum transport system permease protein ModB	ADBS01000002:628193-628882	937.853	-0.588367	-1.50354	3.23167e-11	9.7043e-11	1143.75	1221.28	1019.52	699.39	757.896	785.285
VDA_000689	penicillin-binding protein putative	ADBS01000002:629219-630541	164.687	-0.839731	-1.78972	6.04761e-09	1.51456e-08	201.751	241.943	193.386	115.744	97.2263	138.072
VDA_000690	putative transport protein	ADBS01000002:631761-632927	3914.48	0.389703	1.31012	1.24049e-06	2.60552e-06	3397.13	3716.31	3042.44	4422.9	4281.47	4626.65
VDA_000691	dca	ADBS01000002:632999-634456	331.56	-0.342139	-1.26763	0.0151081	0.0213554	410.177	427.848	276.508	275.816	284.65	314.361
VDA_000692	hypothetical protein	ADBS01000002:634664-635053	413.212	0.935834	1.913	9.75253e-21	5.85152e-20	284.825	305.987	256.152	579.952	502.531	549.823
VDA_000693	SAM-dependent methyltransferase	ADBS01000002:635441-636184	2629.02	-0.994624	-1.99256	1.34757e-15	5.72993e-15	3575.89	4272.25	2698.08	1726.31	1778.19	1723.44
VDA_000694	sialidase	ADBS01000002:636928-639255	1519.51	-0.809749	-1.75291	1.13679e-24	8.5751e-24	1920.34	1984.47	1908.42	1047.85	1035.52	1220.46
VDA_000695	hypothetical protein	ADBS01000002:639314-640222	385.27	-0.880867	-1.84148	1.29052e-11	4.00956e-11	551.106	562.162	391.014	267.196	278.793	261.351
VDA_000696	putative permease of ABC transporter	ADBS01000002:640226-641101	236.212	-0.589931	-1.50518	2.22448e-06	4.57133e-06	286.308	321.108	246.822	171.153	190.938	200.944
VDA_000697	manganese transport system ATP-binding protein mntA	ADBS01000002:641101-641892	238.845	-0.80606	-1.74843	5.89847e-08	1.36803e-07	290.759	383.373	242.581	181.004	163.996	171.357
VDA_000698	cation ABC transporter cation-binding protein	ADBS01000002:641892-642815	348.694	-0.695133	-1.61903	9.68386e-11	2.79045e-10	430.946	470.543	395.254	285.666	270.594	239.161
VDA_000699	hypothetical protein	ADBS01000002:642828-643427	199.713	-1.08137	-2.11604	2.08781e-12	6.86025e-12	265.54	330.003	223.921	144.064	131.197	103.554
VDA_000700	hypothetical protein	ADBS01000002:643424-643663	72.4702	-0.793347	-1.73309	2.38946e-05	4.47383e-05	81.5904	108.519	88.2113	61.566	46.856	48.0787
VDA_000701	hypothetical protein	ADBS01000002:643754-644590	499.805	-1.09776	-2.14023	5.20407e-23	3.55008e-22	709.837	750.735	590.337	342.307	323.307	282.308
VDA_000702	hypothetical protein	ADBS01000002:644614-645132	278.684	-1.35895	-2.56499	5.49451e-29	5.11625e-28	409.436	444.748	354.542	152.684	163.996	146.702
VDA_000703	putative membrane protein	ADBS01000002:645153-645779	598.402	-1.19107	-2.28323	8.627e-25	6.53901e-24	867.826	930.413	708.235	317.681	363.134	403.121
VDA_000704	glutathione S-transferase	ADBS01000002:645918-646775	34306.8	-0.625534	-1.54278	1.38578e-17	6.78405e-17	41883.3	41595.5	41539	28132	27376.8	25314
VDA_000705	EAL domain protein	ADBS01000002:646910-647767	805.936	-0.286188	-1.21941	0.0032757	0.00498503	896.011	842.353	920.281	693.233	645.442	838.295
VDA_000706	hypothetical protein	ADBS01000002:648241-649041	17972	-0.277595	-1.21217	0.00690744	0.0101099	20474.8	16552.6	22120.7	16917.1	15797.5	15969.5
VDA_000707	acriflavin resistance protein	ADBS01000002:649111-652224	804.968	-0.506114	-1.42022	2.12862e-09	5.51122e-09	1001.34	883.27	951.664	683.383	617.328	692.826
VDA_000708	hypothetical protein	ADBS01000002:652221-653456	79.2761	-0.380739	-1.30201	0.0255652	0.0349711	95.6833	79.1652	94.9968	66.4913	70.2841	69.0361
VDA_000709	heat shock protein A	ADBS01000002:653966-654388	2006.98	0.755877	1.68866	8.13707e-11	2.35772e-10	1471.59	1223.95	1759.98	2359.21	2396.69	2830.48
VDA_000710	chaperone protein DnaK	ADBS01000002:654529-656424	6493.34	0.276448	1.21121	0.00264739	0.00407031	5820.37	5108.38	6672.68	7146.58	7307.2	6904.84
VDA_000711	chaperone protein DnaJ	ADBS01000002:656583-657473	2735.58	0.137233	1.09979	0.057952	0.0753953	2688.78	2417.65	2707.41	2921.92	2973.02	2704.73
VDA_000712	putative PTR2 family transport protein	ADBS01000002:658358-659845	3222.49	0.811296	1.75479	5.46019e-22	3.48963e-21	2369.83	2528.84	2100.11	3860.19	4035.48	4440.5
VDA_000713	hypothetical acyl dehydratase	ADBS01000002:660344-661027	2424.68	0.683775	1.60634	7.74827e-28	6.81067e-27	1892.9	1883.95	1797.31	3081.99	2908.59	2983.34
VDA_000714	hypothetical protein	ADBS01000002:661098-661769	1785.94	-0.0900257	-1.06439	0.457975	0.509258	1910.7	1712.28	1904.18	1451.73	1573.19	2163.54
VDA_000715	ABC type periplasmic iron siderophore/cobalamin binding protein	ADBS01000002:662051-663208	10884.9	0.0504406	1.03558	0.67	0.714394	11885.5	8266.98	11921.2	11246.9	10827.3	11161.7
VDA_000716	iron(III) dicitrate transport system permease protein FecD	ADBS01000002:663205-664254	1932.22	0.147988	1.10802	0.0561809	0.0732124	1988.58	1706.94	1800.7	2110.48	2051.12	1935.48
VDA_000717	hypothetical protein	ADBS01000002:664251-665000	2020.06	0.0541297	1.03823	0.473922	0.524205	2157.7	1946.22	1840.56	2098.17	2053.47	2024.24
VDA_000718	aspartoacylase	ADBS01000002:665147-666040	4487.31	-0.71565	-1.64222	8.66678e-15	3.42093e-14	5657.93	4918.02	6187.51	3234.68	3224.87	3700.83
VDA_000719	hypothetical protein	ADBS01000002:666730-667395	1509.93	0.0966349	1.06928	0.260059	0.303145	1528.71	1417.86	1429.19	1524.37	1415.05	1744.39
VDA_000720	putative PTS system EIIc component	ADBS01000002:668159-669214	526.314	0.814061	1.75815	4.75244e-20	2.72635e-19	393.859	375.367	371.505	631.667	661.842	723.646
VDA_000721	DNA ligase	ADBS01000002:669480-670391	121.001	-0.120619	-1.0872	0.389708	0.440527	128.32	126.308	123.835	109.587	117.14	120.813
VDA_000722	hypothetical protein	ADBS01000002:670793-671173	780.547	0.640365	1.55872	4.8352e-16	2.14306e-15	633.439	609.305	583.552	996.138	953.52	907.331
VDA_000723	C factor cell-cell signaling protein	ADBS01000002:671313-672035	258.736	-0.613906	-1.5304	2.92191e-08	6.962e-08	331.554	315.771	293.472	216.712	203.824	191.082
VDA_000724	cell division protein FtsI [Peptidoglycan synthetase]	ADBS01000002:672119-674077	1129.24	0.229101	1.1721	0.00464223	0.00694674	989.47	1126.1	1002.56	1297.81	1177.26	1182.24
VDA_000725	hypothetical protein	ADBS01000002:674275-674454	1108.25	0.247005	1.18674	0.0407076	0.0540814	1000.6	1034.48	1000.86	1022	1077.69	1513.86
VDA_000726	hypothetical protein	ADBS01000002:674541-674714	937.196	-0.613756	-1.53024	2.22061e-10	6.22725e-10	1069.58	1063.84	1273.13	774.5	663.013	779.121
VDA_000727	hypothetical rhomboid family protein	ADBS01000002:674873-675451	943.028	-0.866032	-1.82264	1.73392e-23	1.21723e-22	1270.59	1144.78	1244.29	604.578	665.356	728.577
VDA_000728	2-keto-3-deoxy-D-arabino-heptulosonate-7- phosphate synthase I alpha	ADBS01000002:676428-677540	9123.83	-1.13989	-2.20365	9.38772e-23	6.33519e-22	12459.6	10667.7	14670.2	5011.47	5517.3	6416.66
VDA_000729	amino acid ABC transporter ATP-binding protein	ADBS01000002:677917-678657	714.802	0.611522	1.52787	1.13297e-12	3.81877e-12	537.013	550.598	605.604	852.073	816.467	927.056
VDA_000730	amino acid ABC transporter permease protein	ADBS01000002:678668-679510	695.355	0.384019	1.30497	4.18609e-05	7.63718e-05	598.577	538.145	670.067	811.44	741.497	812.407
VDA_000731	putative amino acid ABC transporter	ADBS01000002:679785-680450	987.022	0.526703	1.44063	4.26315e-08	1.00283e-07	792.911	718.713	909.255	1237.48	1192.49	1071.29
VDA_000732	putative amino acid ABC transporter permease protein	ADBS01000002:680453-681412	825.252	0.171383	1.12614	0.0269426	0.0367591	805.52	733.834	787.964	873.006	905.493	845.692
VDA_000733	hypothetical protein	ADBS01000002:681647-682738	311.664	-0.134089	-1.0974	0.188184	0.22539	347.13	311.324	319.766	285.666	290.507	315.593
VDA_000734	cobyric acid synthase	ADBS01000002:682853-684331	2076.44	0.512546	1.42657	4.20976e-11	1.24743e-10	1743.07	1551.28	1832.08	2431.86	2540.77	2359.55
VDA_000735	ATP-dependent RNA helicase	ADBS01000002:684471-685700	1766.81	-0.318787	-1.24728	0.00156795	0.00246096	1898.09	2272.66	1720.12	1688.14	1547.42	1474.41
VDA_000736	alpha-ribazole-5'-phosphate phosphatase	ADBS01000002:685830-686462	1028.76	-0.58773	-1.50288	4.09142e-11	1.21465e-10	1214.21	1122.54	1374.91	852.073	822.324	786.518
VDA_000737	hypothetical protein	ADBS01000002:687263-688363	183.121	-1.07406	-2.10534	1.59109e-15	6.71082e-15	267.765	221.485	258.697	129.289	101.912	119.58
VDA_000738	hypothetical protein	ADBS01000002:688468-688953	821.502	0.0421157	1.02962	0.632528	0.679053	836.673	790.762	799.839	826.216	749.697	925.823
VDA_000739	hypothetical protein	ADBS01000002:689129-689536	606.178	0.975041	1.9657	2.96172e-32	3.28406e-31	425.754	408.279	387.621	807.746	821.152	786.518
VDA_000740	putative acetyltransferase	ADBS01000002:690040-690393	445.959	1.07281	2.10352	4.49817e-33	5.24731e-32	298.176	287.307	272.268	614.429	604.443	599.134
VDA_000741	MutT/nudix family protein	ADBS01000002:690691-691095	1039.19	0.0558351	1.03946	0.609509	0.657264	1025.81	976.667	1053.45	948.116	945.321	1285.8
VDA_000742	zinc carboxypeptidase domain protein	ADBS01000002:691354-692265	2566.84	0.0901173	1.06446	0.209084	0.248243	2461.81	2323.36	2673.48	2557.45	2702.42	2682.54
VDA_000743	hypothetical protein	ADBS01000002:692372-692998	0					0	0	0	0	0	0
VDA_000744	hypothetical protein	ADBS01000002:694209-696236	374.714	-0.272365	-1.20779	0.00639255	0.00943104	424.27	376.257	430.03	320.143	332.678	364.905
VDA_000745	GCN5-related N-acetyltransferase	ADBS01000002:696681-697130	0					0	0	0	0	0	0
VDA_000746	permease	ADBS01000002:698244-699158	0					0	0	0	0	0	0
VDA_000747	transcriptional Regulator LysR family	ADBS01000002:699707-700579	0					0	0	0	0	0	0
VDA_000748	drug resistance transporter Bcr/CflA family	ADBS01000002:701188-702369	0					0	0	0	0	0	0
VDA_000749	adenosine deaminase	ADBS01000002:702673-703680	0					0	0	0	0	0	0
VDA_000750	ROK family protein	ADBS01000002:703867-704778	1586.91	0.0723106	1.0514	0.288816	0.333814	1552.44	1572.63	1515.71	1558.85	1609.51	1712.34
VDA_000751	rod shape-determining protein RodA	ADBS01000002:705054-706151	1046.88	0.128571	1.09321	0.145511	0.178156	1039.91	1084.3	875.327	1100.8	1102.29	1078.69
VDA_000752	hypothetical protein	ADBS01000002:706205-707512	0					0	0	0	0	0	0
VDA_000753	hypothetical protein	ADBS01000002:707647-707826	1063.47	0.850832	1.80354	5.36536e-13	1.84005e-12	749.89	746.287	765.911	1170.99	1244.03	1703.71
VDA_000754	phosphosugar mutase	ADBS01000002:707901-709607	4858.7	-0.165955	-1.12191	0.079904	0.101885	5350.85	4324.73	5745.61	4621.14	4548.55	4561.31
VDA_000755	hypothetical nucleoprotein/polynucleotide-associated enzyme	ADBS01000002:709933-710454	3906.1	0.0207516	1.01449	0.751355	0.788283	3878.51	4058.77	3696.39	3842.95	3837.51	4122.44
VDA_000756	multiple antibiotic resistance protein marC	ADBS01000002:711062-711712	1850.11	-0.597015	-1.51258	1.31903e-10	3.75601e-10	2291.21	2222.85	2178.99	1276.88	1445.51	1685.22
VDA_000757	Rtn protein	ADBS01000002:711848-713314	1543.31	-1.33374	-2.52055	1.48796e-27	1.28984e-26	2291.95	2116.11	2251.08	694.465	816.467	1089.78
VDA_000758	formate dehydrogenase-O major subunit	ADBS01000002:715245-719375	2790.21	-0.226064	-1.16964	0.00174266	0.00272063	3015.88	2773.45	3239.22	2536.52	2593.48	2582.69
VDA_000759	hypothetical protein	ADBS01000002:719768-720136	638.051	0.808598	1.75151	1.29491e-12	4.3274e-12	471.741	478.549	433.423	722.785	736.811	984.997
VDA_000760	hypothetical protein	ADBS01000002:720713-721393	40.0193	-0.911009	-1.88036	0.000402344	0.000667665	50.4377	68.4912	40.7129	25.8577	16.3996	38.2164
VDA_000761	hypothetical protein	ADBS01000002:721428-721550	80.2303	0.0238798	1.01669	0.895789	0.914325	66.7558	96.9551	75.4885	65.26	81.9981	94.9246
VDA_000762	putative membrane protein	ADBS01000002:722609-723490	1567.3	0.651217	1.57049	2.82202e-16	1.25967e-15	1192.7	1342.25	1117.06	1944.25	1916.41	1891.1
VDA_000763	cytochrome oxidase biogenesis protein Sco1/SenC/PrrC putative copper metallochaperone	ADBS01000002:723599-724192	150.705	-0.801046	-1.74236	6.28823e-09	1.57356e-08	198.042	192.131	186.601	97.2743	100.74	129.443
VDA_000764	putative lipoprotein	ADBS01000002:724551-724805	77639.8	0.0880457	1.06293	0.526709	0.576898	76509.6	78689.3	70456.2	68445.4	71184.9	100554
VDA_000765	YjeF protein	ADBS01000002:724862-726331	1599.33	-0.637775	-1.55593	8.81618e-13	2.99083e-12	1998.22	1717.62	2134.03	1228.86	1201.86	1315.38
VDA_000766	sensory transduction protein kinase	ADBS01000002:726496-727935	734.275	-0.109063	-1.07853	0.168202	0.203241	779.56	764.967	742.162	714.166	740.325	664.472
VDA_000767	hypothetical protein	ADBS01000002:728123-728347	239.934	0.0462958	1.03261	0.708041	0.748596	267.023	198.358	241.733	226.563	249.508	256.42
VDA_000768	cysteine desulfurase	ADBS01000002:728940-730157	706.416	0.438662	1.35535	5.07997e-06	1.00956e-05	617.12	539.924	638.684	877.931	838.723	726.112
VDA_000769	iron-sulfur cluster assembly protein SufD	ADBS01000002:730154-731425	837.676	0.722001	1.64947	6.16759e-16	2.70306e-15	646.048	576.394	668.37	1142.67	980.463	1012.12
VDA_000770	iron-sulfur cluster assembly ATPase protein SufC	ADBS01000002:731403-732146	529.959	1.21841	2.32691	6.62246e-31	6.85851e-30	321.17	304.208	323.159	818.828	783.667	628.721
VDA_000771	iron-sulfur cluster assembly protein SufB	ADBS01000002:732149-733627	1475.8	1.39504	2.62996	1.95494e-63	7.61903e-62	841.123	764.967	819.347	2250.85	2246.75	1931.78
VDA_000772	maltose/maltodextrin ABC transporter permease protein MalG	ADBS01000002:734366-735256	565.733	-0.172444	-1.12697	0.0371907	0.0497037	595.61	599.52	603.908	549.169	502.531	543.659
VDA_000773	maltose/maltodextrin ABC transporter permease protein MalF	ADBS01000002:735268-736863	537.072	0.145968	1.10647	0.120758	0.149838	537.013	528.361	463.109	531.93	550.558	611.462
VDA_000774	maltose/maltodextrin ABC transporter substrate binding periplasmic protein MalE	ADBS01000002:736939-738120	678.266	0.174372	1.12847	0.0595311	0.0772574	645.306	663.564	602.212	631.667	763.753	763.095
VDA_000775	maltose/maltodextrin transport ATP-binding protein MalK	ADBS01000002:738549-739655	1573.16	-0.299067	-1.23035	2.60989e-05	4.86333e-05	1756.42	1669.58	1783.73	1334.75	1484.17	1410.31
VDA_000776	maltoporin	ADBS01000002:740741-741991	244.44	-0.390346	-1.31071	0.000425391	0.000703812	265.54	269.517	298.561	205.63	219.052	208.341
VDA_000777	maltose operon periplasmic protein MalM	ADBS01000002:742094-742909	308.915	-0.428373	-1.34571	3.52089e-05	6.48389e-05	377.541	338.009	348.604	265.965	245.994	277.377
VDA_000778	alpha-1,6-galactosidase putative	ADBS01000002:743018-744736	451.164	-0.596276	-1.51181	4.88885e-10	1.32824e-09	548.881	520.355	562.347	338.613	337.363	399.423
VDA_000779	hypothetical protein	ADBS01000002:745125-746624	0					0	0	0	0	0	0
VDA_000780	ribonuclease T2	ADBS01000002:746719-747432	0					0	0	0	0	0	0
VDA_000781	periplasmic alpha-amylase	ADBS01000002:747581-749647	485.381	-0.152627	-1.11159	0.0816407	0.103804	491.768	511.46	530.964	477.752	462.703	437.639
VDA_000782	putative pullulanase precursor	ADBS01000002:749718-753029	612.064	-0.787296	-1.72584	1.0023e-17	4.97662e-17	840.382	764.077	724.35	424.805	440.447	478.321
VDA_000783	glycogen synthase ADP-glucose transglucosylase	ADBS01000002:753282-754799	7749.48	-1.1461	-2.21315	1.96667e-63	7.61903e-62	10761	10264.8	11040.8	4619.91	4685.6	5124.7
VDA_000784	glucose-1-phosphate adenylyltransferase	ADBS01000002:754789-756006	4887.93	-1.49239	-2.81354	7.33292e-54	2.09188e-52	7055.35	6254.94	8388.55	2524.21	2548.97	2555.57
VDA_000785	hypothetical hydrolase	ADBS01000002:756935-758074	270.689	-0.439653	-1.35628	0.00017632	0.000304509	338.971	272.186	324.855	211.787	226.08	250.256
VDA_000786	fumarate hydratase class II	ADBS01000002:758159-759538	550.811	0.173462	1.12776	0.099679	0.125167	526.629	443.859	581.007	539.318	592.729	621.325
VDA_000787	sodium-dependent transporter	ADBS01000002:760267-761127	6149.92	0.773601	1.70953	4.41475e-31	4.60248e-30	4627.66	4553.33	4413.96	7396.54	7618.79	8289.26
VDA_000788	tPR repeat protein SEL1 subfamily	ADBS01000002:761293-762294	1636.6	0.547604	1.46166	3.54454e-11	1.05931e-10	1403.36	1397.4	1180.67	1959.03	1867.21	2011.91
VDA_000789	tPR domain protein putative component of TonB system	ADBS01000002:762968-764146	1068	0.132645	1.0963	0.109618	0.13699	1033.23	1038.93	983.047	1072.48	1041.38	1238.95
VDA_000790	ferric siderophore transport system binding protein TonB	ADBS01000002:764143-764799	459.541	0.235491	1.17731	0.0164116	0.0230526	425.754	402.942	435.967	562.713	463.875	465.993
VDA_000791	ExbD2 protein	ADBS01000002:764816-764953	130.395	-0.0611003	-1.04326	0.679419	0.723208	150.571	112.077	136.558	115.744	142.911	124.511
VDA_000792	MotA/TolQ/ExbB proton channel family protein	ADBS01000002:765750-767114	1137.68	0.496374	1.41066	5.84523e-09	1.46739e-08	992.436	853.916	979.654	1404.94	1362.34	1232.79
VDA_000793	TonB system biopolymer transport component	ADBS01000002:767111-767893	595.483	0.75901	1.69233	8.46263e-19	4.48577e-18	468.032	403.831	450.386	748.643	743.84	758.164
VDA_000794	ferrichrome-iron receptor	ADBS01000002:768013-770088	3128.95	1.47871	2.78699	5.72471e-111	8.16552e-109	1759.39	1601.09	1576.78	4558.35	4584.86	4693.22
VDA_000795	hypothetical two-component system sensor kinase	ADBS01000002:770295-771665	529.379	-0.660264	-1.58037	9.22701e-11	2.66369e-10	686.843	630.653	631.05	381.709	370.163	475.856
VDA_000796	hypothetical protein	ADBS01000002:771831-772463	4106.38	0.0907465	1.06492	0.299552	0.34546	4138.12	3606.91	4182.4	3999.33	3986.28	4725.27
VDA_000797	putative transcriptional regulator CpxR	ADBS01000002:772519-773217	948.318	-0.00264964	-1.00184	0.974471	0.980093	984.277	910.844	951.664	886.55	914.864	1041.7
VDA_000798	cytosine/purine/uracil/thiamine/allantoin permease family protein	ADBS01000002:774062-775303	91.7949	0.154302	1.11288	0.343491	0.390818	81.5904	92.5076	86.5149	105.894	106.597	77.6656
VDA_000799	cytosine deaminase	ADBS01000002:775312-776604	565.638	-0.499154	-1.41338	3.46412e-08	8.19789e-08	666.816	691.139	632.746	477.752	502.531	422.846
VDA_000800	secreted trypsin-like serine protease	ADBS01000002:776695-777900	351.433	-0.641991	-1.56048	1.7919e-10	5.05209e-10	456.165	433.185	397.799	269.659	268.251	283.541
VDA_000801	alkylphosphonate utilization operon protein PhnA	ADBS01000002:778346-778921	9914.33	0.00942458	1.00655	0.871678	0.893605	9635.83	9817.37	10192.6	10096.8	9852.65	9890.65
VDA_000802	transcriptional regulator LysR family	ADBS01000002:779110-780009	673.816	-0.565102	-1.47949	1.63158e-11	5.03431e-11	818.13	794.32	802.383	520.848	514.245	592.971
VDA_000803	sialic acid-induced transmembrane protein YjhT(NanM) possible mutarotase	ADBS01000002:780079-781230	432.258	-0.711546	-1.63756	1.3618e-14	5.32171e-14	556.298	524.803	531.812	305.367	335.021	340.249
VDA_000804	putative glutathione S-transferase	ADBS01000002:781437-782093	303.795	-0.970587	-1.95964	3.98703e-17	1.88993e-16	410.177	360.246	440.208	190.855	194.453	226.833
VDA_000805	maltose O-acetyltransferase	ADBS01000002:782097-782654	158.864	-0.114078	-1.08228	0.381609	0.43215	163.923	162.778	168.789	158.84	131.197	167.659
VDA_000806	dyp-type peroxidase	ADBS01000002:782899-783840	1727.53	1.7924	3.4639	5.64336e-61	2.05917e-59	766.95	663.564	860.908	2428.16	2551.31	3094.3
VDA_000807	hypothetical protein	ADBS01000002:783931-784284	3667.35	-0.254974	-1.19331	0.00275785	0.00422978	4230.09	3787.47	3961.03	3072.14	3190.9	3762.47
VDA_000808	hypothetical protein	ADBS01000002:784451-785602	1605.01	-0.333191	-1.2598	1.7069e-05	3.24033e-05	1838.75	1896.41	1637	1472.66	1404.51	1380.72
VDA_000809	hypothetical protein	ADBS01000002:785599-786780	724.237	0.0475791	1.03353	0.556685	0.607398	727.638	737.392	671.763	736.329	769.61	702.689
VDA_000810	membrane-fusion protein	ADBS01000002:786785-787510	842.649	-0.0662324	-1.04698	0.440926	0.493095	921.23	848.579	815.954	881.625	834.038	754.466
VDA_000811	outer membrane protein	ADBS01000002:787756-789195	1815.28	-0.0413433	-1.02907	0.597512	0.646104	2010.83	1811.9	1700.61	1810.04	1826.21	1732.07
VDA_000812	hypothetical protein	ADBS01000002:790040-790759	2918.27	-0.347988	-1.27278	0.000545038	0.000894056	3426.06	3654.94	2736.25	2531.59	2416.6	2744.18
VDA_000813	long-chain-fatty-acid--CoA ligase	ADBS01000002:791021-792709	669.797	-1.03473	-2.04873	5.37814e-25	4.13642e-24	881.177	909.955	916.04	442.044	367.82	501.744
VDA_000814	hypothetical protein	ADBS01000002:792962-794476	221.842	-1.93507	-3.82397	7.28892e-46	1.52484e-44	381.25	323.777	356.238	75.1105	96.0549	98.623
VDA_000815	hypothetical protein	ADBS01000002:794598-795686	286.374	-0.313657	-1.24285	0.0034992	0.00531514	304.852	338.009	311.284	240.107	281.136	242.859
VDA_000816	transposase	ADBS01000002:795710-796918	601.345	-0.452575	-1.36848	1.03962e-06	2.19537e-06	683.876	756.961	647.166	525.774	528.302	465.993
VDA_000817	putative hemagglutinin/hemolysin-related protein	ADBS01000002:797580-809540	23679.2	0.20869	1.15564	0.018286	0.0255142	21419	22638.6	21806.8	26882.2	26909.4	22419.5
VDA_000818	putative multidrug transporter	ADBS01000002:809748-811130	614.907	-0.029871	-1.02092	0.705485	0.746396	614.895	614.642	634.443	618.123	603.272	604.066
VDA_000819	N-acetylglucosamine-6-phosphate deacetylase	ADBS01000002:811342-812475	611.136	-1.0822	-2.11727	3.29474e-29	3.10477e-28	850.766	750.735	894.836	369.396	380.705	420.38
VDA_000820	hypothetical protein	ADBS01000002:812577-812699	1861.9	-0.425886	-1.3434	9.46748e-09	2.33377e-08	2144.35	2030.72	2233.27	1619.19	1477.14	1666.73
VDA_000821	molybdenum ABC transporter, periplasmic molybdenum-binding protein ModA	ADBS01000002:813179-813946	3323.65	-0.326219	-1.25372	3.50869e-06	7.06239e-06	3506.91	3856.86	3736.26	3120.17	2769.19	2952.52
VDA_000822	histone acetyltransferase HPA2	ADBS01000002:814387-814887	1420.09	-0.441382	-1.3579	0.000399374	0.000663088	1648.13	1986.24	1284.15	1138.97	1177.26	1285.8
VDA_000823	hypothetical protein	ADBS01000002:815546-815671	671.095	-0.473929	-1.38889	0.0420349	0.0557741	879.693	871.706	611.542	466.67	495.503	701.456
VDA_000824	multiple antibiotic resistance protein MarC	ADBS01000002:815625-816167	592.715	-0.536652	-1.4506	4.71646e-06	9.40295e-06	739.506	802.326	568.284	455.588	481.446	509.141
VDA_000825	predicted N-ribosylNicotinamide CRP-like regulator	ADBS01000002:816427-817101	0					0	0	0	0	0	0
VDA_000826	hypothetical protein	ADBS01000002:817217-818389	0					0	0	0	0	0	0
VDA_000827	purine nucleoside phosphorylase	ADBS01000002:818469-819176	0					0	0	0	0	0	0
VDA_000828	tetrathionate reductase sensory transduction histidine kinase	ADBS01000002:819556-821322	0					0	0	0	0	0	0
VDA_000829	tetrathionate reductase two-component response regulator	ADBS01000002:821322-821972	0					0	0	0	0	0	0
VDA_000830	anaerobic dimethyl sulfoxide reductase chain B	ADBS01000002:822079-822702	0					0	0	0	0	0	0
VDA_000831	anaerobic dimethyl sulfoxide reductase chain C	ADBS01000002:822705-823529	0					0	0	0	0	0	0
VDA_000832	anaerobic dimethyl sulfoxide reductase chain A	ADBS01000002:823555-825972	0					0	0	0	0	0	0
VDA_000833	chaperone protein TorD	ADBS01000002:826037-826690	0					0	0	0	0	0	0
VDA_000834	transcriptional regulator Dnr	ADBS01000002:826814-827491	382.205	0.203154	1.15121	0.0442859	0.0586368	388.667	313.992	361.327	412.492	411.162	405.587
VDA_000835	methyltransferase type 11	ADBS01000002:827683-828498	1.36009	0.802428	1.74403	0.0661173	0.0853109	0	0.889496	0	2.46264	2.3428	2.46557
VDA_000836	hypothetical protein	ADBS01000002:828491-828814	0					0	0	0	0	0	0
VDA_000837	hypothetical protein	ADBS01000002:828905-829930	133.952	-0.517401	-1.43137	0.000362938	0.000605476	143.896	151.214	179.815	119.438	98.3977	110.951
VDA_000838	putative periplasmic iron siderophore binding protein of ABC transporter	ADBS01000002:830050-831117	126.633	-0.837087	-1.78644	1.53235e-07	3.43465e-07	163.923	166.336	159.459	84.9611	66.7699	118.348
VDA_000839	TonB-dependent receptor protein	ADBS01000002:831197-833188	220.351	-0.77722	-1.71382	2.97446e-11	8.97487e-11	282.6	273.075	281.598	150.221	154.625	179.987
VDA_000840	glutathione S-transferase	ADBS01000002:833470-834138	495.389	-0.566605	-1.48103	6.96798e-07	1.49151e-06	635.664	489.223	653.103	369.396	419.362	405.587
VDA_000841	hypothetical protein	ADBS01000002:834271-834420	368.454	-0.156146	-1.11431	0.116926	0.145485	418.336	355.798	391.014	337.382	365.477	342.715
VDA_000842	McrBC 5-methylcytosine restriction system component	ADBS01000002:834806-836083	1102.48	-0.00967416	-1.00673	0.906895	0.922475	1103.7	1147.45	1067.87	983.825	1142.12	1169.91
VDA_000843	McrB-related protein	ADBS01000002:836100-838562	3332.19	0.186954	1.13836	0.00113789	0.00180886	3185.74	3024.29	3136.59	3560.98	3562.23	3523.31
VDA_000844	hypothetical protein	ADBS01000002:838782-839348	461.889	0.0396824	1.02789	0.645366	0.690238	456.906	464.317	445.297	456.82	470.903	477.089
VDA_000845	hypothetical protein	ADBS01000002:839345-840757	740.193	0.0700065	1.04972	0.445607	0.497621	689.068	686.691	790.509	832.372	726.269	716.249
VDA_000846	hypothetical protein	ADBS01000002:840750-843689	1728.84	0.148948	1.10876	0.0496726	0.0652187	1585.82	1553.06	1778.64	1877.76	1830.9	1746.86
VDA_000847	hypothetical protein	ADBS01000002:843693-844472	336.341	0.511675	1.4257	1.57857e-06	3.2914e-06	292.984	275.744	260.393	360.777	381.877	446.269
VDA_000848	50S ribosomal subunit maturation GTPase RbgA	ADBS01000002:845046-845963	2992.01	0.235048	1.17695	0.00288072	0.00440531	2633.89	2978.92	2629.37	3500.64	3158.1	3051.15
VDA_000849	ATP-dependent RNA helicase	ADBS01000002:846794-848086	6435.78	0.337348	1.26343	0.000505525	0.000830543	5583.75	6455.96	4997.51	7690.83	7306.03	6580.62
VDA_000850	hypothetical beta-ketoacyl synthase	ADBS01000002:848226-850082	1738.42	0.361975	1.28518	7.34902e-06	1.44043e-05	1462.69	1457.88	1639.54	2069.85	2001.92	1798.64
VDA_000851	transcriptional regulator AraC family	ADBS01000002:850241-851224	374.967	-0.296025	-1.22776	0.00178741	0.00278772	400.535	420.732	419.852	354.62	316.278	337.784
VDA_000852	hypothetical protein	ADBS01000002:851308-851568	2439.25	-0.4101	-1.32878	3.10725e-05	5.739e-05	2799.29	2742.32	2820.22	1791.57	2028.87	2453.25
VDA_000853	L-lactate dehydrogenase	ADBS01000002:851936-853099	30680.8	-1.13583	-2.19745	6.58567e-20	3.75061e-19	43611.6	33553.6	49897.9	18363.9	18886.5	19771.4
VDA_000854	pyruvate oxidase [ubiquinone cytochrome]	ADBS01000002:853181-854899	8399.15	-0.642011	-1.5605	1.73181e-08	4.18353e-08	10534.1	8285.66	11972.1	6740.25	6824.58	6038.19
VDA_000855	hypothetical protein	ADBS01000002:855220-855633	1275.77	0.17849	1.1317	0.0919994	0.116097	1138.56	1401.85	1048.36	1435.72	1399.82	1230.32
VDA_000856	paraquat-inducible protein B	ADBS01000002:855786-857282	3133.7	0.45281	1.3687	2.51626e-06	5.14398e-06	2564.91	3007.39	2351.17	3932.84	3639.54	3306.33
VDA_000857	paraquat-inducible protein A	ADBS01000002:857466-858809	2252.87	0.0264129	1.01848	0.718083	0.758191	2248.93	2383.85	2063.64	2345.66	2209.26	2265.86
VDA_000858	molybdenum transport system protein modD	ADBS01000002:859140-860000	771.749	-0.294905	-1.2268	0.000141314	0.000246085	878.21	810.331	863.453	678.457	689.955	710.085
VDA_000859	Putative GTPase (G3E family)	ADBS01000002:860191-861180	3053.66	0.198802	1.14775	0.0022828	0.00352878	2864.57	2718.3	2944.05	3381.2	3112.41	3301.4
VDA_000860	putative TldD protein	ADBS01000002:861335-862720	2502.56	0.0936278	1.06705	0.241261	0.282492	2275.63	2382.96	2604.78	2679.35	2710.62	2362.02
VDA_000861	putative PmbA-related protein	ADBS01000002:862720-864063	2786.95	-0.0153717	-1.01071	0.80727	0.837149	2745.15	2738.76	2922	2844.35	2792.62	2678.85
VDA_000862	cyclopropane-fatty-acyl-phospholipid synthase	ADBS01000002:864176-865327	893.691	-0.519137	-1.4331	8.7329e-09	2.16118e-08	1094.05	992.678	1075.5	646.443	749.697	803.777
VDA_000863	cold-shock DEAD-box protein A	ADBS01000002:865697-867640	55140.1	0.0803598	1.05728	0.56663	0.616962	50991.1	66745.1	42974.2	59280.7	58738.7	52111.1
VDA_000864	exoribonuclease II	ADBS01000002:868166-870169	14095.2	0.447278	1.36347	1.05037e-10	3.01561e-10	11810.6	12563.2	11375	16871.5	16317.6	15633
VDA_000865	hypothetical GGDEF family protein	ADBS01000002:870438-871739	464.111	0.000243125	1.00017	0.997967	0.997967	444.297	490.112	458.02	450.663	428.733	512.839
VDA_000866	NMN phosphatase	ADBS01000002:871807-872532	7052.85	-1.53851	-2.90493	1.62941e-51	4.22568e-50	11625.9	9514.05	10440.3	3238.37	3374.81	4123.67
VDA_000867	putative thiol-disulfide isomerase	ADBS01000002:872840-873625	2142.52	1.1556	2.22777	5.75966e-36	7.89249e-35	1313.61	1314.68	1333.35	3338.11	3002.3	2553.1
VDA_000868	hypothetical protein	ADBS01000002:873789-874436	1746.52	0.00687028	1.00477	0.922167	0.935281	1752.71	1819.02	1655.66	1668.44	1795.76	1787.54
VDA_000869	hypothetical protein	ADBS01000002:874521-875060	2209.88	-0.0156514	-1.01091	0.881607	0.901722	2287.5	2524.39	1854.13	2111.71	2086.27	2395.31
VDA_000870	hypothetical protein	ADBS01000002:875674-876330	2408.34	0.404042	1.32321	9.97141e-05	0.000176184	1998.97	1840.37	2368.13	2531.59	2598.17	3112.79
VDA_000871	hypothetical protein	ADBS01000002:876630-877082	6675.14	0.152175	1.11124	0.157584	0.191591	6406.33	7206.7	5343.57	6363.46	6935.87	7794.91
VDA_000872	hypothetical protein	ADBS01000002:877465-878751	1745.76	-0.079455	-1.05662	0.25844	0.301369	1825.4	1827.03	1729.45	1630.27	1656.36	1806.03
VDA_000873	hypothetical protein	ADBS01000002:878827-879618	2426.53	-0.763571	-1.69769	3.25519e-22	2.12808e-21	3075.96	3011.83	3086.55	1654.89	1726.65	2003.28
VDA_000874	hypothetical protein	ADBS01000002:879667-880557	8833.82	-0.590993	-1.50628	2.03442e-09	5.28041e-09	10841.9	9880.52	11189.3	6183.69	6784.75	8122.83
VDA_000875	D-alanyl-D-alanine carboxypeptidase	ADBS01000002:881533-882777	445.392	-0.906211	-1.87412	1.27096e-13	4.58949e-13	612.67	494.56	641.228	273.353	289.336	361.207
VDA_000876	SgrR sugar-phosphate stress transcriptional activator of SgrS small RNA	ADBS01000002:882849-884537	2200.19	0.071737	1.05098	0.251187	0.293129	2131.74	2227.3	2077.21	2259.47	2266.66	2238.74
VDA_000877	hypothetical nitroreductase	ADBS01000002:884798-885526	4233.48	0.571432	1.486	2.13178e-21	1.31425e-20	3368.94	3555.32	3284.17	4993	5046.4	5153.05
VDA_000878	sensor protein LuxQ	ADBS01000002:886869-888581	500.272	-0.854351	-1.80795	6.49462e-17	3.02825e-16	695.744	607.526	633.595	312.755	352.592	399.423
VDA_000879	hypothetical protein	ADBS01000002:888692-912193	20672.4	-0.384918	-1.30579	2.70212e-10	7.52375e-10	23141.3	23319	23815.4	18206.3	17945.9	17606.7
VDA_000880	ABC-type protease exporter membrane fusion protein (MFP) family component PrtE/AprE	ADBS01000002:912508-913902	3755	0.0923452	1.0661	0.250241	0.292333	3727.2	3451.25	3722.69	3623.77	3681.71	4323.38
VDA_000881	agglutination protein	ADBS01000002:913956-915215	10424.4	0.452277	1.3682	6.63419e-11	1.93118e-10	8924.51	8178.92	9280.85	12330.4	11801.9	12029.5
VDA_000882	outer membrane protein	ADBS01000002:915253-915819	3967	0.322452	1.25045	1.86416e-06	3.87142e-06	3654.51	3276.9	3637.02	4562.04	4279.13	4392.42
VDA_000883	hypothetical protein	ADBS01000002:915825-916496	2152.14	0.0394838	1.02775	0.512695	0.561941	2121.35	2089.43	2156.94	2153.58	2204.58	2186.96
VDA_000884	GGDEF and EAL domain-containing protein	ADBS01000002:916496-918430	3190.12	0.17839	1.13162	0.00648822	0.00955422	3113.79	2903.32	2958.47	3233.45	3368.95	3562.75
VDA_000885	ABC transporter transmembrane region	ADBS01000002:918433-920553	3769.21	-0.00762106	-1.0053	0.909206	0.924227	3823.62	3833.73	3680.28	3504.34	3800.02	3973.27
VDA_000886	lipoate-protein ligase A	ADBS01000002:921078-922094	5748.55	-0.000985009	-1.00068	0.991273	0.993295	5967.97	5151.96	6130.68	5407.96	5449.36	6383.37
VDA_000887	cobalt-zinc-cadmium resistance protein	ADBS01000002:922192-923130	1801.15	0.16743	1.12306	0.015223	0.0214889	1645.9	1803.01	1640.39	1914.7	1863.7	1939.17
VDA_000888	cystathionine beta-lyase	ADBS01000002:924112-925314	1038.13	0.2077	1.15485	0.0867319	0.109965	1005.05	763.188	1117.91	1015.84	1095.26	1231.55
VDA_000889	protein-export membrane protein SecF	ADBS01000002:925425-926270	5224.2	0.370129	1.29247	1.43298e-05	2.73789e-05	4502.31	5095.92	4059.42	6067.95	5963.6	5656.03
VDA_000890	protein-export membrane protein SecD	ADBS01000002:926341-928104	9096.31	0.31776	1.24639	0.000297992	0.000501932	8034.43	8862.94	7373.28	10532.7	10598.8	9175.63
VDA_000891	hypothetical protein	ADBS01000002:928352-928909	2526.91	-0.0620963	-1.04398	0.586962	0.63623	2661.33	2813.48	2271.44	2060	2447.06	2908.14
VDA_000892	2-hydroxy-3-oxopropionate reductase	ADBS01000002:929142-930011	5191.37	-0.848391	-1.80049	1.02406e-25	8.15609e-25	6743.82	5972.97	7339.35	3709.97	3619.63	3762.47
VDA_000893	putative NupC family protein (permease)	ADBS01000002:930100-931155	1873.63	0.375728	1.29749	0.0704804	0.0905682	1570.99	2065.41	1218.84	2131.42	2172.95	2082.18
VDA_000894	leucine-rich repeat protein	ADBS01000002:931763-932332	987.856	-0.440834	-1.35739	8.54219e-08	1.96233e-07	1156.36	1218.61	1041.57	807.746	863.323	839.528
VDA_000895	putative acetyltransferase	ADBS01000002:933027-933575	81.3108	-0.492808	-1.40718	0.00471209	0.00704456	102.359	85.3916	98.3895	78.8045	53.8844	69.0361
VDA_000896	hypothetical protein	ADBS01000002:933985-935013	728.503	-0.35654	-1.28035	4.87946e-06	9.70326e-06	851.508	807.663	796.446	620.585	651.299	643.515
VDA_000897	methyl-accepting chemotaxis protein	ADBS01000002:936202-937845	718.776	-0.286377	-1.21957	0.000370984	0.000617585	757.308	786.315	827.829	634.13	629.042	678.033
VDA_000898	aTP-dependent DNA helicase RecQ family	ADBS01000002:938238-940157	2886.34	-0.277741	-1.2123	0.00175343	0.00273608	3227.27	2800.13	3469.08	2505.74	2492.74	2823.08
VDA_000899	hypothetical protein	ADBS01000002:941487-942356	0					0	0	0	0	0	0
VDA_000900	uncharacterized phage-encoded protein-like protein	ADBS01000002:943040-943636	0					0	0	0	0	0	0
VDA_000901	metal transporting ATPase	ADBS01000002:943680-945743	0					0	0	0	0	0	0
VDA_000902	hypothetical protein	ADBS01000002:945743-945931	0					0	0	0	0	0	0
VDA_000903	hypothetical protein	ADBS01000002:946334-947044	0					0	0	0	0	0	0
VDA_000904	putative regulatory protein	ADBS01000002:948951-949739	0					0	0	0	0	0	0
VDA_000905	pyruvate formate-lyase	ADBS01000002:949763-952186	0					0	0	0	0	0	0
VDA_000906	putative pyruvate formate-lyase 3 activating enzyme	ADBS01000002:952189-953130	0					0	0	0	0	0	0
VDA_000907	transaldolase	ADBS01000002:953376-954050	0					0	0	0	0	0	0
VDA_000908	hypothetical protein	ADBS01000002:954368-962500	0					0	0	0	0	0	0
VDA_000909	hypothetical protein	ADBS01000002:963203-964525	0					0	0	0	0	0	0
VDA_000910	hypothetical protein	ADBS01000002:965156-965830	0					0	0	0	0	0	0
VDA_000911	hypothetical protein	ADBS01000002:966586-967290	0					0	0	0	0	0	0
VDA_000912	hypothetical protein	ADBS01000002:967605-968783	0					0	0	0	0	0	0
VDA_000913	hypothetical protein	ADBS01000002:968783-970384	0					0	0	0	0	0	0
VDA_000914	putative tail fiber protein	ADBS01000002:970402-973428	0					0	0	0	0	0	0
VDA_000915	hypothetical protein	ADBS01000002:973438-974058	0					0	0	0	0	0	0
VDA_000916	hypothetical protein	ADBS01000002:974058-974639	0					0	0	0	0	0	0
VDA_000917	hypothetical protein	ADBS01000002:974642-975070	0					0	0	0	0	0	0
VDA_000918	hypothetical protein	ADBS01000002:975527-976738	0					0	0	0	0	0	0
VDA_000919	hypothetical protein	ADBS01000002:976799-977806	0					0	0	0	0	0	0
VDA_000920	hypothetical protein	ADBS01000002:978128-978283	0					0	0	0	0	0	0
VDA_000921	hypothetical protein	ADBS01000002:978294-980210	0					0	0	0	0	0	0
VDA_000922	putative bacteriophage terminase large subunit	ADBS01000002:980210-981874	0					0	0	0	0	0	0
VDA_000923	putative small subunit bacteriophage terminase	ADBS01000002:981867-982664	0					0	0	0	0	0	0
VDA_000924	lysozyme	ADBS01000002:983497-984042	0					0	0	0	0	0	0
VDA_000925	hypothetical protein	ADBS01000002:984345-984938	0					0	0	0	0	0	0
VDA_000926	hypothetical protein	ADBS01000002:985000-985800	0					0	0	0	0	0	0
VDA_000927	permease	ADBS01000002:986689-987627	0					0	0	0	0	0	0
VDA_000928	hypothetical protein	ADBS01000002:988158-989312	0					0	0	0	0	0	0
VDA_000929	hypothetical protein	ADBS01000002:989285-990586	0					0	0	0	0	0	0
VDA_000930	gifsy-2 prophage protein	ADBS01000002:990641-991228	0					0	0	0	0	0	0
VDA_000931	hypothetical protein	ADBS01000002:991228-991353	0					0	0	0	0	0	0
VDA_000932	replication protein P	ADBS01000002:991785-992444	0					0	0	0	0	0	0
VDA_000933	hypothetical protein	ADBS01000002:992467-993318	0					0	0	0	0	0	0
VDA_000934	phage repressor	ADBS01000002:994136-994852	0					0	0	0	0	0	0
VDA_000935	hypothetical protein	ADBS01000002:995455-995643	0					0	0	0	0	0	0
VDA_000936	hypothetical protein	ADBS01000002:995713-996570	0					0	0	0	0	0	0
VDA_000937	hypothetical protein	ADBS01000002:996570-998177	0					0	0	0	0	0	0
VDA_000938	putative integrase	ADBS01000002:998837-1000123	0					0	0	0	0	0	0
VDA_000939	hypothetical protein	ADBS01000002:1000238-1000537	2705.19	0.794997	1.73507	1.40814e-29	1.35545e-28	1900.32	2078.75	1944.89	3253.15	3411.12	3642.89
VDA_000940	hypothetical protein	ADBS01000002:1000706-1000870	945.182	-1.17251	-2.25404	3.43894e-38	5.18817e-37	1316.57	1256.86	1363.03	632.899	501.36	600.367
VDA_000941	Capsular polysaccharide synthesis enzyme CpsA sugar transferase	ADBS01000002:1001017-1002426	609.974	0.0271207	1.01898	0.796128	0.827235	628.246	578.172	605.604	527.005	602.1	718.715
VDA_000942	MoxR-like ATPase in aerotolerance operon	ADBS01000002:1002779-1003735	999.645	1.06067	2.08591	7.5332e-06	1.47376e-05	640.114	590.625	644.621	1749.71	1417.4	955.41
VDA_000943	hypothetical protein	ADBS01000002:1003732-1004679	660.986	1.39522	2.63028	3.53416e-24	2.57313e-23	375.316	361.135	339.274	1094.64	1094.09	701.456
VDA_000944	protein BatA	ADBS01000002:1005165-1006130	500.45	1.17955	2.26506	8.48815e-33	9.65066e-32	302.626	310.434	301.106	748.643	732.126	607.764
VDA_000945	TPR domain protein in aerotolerance operon	ADBS01000002:1006123-1008198	1298.78	0.44282	1.35926	1.08094e-07	2.46153e-07	1160.81	1086.07	1050.9	1624.11	1512.28	1358.53
VDA_000946	BatD	ADBS01000002:1008205-1009914	1587.67	0.423916	1.34156	1.17308e-06	2.47056e-06	1421.16	1315.56	1324.87	2043.99	1774.67	1645.77
VDA_000947	sodium/dicarboxylate symporter	ADBS01000002:1010707-1011681	13867.6	-0.292845	-1.22505	0.0137073	0.0194543	15645.3	13051.6	17180.8	10602.9	12409.8	14315.1
VDA_000948	hypothetical protein	ADBS01000002:1011802-1011981	248.706	-0.165149	-1.12128	0.13721	0.168519	269.248	273.075	246.822	222.869	222.566	257.652
VDA_000949	hypothetical protein	ADBS01000002:1012039-1012356	293.56	-0.219537	-1.16436	0.0522262	0.0683712	311.527	311.324	325.703	230.257	269.422	313.128
VDA_000950	multidrug resistance efflux pump	ADBS01000002:1013102-1014325	198.412	-0.422577	-1.34032	0.00033363	0.000558364	229.195	221.485	232.403	157.609	171.025	178.754
VDA_000951	AraC-type DNA-binding domain-containing protein	ADBS01000002:1014839-1015849	367.433	-0.49664	-1.41092	5.66078e-06	1.12002e-05	476.192	412.726	402.888	279.51	289.336	343.948
VDA_000952	hypothetical protein	ADBS01000002:1015900-1016016	334.275	-0.170627	-1.12555	0.0811877	0.10327	356.773	366.472	339.274	322.606	297.536	322.99
VDA_000953	GMP reductase	ADBS01000002:1016809-1017852	4916.71	0.779766	1.71685	7.65553e-05	0.00013665	3629.29	4095.24	2959.32	5432.58	5750.41	7633.42
VDA_000954	permease	ADBS01000002:1018675-1019613	266.893	-0.712945	-1.63915	6.88436e-10	1.84958e-09	335.263	354.019	307.891	193.317	181.567	229.298
VDA_000955	lactoylglutathione lyase	ADBS01000002:1019789-1020274	346.01	0.00184234	1.00128	0.987209	0.990681	349.355	366.472	321.462	299.211	331.506	408.052
VDA_000956	hypothetical protein	ADBS01000002:1020525-1021097	810.997	0.26024	1.19768	0.0191332	0.0266726	686.843	853.027	671.763	840.992	801.238	1012.12
VDA_000957	hypothetical protein	ADBS01000002:1021281-1021625	534.571	-0.144518	-1.10536	0.118158	0.14696	555.557	611.084	518.241	507.304	481.446	533.797
VDA_000958	aldose 1-epimerase	ADBS01000002:1021726-1022790	695.334	-0.654002	-1.57353	6.26951e-16	2.74007e-15	814.421	848.579	891.443	543.012	525.959	548.59
VDA_000959	galactokinase	ADBS01000002:1022800-1023801	516.094	-0.462879	-1.37829	2.04629e-06	4.22174e-06	595.61	542.593	659.04	422.343	461.532	415.449
VDA_000960	galactose-1-phosphate uridylyltransferase	ADBS01000002:1024059-1025111	188.694	-0.613582	-1.53005	6.95708e-07	1.49019e-06	226.228	243.722	217.135	148.99	160.482	135.607
VDA_000961	UDP-glucose 4-epimerase	ADBS01000002:1025190-1026248	94.6572	-0.960589	-1.9461	3.79522e-09	9.59661e-09	125.353	120.971	131.469	68.9539	63.2557	57.941
VDA_000962	High-affinity choline uptake protein BetT	ADBS01000002:1026440-1028104	8712.28	-0.323503	-1.25137	7.89615e-06	1.54285e-05	9830.91	9859.18	9381.78	7171.21	7703.13	8327.48
VDA_000963	DNA polymerase III epsilon subunit	ADBS01000002:1028293-1029042	1282.57	-1.38207	-2.60643	3.00752e-78	2.05165e-76	1879.55	1918.64	1772.71	711.703	728.611	684.197
VDA_000964	Signal transduction protein	ADBS01000002:1029039-1030916	2441.41	-0.804927	-1.74706	8.40331e-35	1.07193e-33	3116.75	3203.97	3004.27	1722.62	1743.04	1857.81
VDA_000965	hypothetical protein	ADBS01000002:1031535-1032113	2836.1	0.190478	1.14114	0.00801203	0.0116505	2703.61	2809.03	2431.75	2931.77	3083.13	3057.31
VDA_000966	hypothetical protein	ADBS01000002:1032203-1032775	2416.62	1.27753	2.42424	2.02265e-74	1.13341e-72	1428.57	1373.38	1417.32	3250.68	3356.06	3673.71
VDA_000967	transcriptional regulator	ADBS01000002:1032811-1033482	220.901	0.578365	1.49316	5.10922e-07	1.11107e-06	192.85	173.452	162.852	259.809	278.793	257.652
VDA_000968	oxidoreductase short-chain dehydrogenase/reductase family	ADBS01000002:1033872-1034540	35.8077	-0.970571	-1.95962	0.000128898	0.000225213	48.9543	45.3643	50.8911	19.7011	35.142	14.7934
VDA_000969	hypothetical MFS transporter	ADBS01000002:1034641-1035828	84.2051	-0.888807	-1.85164	1.88219e-07	4.20679e-07	103.842	114.745	111.96	64.0286	52.713	57.941
VDA_000970	glutaredoxin 2	ADBS01000002:1036005-1036136	34.8498	-0.541477	-1.45546	0.0301133	0.0407659	35.6031	40.0273	50.0429	34.477	30.4564	18.4918
VDA_000971	N-ethylmaleimide reductase	ADBS01000002:1036261-1036467	27.6147	-0.70662	-1.63198	0.0115325	0.016457	25.9606	37.3588	41.5611	28.3204	15.2282	17.259
VDA_000972	lemA protein	ADBS01000002:1037431-1037907	539.995	0.206421	1.15382	0.0198757	0.0276341	504.377	494.56	504.67	541.781	634.899	559.685
VDA_000973	hypothetical protein	ADBS01000002:1037908-1038657	367.448	0.169686	1.12481	0.0707377	0.0908616	358.256	337.119	340.971	405.104	373.677	389.561
VDA_000974	hypothetical protein	ADBS01000002:1038660-1039277	669.991	-0.0174056	-1.01214	0.829565	0.857718	683.876	692.917	645.469	630.436	680.584	686.662
VDA_000975	hypothetical protein	ADBS01000002:1039678-1040412	267.026	-1.05758	-2.08144	5.43021e-20	3.10383e-19	372.349	327.335	385.924	174.847	160.482	181.22
VDA_000976	ribosomal large subunit pseudouridine synthase A	ADBS01000002:1040487-1042169	2434.13	0.0124816	1.00869	0.903834	0.920257	2379.47	2812.59	2078.9	2637.49	2434.17	2262.16
VDA_000977	AraC-type DNA-binding domain-containing protein	ADBS01000002:1043196-1044080	883.829	-0.424892	-1.34247	1.15705e-07	2.63294e-07	989.47	1014.92	1037.33	735.098	706.355	819.803
VDA_000978	iron-containing alcohol dehydrogenase	ADBS01000002:1044240-1045388	6847.65	-1.32982	-2.51371	2.89612e-122	6.49144e-120	9826.46	9867.18	9726.99	3793.7	3947.62	3923.96
VDA_000979	HNH nuclease	ADBS01000002:1045573-1046409	1597	0.465778	1.38106	1.3341e-05	2.55736e-05	1382.59	1434.76	1196.79	1690.6	1691.5	2185.73
VDA_000980	transcriptional regulators LysR family	ADBS01000002:1046471-1047373	352.615	-0.0510514	-1.03602	0.620865	0.668133	362.707	354.909	358.782	322.606	320.964	395.725
VDA_000981	thioredoxin peroxidase	ADBS01000002:1047819-1048091	110.157	0.0593273	1.04198	0.698956	0.740738	120.16	90.7286	111.96	124.363	108.94	104.787
VDA_000982	hypothetical protein	ADBS01000002:1048094-1049128	399.594	-0.433049	-1.35008	1.43351e-05	2.73789e-05	468.774	434.074	475.832	378.015	309.25	331.62
VDA_000983	[NiFe] hydrogenase metallocenter assembly protein HypE	ADBS01000002:1049211-1050203	3154.12	0.0217292	1.01518	0.779819	0.813792	3064.83	3209.3	3117.08	3418.14	3279.92	2835.41
VDA_000984	[NiFe] hydrogenase metallocenter assembly protein HypD	ADBS01000002:1050214-1051338	3029.77	0.0368498	1.02587	0.648195	0.693028	2969.89	2944.23	3058.56	3299.94	3204.95	2701.04
VDA_000985	hydrogenase assembly chaperone hypC/hupF	ADBS01000002:1051338-1051523	373.772	-0.0012306	-1.00085	0.990595	0.993295	399.051	369.141	352.845	423.574	347.906	350.111
VDA_000986	[NiFe] hydrogenase metallocenter assembly protein HypF	ADBS01000002:1051622-1053982	4285.05	0.115408	1.08328	0.0693173	0.0891465	4142.57	4100.58	4095.89	4630.99	4567.29	4172.98
VDA_000987	hypothetical protein	ADBS01000002:1054137-1055078	2655.24	0.0195019	1.01361	0.742474	0.780792	2696.94	2634.69	2579.33	2699.05	2620.42	2701.04
VDA_000988	hypothetical protein	ADBS01000002:1055946-1056104	285.556	0.0171832	1.01198	0.871245	0.893453	288.533	302.429	260.393	291.823	270.594	299.567
VDA_000989	pathogenicity island-encoded protein D	ADBS01000002:1056482-1057954	788.031	-0.34593	-1.27097	5.80902e-05	0.000104443	910.846	798.768	938.093	720.322	674.727	685.43
VDA_000990	aspartate aminotransferase	ADBS01000002:1058091-1059260	149.206	-0.0265578	-1.01858	0.849016	0.87466	129.061	168.115	155.218	156.378	132.368	154.098
VDA_000991	Na(+)/(H)+ antiporter NhaC	ADBS01000002:1059319-1060767	133.792	0.0460939	1.03247	0.739433	0.778638	131.286	120.971	142.495	121.901	139.397	146.702
VDA_000992	Galactose operon repressor	ADBS01000002:1060945-1061937	228.701	-0.154945	-1.11338	0.192	0.229785	247.738	221.485	253.607	238.876	188.596	221.902
VDA_000993	hypothetical protein	ADBS01000002:1062928-1063485	1559.94	0.0637813	1.0452	0.464196	0.515262	1533.9	1673.14	1368.97	1484.97	1651.68	1647
VDA_000994	RNA methyltransferase TrmH family	ADBS01000002:1063585-1064133	1574.93	0.341944	1.26746	1.87369e-05	3.54409e-05	1346.98	1487.24	1329.95	1901.16	1736.02	1648.24
VDA_000995	hypothetical protein	ADBS01000002:1064519-1064719	11289.2	-0.379857	-1.30121	0.000280115	0.00047258	12883.1	14555.7	10916.1	9245.98	9381.75	10752.4
VDA_000996	pyridoxal kinase	ADBS01000002:1065798-1066310	2649.34	0.372062	1.2942	4.82735e-08	1.13047e-07	2287.5	2233.52	2402.91	2985.95	3156.93	2829.25
VDA_000997	hypothetical protein	ADBS01000002:1066517-1068676	1071.21	-0.798627	-1.73945	1.9456e-27	1.6819e-26	1345.5	1328.02	1412.23	811.44	749.697	780.354
VDA_000998	peptide methionine sulfoxide reductase MsrA	ADBS01000002:1068694-1069323	2176.32	-0.886952	-1.84926	2.02579e-12	6.67045e-12	2826.74	2209.51	3471.62	1508.37	1427.94	1613.72
VDA_000999	hypothetical protein	ADBS01000002:1069390-1069953	0					0	0	0	0	0	0
VDA_001000	hypothetical protein	ADBS01000002:1069988-1070542	0					0	0	0	0	0	0
VDA_001001	ATP-dependent protease La Type II	ADBS01000002:1070807-1073179	5188.32	-0.527914	-1.44184	2.80193e-10	7.79472e-10	6275.79	5407.25	6719.33	4168.02	4181.9	4377.63
VDA_001002	hypothetical protein	ADBS01000002:1073812-1074156	0					0	0	0	0	0	0
VDA_001003	hypothetical protein	ADBS01000002:1074305-1074517	3632.2	-0.424187	-1.34182	1.76375e-05	3.34218e-05	4232.32	3613.13	4658.23	2930.54	2912.1	3446.87
VDA_001004	hypothetical protein	ADBS01000002:1074845-1075723	5913.84	0.346123	1.27114	3.02537e-05	5.61089e-05	5263.33	5650.97	4693.01	6344.99	6428.65	7102.09
VDA_001005	hypothetical protein	ADBS01000002:1075874-1076596	2255.51	1.31144	2.4819	3.2873e-69	1.51699e-67	1320.28	1349.37	1201.03	3186.66	3059.7	3416.05
VDA_001006	hypothetical protein	ADBS01000002:1077324-1078256	291.385	-0.429852	-1.3471	6.69454e-05	0.000119769	327.104	322.887	355.39	262.271	261.222	219.436
VDA_001007	D-octopine dehydrogenase	ADBS01000002:1078459-1079568	143.206	-0.91482	-1.88533	7.72216e-10	2.06583e-09	175.049	169.004	220.528	105.894	91.3693	97.3902
VDA_001008	arginine/ornithine antiporter ArcD	ADBS01000002:1079639-1081045	289.254	-0.820446	-1.76595	2.01339e-13	7.18773e-13	372.349	383.373	355.39	188.392	195.624	240.393
VDA_001009	ABC-type sugar transport system component	ADBS01000002:1081052-1082305	528.313	-0.433752	-1.35074	7.43633e-07	1.58635e-06	579.292	649.332	595.426	445.738	443.961	456.131
VDA_001010	signal transduction histidine kinase	ADBS01000002:1082317-1083762	403.659	-0.218134	-1.16323	0.0192977	0.0268661	428.721	460.759	413.915	381.709	359.62	377.233
VDA_001011	putative DNA-binding response regulator	ADBS01000002:1084386-1085111	2106.16	0.501884	1.41606	9.53171e-16	4.10859e-15	1720.82	1764.76	1740.48	2557.45	2447.06	2406.4
VDA_001012	hypothetical protein	ADBS01000002:1085228-1085818	1715.66	0.632687	1.55045	8.02686e-19	4.2692e-18	1377.4	1304	1347.77	2002.13	2028.87	2233.81
VDA_001013	diguanylate cyclase	ADBS01000002:1086021-1087157	303.812	-0.0445782	-1.03138	0.69606	0.738417	321.911	279.302	324.007	261.04	296.364	340.249
VDA_001014	hypothetical transcriptional regulator	ADBS01000002:1088401-1089279	526.681	0.114947	1.08294	0.195135	0.233359	506.602	476.77	532.66	551.631	514.245	578.177
VDA_001015	multidrug resistance efflux pump	ADBS01000002:1089383-1090756	185.508	-0.237652	-1.17907	0.05144	0.067384	211.393	206.363	184.904	174.847	160.482	175.056
VDA_001016	transcriptional regulator	ADBS01000002:1090783-1091721	440.689	0.338338	1.2643	0.000251342	0.000426059	381.25	417.174	368.112	514.692	468.56	494.348
VDA_001017	NhaP-type Na+/H+ and K+/H+ antiporter	ADBS01000002:1091948-1093738	1722.05	0.264054	1.20085	0.015638	0.0220252	1498.3	1746.97	1443.61	2181.9	1861.36	1600.16
VDA_001018	hypothetical protein	ADBS01000002:1095005-1095892	130.073	-0.594721	-1.51018	3.06712e-05	5.68159e-05	145.379	158.33	167.941	92.349	104.255	112.184
VDA_001019	hypothetical protein	ADBS01000002:1095858-1097129	180.723	-0.602695	-1.51855	4.5989e-06	9.18026e-06	218.811	209.921	227.314	114.513	152.282	161.495
VDA_001020	hypothetical protein	ADBS01000002:1097148-1097831	108.182	-0.428448	-1.34578	0.00449945	0.00674595	121.644	126.308	125.531	99.7369	78.4839	97.3902
VDA_001021	putative glycosyltransferase	ADBS01000002:1097861-1098907	223.845	-0.460282	-1.37581	0.000430135	0.000711151	259.606	294.423	225.617	203.168	159.311	200.944
VDA_001022	hypothetical protein	ADBS01000002:1099023-1100102	1432	-0.00432373	-1.003	0.961889	0.969614	1439.7	1601.98	1261.25	1473.89	1444.34	1370.86
VDA_001023	membrane protein	ADBS01000002:1100114-1101241	2281.77	-0.064012	-1.04537	0.427724	0.479528	2463.29	2468.35	2066.18	2248.39	2206.92	2237.51
VDA_001024	hypothetical protein	ADBS01000002:1101254-1102120	2736.39	-0.056722	-1.0401	0.437099	0.489164	2817.1	2987.82	2566.61	2669.5	2613.4	2763.91
VDA_001025	hypothetical protein	ADBS01000002:1102336-1102494	477.765	0.0921137	1.06593	0.403007	0.4536	460.615	506.123	420.7	414.955	535.33	528.866
VDA_001026	hypothetical protein	ADBS01000002:1102604-1103359	1465.43	-0.146887	-1.10718	0.0522618	0.0683893	1500.52	1655.35	1466.51	1350.76	1457.22	1362.23
VDA_001027	purine nucleoside phosphorylase	ADBS01000002:1103932-1104642	3143.96	0.695912	1.61991	9.81964e-19	5.17014e-18	2390.6	2407.87	2386.79	3500.64	3890.22	4287.63
VDA_001028	hypothetical protein	ADBS01000002:1104882-1105682	580.557	-0.411392	-1.32997	8.95172e-07	1.89801e-06	649.757	696.475	644.621	492.528	514.245	485.718
VDA_001029	Riorf46 protein	ADBS01000002:1105767-1107131	131.493	-1.26706	-2.4067	2.51659e-17	1.20382e-16	177.274	198.358	185.753	64.0286	78.4839	85.0623
VDA_001030	hypothetical protein	ADBS01000002:1107331-1107948	435.11	-0.443819	-1.3602	1.71723e-06	3.5734e-06	502.894	508.792	494.492	402.642	345.563	356.275
VDA_001031	transaldolase	ADBS01000002:1108449-1109399	28330	0.879451	1.83967	6.44444e-35	8.32208e-34	19833.9	20963.6	18927.3	36389.2	37435.6	36430.1
VDA_001032	transketolase	ADBS01000002:1109498-1111492	54408.7	1.01081	2.01504	2.81757e-22	1.84969e-21	34551.3	39754.3	33347.3	77730.8	75756.8	65311.8
VDA_001033	amidohydrolase domain protein	ADBS01000002:1112003-1113976	529.682	-0.0309341	-1.02167	0.745928	0.783898	539.98	481.217	584.4	543.012	491.988	537.495
VDA_001034	hypothetical protein	ADBS01000002:1114040-1114936	905.976	0.439331	1.35598	6.47957e-08	1.50058e-07	786.977	780.978	736.225	1104.49	1073	954.177
VDA_001035	transcriptional regulator LysR family	ADBS01000002:1115247-1116134	612.877	-0.215477	-1.16109	0.0087514	0.0126845	669.783	625.316	681.093	561.482	555.244	584.341
VDA_001036	hypothetical protein	ADBS01000002:1116534-1117442	180.912	-0.656275	-1.57601	1.28208e-07	2.90902e-07	218.811	227.711	219.68	129.289	135.883	154.098
VDA_001037	hypothetical protein	ADBS01000002:1117439-1119628	525.545	-0.763612	-1.69774	8.82962e-13	2.99215e-12	666.075	602.189	720.958	337.382	386.562	440.105
VDA_001038	DNA photolyase	ADBS01000002:1120024-1121574	0					0	0	0	0	0	0
VDA_001039	inosine-uridine preferring nucleoside hydrolase	ADBS01000002:1121684-1122661	444.555	0.272818	1.20817	0.00278347	0.00426491	393.859	387.82	424.941	514.692	461.532	484.485
VDA_001040	isoaspartyl aminopeptidase	ADBS01000002:1122959-1123984	0					0	0	0	0	0	0
VDA_001041	adenylosuccinate synthetase	ADBS01000002:1124081-1125337	190.109	0.379727	1.3011	0.00138112	0.00218225	164.664	167.225	162.852	200.705	231.937	213.272
VDA_001042	transcriptional regulator LysR family	ADBS01000002:1125494-1126408	530.337	-0.373805	-1.29577	0.000652629	0.00106222	594.127	528.361	676.004	413.724	454.504	515.305
VDA_001043	L-proline Glycine Betaine ABC transport ATP-binding protein proV	ADBS01000002:1126474-1127751	306.388	-0.499382	-1.41361	2.49185e-06	5.0974e-06	353.064	332.672	392.71	256.115	243.651	260.118
VDA_001044	L-proline Glycine Betaine ABC transport system permease protein proW	ADBS01000002:1127751-1128641	112.178	-0.464501	-1.37984	0.00196436	0.00305006	122.386	140.54	128.924	105.894	89.0265	86.2951
VDA_001045	hypothetical ABC transporter substrate binding protein	ADBS01000002:1128799-1129800	182.292	-0.340735	-1.2664	0.00651802	0.00959359	190.625	209.032	212.895	147.758	153.454	179.987
VDA_001046	hypothetical protein	ADBS01000002:1130154-1130966	2922.66	0.452685	1.36859	2.75258e-13	9.72701e-13	2478.12	2349.16	2570	3365.2	3377.15	3396.33
VDA_001047	protein YgiW precursor	ADBS01000002:1131303-1131674	1053.12	-0.204302	-1.15213	0.00361417	0.00547888	1160.81	1118.99	1103.49	976.437	962.892	996.092
VDA_001048	transcriptional regulator	ADBS01000002:1131917-1132528	350.283	0.00632119	1.00439	0.956761	0.965206	358.998	358.467	330.792	299.211	333.849	420.38
VDA_001049	probable Co/Zn/Cd efflux system membrane fusion protein	ADBS01000002:1132728-1133834	191.159	0.371734	1.29391	0.00408104	0.00615097	160.956	194.8	143.343	226.563	217.881	203.41
VDA_001050	transporter AcrB/D/F family	ADBS01000002:1133838-1136888	835.82	0.288454	1.22133	0.000223338	0.000380889	757.308	772.972	726.047	914.871	974.606	869.115
VDA_001051	hypothetical protein	ADBS01000002:1136955-1137770	10265.7	0.810895	1.7543	2.14977e-24	1.58356e-23	7641.32	7932.53	6732.05	13114.8	12459	13714.8
VDA_001052	chlorohydrolase/deaminase family protein	ADBS01000002:1138229-1139665	785.319	0.282962	1.21669	0.000248131	0.000420884	743.957	702.702	676.852	848.38	883.236	856.787
VDA_001053	hypothetical arginase family protein	ADBS01000002:1139894-1140865	362.987	-0.0548266	-1.03873	0.566991	0.617141	370.866	346.903	391.862	360.777	354.935	352.577
VDA_001054	transcriptional regulator	ADBS01000002:1140911-1141645	261.35	0.094167	1.06745	0.395772	0.446256	255.156	231.269	271.419	248.727	270.594	290.938
VDA_001055	hypothetical protein	ADBS01000002:1142063-1142752	14133.6	1.09272	2.13276	3.86132e-44	7.29929e-43	8547.71	9880.52	8546.32	19067	19953.6	18806.2
VDA_001056	long-chain fatty acid transport protein	ADBS01000002:1142905-1144440	277.914	0.202789	1.15092	0.0822594	0.104506	240.321	296.202	238.34	293.054	274.108	325.456
VDA_001057	putative ThiJ/PfpI-family thiamine biogenesisprotein	ADBS01000002:1144674-1145252	557.82	-0.820114	-1.76555	1.78976e-22	1.19241e-21	703.903	719.602	716.717	392.791	394.762	419.148
VDA_001058	4-hydroxy-2-oxoglutarate aldolase/2-dehydro-3-deoxyphosphogluconate aldolase	ADBS01000002:1145262-1145894	253.464	-0.457256	-1.37293	3.09945e-05	5.73133e-05	295.209	274.854	311.284	203.168	214.366	221.902
VDA_001059	2-dehydro-3-deoxygluconate kinase	ADBS01000002:1145887-1146861	301.296	-0.255984	-1.19415	0.0121127	0.0172536	323.395	346.014	315.525	289.36	264.737	268.748
VDA_001060	tagatose-1,6-bisphosphate aldolase agaY	ADBS01000002:1147007-1147861	127.158	-0.330025	-1.25704	0.0212069	0.0294067	144.638	130.756	150.129	113.281	98.3977	125.744
VDA_001061	hypothetical protein	ADBS01000002:1148142-1149680	380.428	-0.467518	-1.38273	5.24651e-06	1.04134e-05	465.807	391.378	469.047	316.449	327.992	311.895
VDA_001062	N-acetylgalactosamine 6-sulfate sulfatase (GALNS)	ADBS01000002:1149869-1151500	300.309	-0.708477	-1.63408	1.51229e-10	4.27914e-10	362.707	348.682	409.674	211.787	248.337	220.669
VDA_001063	GALNS arylsulfatase regulator (Fe-S oxidoreductase)	ADBS01000002:1151572-1152825	120.678	-0.700323	-1.62487	1.30923e-06	2.74256e-06	149.83	146.767	153.522	99.7369	86.6837	87.5279
VDA_001064	chondroitinase (chondroitin lyase)	ADBS01000002:1153085-1156165	0					0	0	0	0	0	0
VDA_001065	uncharacterized membrane protein	ADBS01000002:1156300-1156854	0					0	0	0	0	0	0
VDA_001066	hyaluronate lyase precursor	ADBS01000002:1156894-1159314	395.909	-0.9594	-1.9445	9.8434e-19	5.17397e-18	544.431	484.775	543.687	238.876	253.023	310.662
VDA_001067	protein of unknown function DUF6 transmembrane	ADBS01000002:1159580-1160536	77.7762	-0.036748	-1.0258	0.837104	0.863237	81.5904	79.1652	75.4885	60.3347	71.4555	98.623
VDA_001068	altronate hydrolase	ADBS01000002:1160587-1161762	44.3398	-0.149115	-1.10889	0.506681	0.555931	51.9212	32.9114	55.1321	40.6336	39.8276	45.6131
VDA_001069	putative altronate dehydratase	ADBS01000002:1161762-1162019	7.03839	-0.549455	-1.46353	0.201638	0.240129	11.126	5.33698	10.1782	6.1566	8.19981	1.23279
VDA_001070	transcriptional regulator GntR family	ADBS01000002:1162245-1162898	963.172	0.181343	1.13394	0.0206214	0.0286201	900.462	904.618	901.621	971.512	985.148	1115.67
VDA_001071	hypothetical protein	ADBS01000002:1163795-1164472	0					0	0	0	0	0	0
VDA_001072	endoxylanase precursor	ADBS01000002:1164526-1165245	151.374	-1.00501	-2.00696	6.59594e-13	2.25224e-12	204.718	183.236	221.376	103.431	104.255	91.2262
VDA_001073	hypothetical protein	ADBS01000002:1165314-1166357	347.319	-0.609703	-1.52595	5.70685e-10	1.54114e-09	441.33	408.279	411.37	270.89	286.993	265.049
VDA_001074	2-deoxy-D-gluconate 3-dehydrogenase	ADBS01000002:1166375-1167133	167.195	-0.11989	-1.08665	0.345016	0.39241	163.181	190.352	169.637	168.691	152.282	159.03
VDA_001075	4-deoxy-L-threo-5-hexosulose-uronate ketol-isomerase	ADBS01000002:1167233-1168063	241.768	-0.194578	-1.14439	0.0877304	0.111187	249.963	283.749	241.733	229.026	237.794	208.341
VDA_001076	N-acetylglucosamine-6-phosphate deacetylase	ADBS01000002:1168096-1169250	164.5	-0.424477	-1.34209	0.00320827	0.00488953	172.082	174.341	221.376	140.37	160.482	118.348
VDA_001077	PTS system N-acetylgalactosamine- and galactosamine-specific IIA component	ADBS01000002:1169252-1169695	33.1067	0.0291573	1.02042	0.903044	0.919983	35.6031	30.2429	32.231	33.2456	32.7992	34.518
VDA_001078	PTS system N-acetylgalactosamine-specific IID component	ADBS01000002:1169756-1170649	114.792	-0.513256	-1.42727	0.0010942	0.00174117	124.611	128.087	154.37	75.1105	104.255	102.321
VDA_001079	PTS system N-acetylgalactosamine-specific IIC component	ADBS01000002:1170639-1171403	96.4821	-0.867111	-1.82401	5.66812e-07	1.22751e-06	129.803	106.74	139.951	83.7298	64.4271	54.2426
VDA_001080	PTS system N-acetylgalactosamine-specific IIB component	ADBS01000002:1171438-1171938	44.8129	-0.915118	-1.88572	3.40261e-05	6.27343e-05	60.822	56.0383	61.0694	32.0143	28.1136	30.8197
VDA_001081	putative tagatose-6-phosphate ketose/aldose isomerase	ADBS01000002:1171957-1173129	94.8645	-1.11345	-2.16362	1.72657e-11	5.31175e-11	125.353	126.308	140.799	56.6407	60.9129	59.1738
VDA_001082	tagatose-6-phosphate kinase agaZ	ADBS01000002:1173140-1174420	166.642	-1.12814	-2.18577	5.97781e-17	2.79976e-16	213.619	225.043	251.063	105.894	101.912	102.321
VDA_001083	transcriptional repressor of aga operon	ADBS01000002:1174470-1175246	1803.77	0.0794705	1.05663	0.234677	0.275296	1724.53	1744.3	1793.06	1760.79	1873.07	1926.85
VDA_001084	choline-sulfatase	ADBS01000002:1175666-1177219	289.547	-1.04961	-2.06996	8.06132e-20	4.54972e-19	352.322	421.621	402.04	179.773	176.882	204.643
VDA_001085	N-acetylneuraminic acid outer membrane channel protein NanC	ADBS01000002:1177317-1178045	344.333	-0.494709	-1.40904	1.17146e-06	2.4688e-06	393.859	418.063	398.647	259.809	278.793	316.826
VDA_001086	threonine efflux protein	ADBS01000002:1178129-1178755	473.113	0.256255	1.19437	0.00728723	0.0106459	459.132	401.163	430.878	512.229	475.589	559.685
VDA_001087	pole remodelling regulatory diguanylate cyclase	ADBS01000002:1178906-1180126	2576.54	0.532156	1.44609	2.52314e-14	9.65563e-14	2090.2	2260.21	1962.7	3072.14	3057.36	3016.63
VDA_001088	hypothetical protein	ADBS01000002:1180572-1181537	231.789	1.36944	2.5837	7.86116e-25	6.00203e-24	133.512	135.203	113.657	307.83	299.879	400.656
VDA_001089	hypothetical protein	ADBS01000002:1181789-1182565	0					0	0	0	0	0	0
VDA_001090	hypothetical maturase	ADBS01000002:1183493-1184539	0					0	0	0	0	0	0
VDA_001091	surface protein Lk90-like protein	ADBS01000002:1185557-1188007	0					0	0	0	0	0	0
VDA_001092	surface protein Lk90-like protein	ADBS01000002:1188026-1189363	0					0	0	0	0	0	0
VDA_001093	hypothetical protein	ADBS01000002:1189371-1190489	0					0	0	0	0	0	0
VDA_001094	hypothetical protein	ADBS01000002:1190455-1191171	0					0	0	0	0	0	0
VDA_001097	conserved hypothetical protein	ADBS01000002:1194496-1195011	0					0	0	0	0	0	0
VDA_001098	hypothetical protein	ADBS01000002:1195230-1196057	0					0	0	0	0	0	0
VDA_001099	superoxide dismutase [Cu-Zn] precursor	ADBS01000002:1196710-1197225	3379.4	-1.62171	-3.07739	1.93607e-122	5.06283e-120	5088.28	4797.94	5439.41	1665.98	1634.1	1650.7
VDA_001100	ATP synthase subunit epsilon	ADBS01000002:1197637-1197807	63.926	0.290673	1.22321	0.131561	0.162088	62.3054	42.6958	66.1585	73.8792	62.0843	76.4328
VDA_001101	ATP synthase beta chain	ADBS01000002:1198088-1199206	306.295	-0.060872	-1.0431	0.569414	0.619348	307.077	297.092	334.185	278.278	285.822	335.318
VDA_001102	ATP synthase gamma chain	ADBS01000002:1199494-1200366	144.192	-0.349633	-1.27424	0.0109379	0.0156512	155.764	148.546	181.512	121.901	121.826	135.607
VDA_001103	ATP synthase alpha chain	ADBS01000002:1200410-1201891	229.678	-0.148485	-1.1084	0.218476	0.258319	231.42	229.49	264.634	192.086	247.166	213.272
VDA_001104	ATP synthase delta chain	ADBS01000002:1201964-1202512	56.6306	-0.0168714	-1.01176	0.934146	0.945596	66.7558	43.5853	60.2212	45.5588	63.2557	60.4066
VDA_001105	ATP synthase B chain	ADBS01000002:1202527-1202934	34.9805	-0.114933	-1.08292	0.625631	0.6728	34.1196	35.5798	39.8647	32.0143	37.4848	30.8197
VDA_001106	ATP synthase C chain	ADBS01000002:1203046-1203282	10.8916	0.172254	1.12682	0.641914	0.687484	10.3842	7.11597	12.7228	8.61924	11.714	14.7934
VDA_001107	ATP synthase A chain	ADBS01000002:1203330-1204097	48.4961	-0.209885	-1.1566	0.309379	0.355485	55.6298	52.4803	48.3466	40.6336	43.3418	50.5443
VDA_001108	hypothetical protein	ADBS01000002:1204992-1205819	171.472	-0.0187057	-1.01305	0.884389	0.904273	179.499	150.325	187.449	171.153	161.653	178.754
VDA_001109	transcriptional regulator AraC family protein	ADBS01000002:1205967-1206983	3747.61	-0.227731	-1.17099	0.014164	0.0200572	4208.58	3535.75	4391.9	3139.87	3477.89	3731.65
VDA_001110	response regulator VieA	ADBS01000002:1207186-1208358	236.486	-0.781666	-1.71911	3.16568e-10	8.74462e-10	328.587	271.296	299.409	177.31	148.768	193.548
VDA_001111	acetate kinase	ADBS01000002:1208992-1210185	7387.66	0.826342	1.77318	1.66063e-16	7.50873e-16	5316.73	5311.18	5289.28	7999.89	9408.69	11000.2
VDA_001112	uncharacterized paraquat-inducible protein B	ADBS01000002:1210489-1211691	769.513	-0.679344	-1.60141	1.53539e-13	5.53164e-13	993.178	854.806	998.314	563.945	565.787	641.049
VDA_001113	transposase	ADBS01000002:1211815-1213023	420.943	-0.301465	-1.2324	0.00108183	0.00172412	479.9	455.422	459.717	405.104	364.306	361.207
VDA_001114	putative chloramphenicol acetyltransferase	ADBS01000002:1213057-1213713	374.362	0.101832	1.07314	0.309765	0.355799	367.899	321.998	392.71	384.172	394.762	384.63
VDA_001115	putative phosphatase YieH	ADBS01000002:1214430-1215119	473.378	0.146975	1.10725	0.0997454	0.1252	470.999	420.732	454.627	487.603	487.303	519.003
VDA_001116	multidrug resistance efflux pump	ADBS01000002:1215772-1216905	566.043	-1.81661	-3.52252	6.15611e-72	3.16687e-70	880.435	814.778	958.45	230.257	244.823	267.515
VDA_001117	non-specific DNA-binding protein Dps/iron-binding ferritin-like antioxidant protein/ferroxidase	ADBS01000002:1217016-1217303	1160.01	-1.392	-2.62442	1.34161e-38	2.06371e-37	1772	1524.6	1759.98	554.094	597.415	752
VDA_001118	hypothetical protein	ADBS01000002:1217900-1218823	2261.01	-0.18881	-1.13982	0.00601915	0.00890108	2407.66	2278	2542.86	2042.76	2169.43	2125.32
VDA_001119	hypothetical protein	ADBS01000002:1218912-1219682	255.408	0.0166466	1.01161	0.874273	0.895817	253.672	252.617	255.304	258.577	245.994	266.282
VDA_001120	trehalose-6-phosphate hydrolase	ADBS01000002:1219703-1220773	561.724	0.994655	1.9926	6.54542e-32	7.1071e-31	377.541	376.257	368.112	791.739	737.983	718.715
VDA_001121	hypothetical protein	ADBS01000002:1221001-1221156	66.4628	0.0563845	1.03986	0.755329	0.791653	67.4975	65.8227	61.9175	59.1034	66.7699	77.6656
VDA_001122	PTS system N-acetylgalactosamine-specific IID component	ADBS01000002:1221503-1222387	131.651	-0.136711	-1.0994	0.345405	0.392568	142.412	122.75	148.432	121.901	108.94	145.469
VDA_001123	PTS system N-acetylgalactosamine-specific IIC component	ADBS01000002:1222377-1223159	59.6249	0.4001	1.3196	0.0346805	0.0465273	54.1464	43.5853	55.1321	66.4913	64.4271	73.9672
VDA_001124	hypothetical protein	ADBS01000002:1224905-1225840	15315.5	1.0437	2.06151	6.04678e-34	7.38319e-33	10175.1	8902.08	10816.1	19930.1	20291	21778.4
VDA_001125	hypothetical protein	ADBS01000002:1226043-1226225	2539.26	-1.19372	-2.28742	3.82581e-26	3.1264e-25	3747.23	2948.68	3943.21	1364.3	1486.51	1745.63
VDA_001126	choloylglycine hydrolase	ADBS01000002:1226714-1227805	2886.72	0.676966	1.59877	4.33627e-12	1.38707e-11	2272.66	2255.76	2115.37	4127.38	3494.29	3054.85
VDA_001127	putative xanthine/uracil permease	ADBS01000002:1227970-1229331	520.939	1.25645	2.38908	8.92374e-19	4.72221e-18	308.56	373.588	227.314	817.597	764.925	633.652
VDA_001128	putative inner membrane protein	ADBS01000002:1229792-1231096	326.675	-0.625681	-1.54294	1.71881e-09	4.48347e-09	407.952	393.157	390.165	241.339	238.966	288.472
VDA_001129	serine transporter	ADBS01000002:1231668-1232996	9508.39	0.266723	1.20307	3.6298e-05	6.6688e-05	8716.83	8492.02	8674.39	9873.96	10318.9	10974.3
VDA_001130	transcriptional regulator LysR family	ADBS01000002:1233076-1233984	1629.86	0.0927468	1.0664	0.166393	0.201288	1608.07	1566.4	1556.42	1686.91	1608.33	1753.02
VDA_001131	putative membrane protein	ADBS01000002:1234160-1235050	4393.59	1.19784	2.29396	9.51518e-46	1.96438e-44	2624.25	2801.02	2541.16	5497.84	6095.97	6801.29
VDA_001132	hypothetical protein	ADBS01000002:1235909-1236052	7517.73	0.0789456	1.05625	0.268471	0.31237	7511.51	7373.92	7046.72	7326.35	7496.97	8350.9
VDA_001133	putative transcriptional regulator AraC/XylS family protein	ADBS01000002:1236460-1237254	608.823	-0.0422977	-1.02975	0.616958	0.66484	619.346	593.294	640.38	582.414	573.987	643.515
VDA_001134	hypothetical protein	ADBS01000002:1237465-1239735	4915.43	0.0754502	1.05369	0.299264	0.345254	4736.7	5158.19	4464	5286.06	4914.03	4933.61
VDA_001135	hypothetical protein	ADBS01000002:1239838-1241838	4958.61	0.315751	1.24466	2.35121e-07	5.22158e-07	4393.27	4595.14	4259.59	5432.58	5397.82	5673.29
VDA_001136	chromosome (plasmid) partitioning protein ParA	ADBS01000002:1243036-1244250	3824.93	0.370526	1.29282	3.51559e-11	1.05266e-10	3360.04	3384.53	3259.58	4278.84	4303.73	4362.83
VDA_001137	chromosome (plasmid) partitioning protein ParB	ADBS01000002:1244254-1245228	2452.6	0.463145	1.37854	6.48131e-12	2.042e-11	2041.99	2122.34	2016.99	2689.2	2838.3	3006.77
VDA_001138	hypothetical protein	ADBS01000002:1245349-1247466	1432.65	-0.0709677	-1.05042	0.312589	0.358649	1433.02	1527.26	1444.46	1464.04	1384.6	1342.5
VDA_001139	hypothetical protein	ADBS01000002:1247450-1248196	821.656	0.0188894	1.01318	0.800483	0.831209	789.202	845.911	814.258	813.903	824.666	841.993
VDA_001140	GGDEF and EAL domain-containing protein	ADBS01000002:1249055-1250980	780.814	-0.361754	-1.28499	4.3998e-05	8.01311e-05	875.985	840.574	920.281	626.742	660.67	760.63
VDA_001141	pyridoxamine 5'-phosphate oxidase	ADBS01000002:1251227-1251865	1651.86	0.141977	1.10342	0.123662	0.153077	1639.23	1386.72	1682.8	1590.87	1727.82	1883.7
VDA_001142	transcriptional regulator LuxR family	ADBS01000002:1251887-1252597	1332.32	0.315662	1.24458	4.15563e-05	7.59043e-05	1205.31	1090.52	1262.1	1427.1	1488.85	1520.03
VDA_001143	transcriptional regulator AraC/XylS family	ADBS01000002:1253559-1254326	799.703	0.896704	1.86181	8.30388e-25	6.31963e-24	559.265	593.294	518.241	1035.54	967.577	1124.3
VDA_001144	proline dehydrogenase (Proline oxidase)/delta-1-pyrroline-5-carboxylate dehydrogenase	ADBS01000002:1254616-1257759	4255.58	-0.657337	-1.57717	1.90178e-21	1.1794e-20	4982.21	5634.96	5024.65	3269.15	3364.26	3258.26
VDA_001145	delta 1-pyrroline-5-carboxylate dehydrogenase domain protein	ADBS01000002:1257759-1258424	667.087	-1.06434	-2.09121	2.45465e-34	3.05663e-33	901.945	958.877	852.426	416.186	418.19	454.898
VDA_001146	proline/sodium symporter PutP	ADBS01000002:1258593-1260089	4350.11	-0.504785	-1.41891	2.97085e-10	8.22819e-10	4974.79	5379.67	4972.06	3320.87	3461.49	3991.76
VDA_001147	CBS domain protein	ADBS01000002:1260151-1261476	2179.25	-0.719596	-1.64672	4.50694e-12	1.43727e-11	2706.58	2321.58	3125.56	1515.75	1625.9	1780.14
VDA_001148	hypothetical protein	ADBS01000002:1261607-1262665	576.355	-0.742784	-1.6734	5.50276e-11	1.61229e-10	778.818	618.2	772.697	410.03	387.734	490.649
VDA_001149	cell wall endopeptidase family M23/M37	ADBS01000002:1263008-1264348	507.507	-0.0525332	-1.03708	0.606839	0.654786	531.821	516.797	501.278	476.521	440.447	578.177
VDA_001150	AsmA protein	ADBS01000002:1265180-1269118	2185.9	0.557734	1.47196	4.809e-13	1.65649e-12	1709.69	1706.05	1882.12	2776.63	2634.48	2406.4
VDA_001151	membrane-bound lytic murein transglycosylase C precursor	ADBS01000002:1269393-1270520	431.316	0.244493	1.18468	0.0138573	0.0196494	403.502	426.069	353.693	449.432	450.989	504.21
VDA_001152	hypothetical protein	ADBS01000002:1270640-1271971	247.438	1.0244	2.03411	1.52992e-18	7.97492e-18	149.088	178.789	158.611	304.136	330.335	363.672
VDA_001153	putative transmembrane protein	ADBS01000002:1272256-1273020	282.335	-0.369945	-1.2923	0.000343448	0.000573571	307.818	330.003	318.918	249.958	251.851	235.462
VDA_001154	cytochrome-c peroxidase	ADBS01000002:1273632-1274789	850.196	2.29265	4.89955	6.61937e-111	9.03113e-109	275.924	284.639	290.928	1585.94	1440.82	1222.92
VDA_001155	ATPase associated with various cellular activities AAA_5	ADBS01000002:1276093-1276998	0					0	0	0	0	0	0
VDA_001156	hypothetical protein	ADBS01000002:1277459-1279090	0					0	0	0	0	0	0
VDA_001157	hypothetical protein	ADBS01000002:1279201-1281045	0					0	0	0	0	0	0
VDA_001158	hypothetical protein	ADBS01000002:1281058-1283565	0					0	0	0	0	0	0
VDA_001159	phosphoenolpyruvate-protein phosphotransferase of PTS system	ADBS01000002:1284089-1286590	991.409	-0.142553	-1.10386	0.0499629	0.0655723	1045.1	1015.8	1061.08	956.736	972.263	897.469
VDA_001160	luciferase family protein	ADBS01000002:1288038-1289069	1079.23	-0.22495	-1.16874	0.00914418	0.0132171	1137.07	1110.09	1245.14	988.75	1088.23	906.098
VDA_001161	predicted nucleoside-diphosphate-sugar epimerase	ADBS01000002:1289418-1290269	113.218	-0.916068	-1.88697	4.63518e-08	1.08708e-07	169.115	115.634	162.003	75.1105	77.3125	80.1312
VDA_001162	uracil-DNA glycosylase	ADBS01000002:1290333-1290920	360.173	-0.95633	-1.94037	2.02759e-20	1.20503e-19	486.576	465.206	477.528	241.339	216.709	273.679
VDA_001163	putative alpha-1,2-mannosidase	ADBS01000002:1291304-1293817	306.29	-1.07282	-2.10354	2.53324e-23	1.76651e-22	439.847	406.5	402.888	211.787	197.967	178.754
VDA_001164	alpha-1,2-mannosidase	ADBS01000002:1293847-1296684	728.921	-0.666681	-1.58742	7.00968e-17	3.26147e-16	901.945	887.717	896.532	600.884	534.159	552.289
VDA_001165	hypothetical protein	ADBS01000002:1297609-1297722	444.429	-0.935262	-1.91224	1.10801e-13	4.01958e-13	537.755	714.265	506.367	313.987	282.308	311.895
VDA_001166	putative alpha-1,2-mannosidase	ADBS01000002:1297954-1300383	1240.05	-1.66641	-3.17423	1.30795e-38	2.02184e-37	1896.61	2307.35	1483.48	618.123	577.501	557.22
VDA_001167	hypothetical protein	ADBS01000002:1300766-1301365	13.2283	-0.971862	-1.96137	0.00735302	0.010727	18.5433	21.3479	15.2673	12.3132	8.19981	3.69836
VDA_001168	L-seryl-tRNA(Sec) selenium transferase	ADBS01000002:1301826-1303253	129.254	-0.446632	-1.36285	0.00305997	0.00467487	149.83	146.767	151.825	132.983	83.1695	110.951
VDA_001169	selenocysteine-specific translation elongation factor	ADBS01000002:1303253-1305076	426.214	-0.555046	-1.46922	5.33007e-08	1.24355e-07	519.212	448.306	556.41	342.307	339.706	351.344
VDA_001170	hypothetical membrane protein	ADBS01000002:1305696-1306346	213.599	0.544435	1.45845	1.17995e-06	2.48335e-06	169.115	172.562	178.119	256.115	254.194	251.489
VDA_001171	hydrogenase 4 Fe-S subunit	ADBS01000002:1306592-1307242	75.0234	-0.318297	-1.24686	0.0799436	0.101894	90.4912	92.5076	67.8548	60.3347	77.3125	61.6393
VDA_001172	UDP-N-acetylmuramoylalanyl-D-glutamyl-2, 6-diaminopimelate--D-alanyl-D- alanyl ligase	ADBS01000001:100-1482	3008.25	0.721577	1.64898	8.69249e-14	3.16806e-13	2224.45	2560.86	2006.81	3982.09	3917.17	3358.11
VDA_001173	phospho-N-acetylmuramoyl-pentapeptide- transferase	ADBS01000001:1479-2561	2215.06	0.790848	1.73009	2.55668e-20	1.50523e-19	1538.35	1826.14	1491.11	2779.09	2947.24	2708.43
VDA_001174	UDP-N-acetylmuramoylalanine--D-glutamate ligase	ADBS01000001:2565-3908	2890.43	0.651913	1.57125	7.09129e-12	2.22302e-11	2172.53	2489.7	2064.48	3782.62	3742.63	3090.6
VDA_001175	cell division protein FtsW	ADBS01000001:3902-5206	2752.92	0.601458	1.51725	7.28381e-14	2.67955e-13	2153.25	2323.36	2073.81	3563.44	3400.58	3003.07
VDA_001176	UDP-N-acetylglucosamine--N-acetylmuramyl- (pentapeptide) pyrophosphoryl-undecaprenol N-acetylglucosamine transferase	ADBS01000001:5322-6257	2002.83	0.468478	1.38365	2.18767e-09	5.65013e-09	1680.76	1732.74	1621.73	2478.65	2404.89	2098.2
VDA_001177	UDP-N-acetylmuramate--alanine ligase	ADBS01000001:6315-7733	4213.03	0.688112	1.61117	2.98922e-23	2.07526e-22	3087.09	3444.13	3135.74	5320.53	5352.13	4938.54
VDA_001178	cell division protein FtsQ	ADBS01000001:8006-8797	6817.9	0.172672	1.12714	0.0101407	0.0145637	6182.33	6841.11	6202.78	7342.36	7357.57	6981.27
VDA_001179	cell division protein FtsA	ADBS01000001:8797-10056	15414.2	0.703215	1.62813	4.75685e-24	3.45532e-23	11695.6	12271.5	11166.4	19937.5	19021.2	18393.2
VDA_001180	cell division protein FtsZ	ADBS01000001:10092-11240	26023	0.820581	1.76612	1.31874e-21	8.29298e-21	18038.2	20063.5	18175.8	35209.6	34295.1	30356.1
VDA_001181	UDP-3-O-[3-hydroxymyristoyl] N-acetylglucosamine deacetylase	ADBS01000001:11545-12432	35914	0.14543	1.10606	0.0777274	0.0993113	32846.1	37034.2	32395.6	36875.6	39197.4	37135.2
VDA_001182	hypothetical protein	ADBS01000001:12538-12747	312.309	-1.03607	-2.05063	5.28228e-18	2.66492e-17	395.343	482.107	387.621	217.944	210.852	179.987
VDA_001183	protein export cytoplasm protein SecA ATPase RNA helicase	ADBS01000001:13479-16199	32819.1	0.513007	1.42702	9.5908e-16	4.12838e-15	26600.7	27319.1	27137.7	38321.1	38983.1	38552.9
VDA_001184	MutT protein [7,8-dihydro-8-oxoguanine-triphosphatase]	ADBS01000001:16361-16768	1229.76	-0.0415131	-1.02919	0.626875	0.673907	1236.47	1126.99	1379.15	1235.01	1233.49	1167.45
VDA_001185	zinc-binding protein	ADBS01000001:16995-17204	333.768	-0.0834367	-1.05954	0.546415	0.597231	333.037	291.755	406.281	347.232	366.649	257.652
VDA_001186	hypothetical protein	ADBS01000001:17213-17950	1707.85	-0.104159	-1.07487	0.24342	0.284807	1753.45	1572.63	1983.91	1657.36	1706.73	1573.04
VDA_001187	dephospho-CoA kinase	ADBS01000001:18018-18620	1272.56	-0.0348388	-1.02444	0.689131	0.731561	1254.27	1165.24	1444.46	1287.96	1235.83	1247.58
VDA_001188	leader peptidase (Prepilin peptidase)/N-methyltransferase	ADBS01000001:18622-19500	620.963	0.774463	1.71055	3.02906e-22	1.98438e-21	453.198	463.427	454.627	786.814	760.239	807.475
VDA_001189	type 4 fimbrial assembly protein PilC	ADBS01000001:19683-20909	468.102	-0.842237	-1.79283	2.51341e-17	1.20382e-16	572.617	563.941	670.915	327.531	343.221	330.387
VDA_001190	type 4 fimbrial assembly ATPase PilB	ADBS01000001:20975-22666	73.084	-0.0283796	-1.01987	0.869704	0.892164	68.981	72.0492	80.5776	75.1105	70.2841	71.5016
VDA_001191	type IV pilin PilA	ADBS01000001:22667-23182	11.7101	0.333473	1.26004	0.359676	0.407851	12.6094	9.78446	7.63367	16.0072	8.19981	16.0262
VDA_001192	N-acetylmuramoyl-L-alanine amidase AmpD	ADBS01000001:23570-24148	669.138	-0.844179	-1.79524	4.43336e-16	1.96773e-15	855.216	983.783	746.403	490.065	470.903	468.459
VDA_001193	transcriptional repressor for pyruvate dehydrogenase complex	ADBS01000001:24508-25281	16011.2	0.590735	1.50601	6.23851e-14	2.31674e-13	12825.3	13639.5	11804.2	19692.5	18157.9	19947.7
VDA_001194	pyruvate dehydrogenase E1 component	ADBS01000001:25362-28022	114325	0.781449	1.71886	9.53786e-15	3.75531e-14	81710.6	89594.5	79994.9	148085	155794	130774
VDA_001195	dihydrolipoamide acetyltransferase component of pyruvate dehydrogenase complex	ADBS01000001:28035-29912	65218.5	0.804948	1.74708	7.18769e-19	3.84241e-18	45962.1	50723.5	45292.3	84908.1	87289.3	77135.5
VDA_001196	dihydrolipoamide dehydrogenase	ADBS01000001:30090-31520	49826.5	0.787107	1.72561	7.01558e-17	3.26147e-16	35167	39684	34455	62362.7	68288	59002.4
VDA_001197	hypothetical protein	ADBS01000001:32162-34228	372.414	-0.513288	-1.4273	8.11546e-08	1.8684e-07	419.82	456.312	440.208	294.285	304.564	319.292
VDA_001198	putative methyl-accepting chemotaxis protein	ADBS01000001:34420-36339	3435.49	1.45229	2.73641	1.10855e-85	9.40167e-84	1774.22	1922.2	1796.46	5346.39	5149.48	4624.18
VDA_001199	aconitate hydratase 2	ADBS01000001:36740-39337	20111.6	-0.48393	-1.39855	9.29327e-07	1.96777e-06	22953.6	20644.3	26870.5	16274.4	17519.5	16407.2
VDA_001200	glycerate kinase	ADBS01000001:39448-40581	1376.27	-0.394856	-1.31481	0.00185195	0.00288123	1550.96	1580.63	1569.14	1436.95	1232.31	887.607
VDA_001201	D-glycerate transporter, predicted	ADBS01000001:40592-41581	796.822	-0.376063	-1.2978	0.133257	0.163935	889.336	901.949	933.852	903.789	694.641	457.364
VDA_001202	sugar diacid utilization regulator SdaR	ADBS01000001:41989-43146	609.948	-0.0929062	-1.06652	0.331626	0.378691	636.405	571.057	681.093	626.742	534.159	610.23
VDA_001203	hypothetical protein	ADBS01000001:43421-43570	130.35	0.172692	1.12716	0.237934	0.278804	132.028	98.7341	135.71	135.445	134.711	145.469
VDA_001204	nitrogen regulatory protein P-II	ADBS01000001:43752-44090	7.9747	0.144077	1.10502	0.721591	0.761383	5.93385	8.89496	7.63367	9.85056	9.37121	6.16393
VDA_001205	ammonium transporter	ADBS01000001:44154-45383	117.09	-0.0984355	-1.07061	0.511044	0.560327	119.419	104.071	139.951	108.356	113.626	117.115
VDA_001206	ferric iron ABC transporter iron-binding protein	ADBS01000001:45574-46587	10339.2	0.489105	1.40357	5.8539e-11	1.71358e-10	9414.05	8242.96	8118.83	12326.7	11940.1	11992.6
VDA_001207	ferric iron ABC transporter permease protein	ADBS01000001:46743-48368	2332.3	-0.535164	-1.44911	1.82073e-11	5.57956e-11	2915	2828.6	2544.56	2057.54	1829.73	1818.36
VDA_001208	ferric iron ABC transporter ATP-binding protein	ADBS01000001:48368-49408	1648.07	-0.248371	-1.18786	0.00423397	0.00636923	1931.47	1829.69	1610.7	1582.25	1547.42	1386.89
VDA_001209	quorum-sensing regulator of virulence HapR	ADBS01000001:49482-50078	1054.87	-0.845566	-1.79697	4.94237e-26	4.01791e-25	1398.91	1382.28	1290.94	704.315	739.154	813.639
VDA_001210	hypoxanthine-guanine phosphoribosyltransferase	ADBS01000001:50299-50835	6075.56	0.37427	1.29618	4.47643e-09	1.12737e-08	5319.7	5479.3	5066.21	6606.03	6848.01	7134.14
VDA_001211	carbonic anhydrase	ADBS01000001:50910-51581	9045.5	0.852939	1.80618	9.05101e-16	3.91213e-15	5947.94	5684.77	7614.16	10759.3	11937.7	12329.1
VDA_001212	hypothetical ABC transporter ATP-binding protein yadG	ADBS01000001:51680-52603	1485.55	-0.140349	-1.10217	0.098318	0.123557	1562.83	1397.4	1714.18	1462.81	1367.03	1409.08
VDA_001213	ABC-type multidrug transport system permease component	ADBS01000001:52600-53370	1006.13	-0.0351345	-1.02465	0.644909	0.689984	1052.52	982.893	1019.52	927.184	1019.12	1035.54
VDA_001214	pantoate--beta-alanine ligase	ADBS01000001:53486-54376	3174.02	0.450346	1.36637	5.36012e-05	9.69456e-05	2590.87	3187.06	2250.24	3845.41	3869.14	3301.4
VDA_001215	3-methyl-2-oxobutanoate hydroxymethyltransferase	ADBS01000001:54386-55180	4369.67	0.272239	1.20768	0.011201	0.0160059	3761.32	4658.29	3441.09	5125.99	4959.71	4271.61
VDA_001216	poly(A) polymerase	ADBS01000001:55688-56980	10179.6	0.35175	1.27611	0.000780236	0.0012614	8381.56	10207.9	8200.26	12478.2	11844	9965.85
VDA_001217	glutamyl-Q-tRNA synthetase	ADBS01000001:57193-58212	5530.07	0.127894	1.0927	0.185693	0.222661	5098.66	6041.46	4708.28	6178.76	5876.92	5276.33
VDA_001218	C4-type zinc finger protein, DksA/TraR family	ADBS01000001:58349-58798	6349.41	1.05133	2.07244	1.18999e-29	1.1561e-28	4105.48	4586.24	3648.89	9162.25	8769.11	7824.5
VDA_001219	sugar/maltose fermentation stimulation protein	ADBS01000001:58928-59641	2089.66	0.588413	1.50359	4.24151e-06	8.49385e-06	1631.07	1594.87	1759.14	3019.2	2643.85	1889.86
VDA_001220	ATP-dependent helicase HrpB	ADBS01000001:59865-62357	1815.9	0.144564	1.1054	0.103061	0.129104	1641.45	1656.24	1875.34	2064.92	1957.41	1700.01
VDA_001221	multimodular transpeptidase-transglycosylase	ADBS01000001:62538-65081	1111.76	0.240777	1.18163	0.00392478	0.00592398	973.893	1079.85	1002.56	1296.58	1222.94	1094.71
VDA_001222	hypothetical protein	ADBS01000001:68640-68912	2399.67	0.290079	1.22271	0.00875117	0.0126845	2234.84	2098.32	2134.03	2247.16	2459.94	3223.74
VDA_001223	A/G-specific adenine glycosylase	ADBS01000001:69026-70096	855.85	0.607147	1.52324	5.70606e-12	1.80865e-11	678.684	695.586	656.496	1131.58	1053.09	919.659
VDA_001224	tRNA(m7G46)-methyltransferase	ADBS01000001:70304-71041	5143.9	1.05745	2.08125	1.50183e-32	1.68916e-31	3219.86	3788.36	2965.26	7020.99	7197.09	6671.84
VDA_001225	glutaminase	ADBS01000001:71160-72080	1368.73	-0.329632	-1.25669	7.32917e-06	1.43743e-05	1544.28	1433.87	1597.13	1249.79	1164.37	1222.92
VDA_001226	coproporphyrinogen III oxidase, oxygen-independent	ADBS01000001:72606-73766	2147.97	0.313888	1.24305	0.000231786	0.000394653	1815.02	2109.88	1815.97	2591.93	2307.66	2247.37
VDA_001227	nucleoside 5-triphosphatase RdgB (dHAPTP dITP XTP-specific)	ADBS01000001:73766-74359	1335.28	0.405053	1.32414	2.24586e-05	4.20998e-05	1078.48	1264.86	1099.25	1635.19	1602.48	1331.41
VDA_001228	membrane protein	ADBS01000001:74757-75314	3073.38	0.0455347	1.03207	0.499955	0.548935	2905.36	2998.49	3170.52	2993.34	3076.1	3296.47
VDA_001229	pyrroline-5-carboxylate reductase	ADBS01000001:75326-76144	2474.17	-0.162819	-1.11947	0.0724213	0.0928341	2442.52	2465.68	2937.27	2417.08	2465.8	2116.7
VDA_001230	hypothetical protein	ADBS01000001:76160-76861	1512.83	0.26149	1.19872	0.00478863	0.00714877	1325.47	1304	1495.35	1738.62	1771.16	1442.36
VDA_001231	twitching motility protein PilT	ADBS01000001:76884-77918	1665.29	0.572648	1.48725	2.90816e-13	1.02537e-12	1334.37	1216.83	1458.88	2021.83	1973.81	1986.02
VDA_001232	type IV pilus (Tfp) assembly protein ATPase component PilU	ADBS01000001:77930-79036	1476.77	0.0968881	1.06946	0.205177	0.244066	1412.26	1339.58	1528.43	1609.34	1481.82	1489.21
VDA_001233	putative Holliday junction resolvase	ADBS01000001:79364-79789	997.097	-0.384817	-1.30569	5.70489e-07	1.23377e-06	1092.57	1086.07	1212.06	875.469	863.323	853.089
VDA_001234	hypothetical protein	ADBS01000001:79786-80349	1975.36	-0.7046	-1.62969	2.82722e-17	1.3483e-16	2472.19	2273.55	2609.87	1606.87	1528.68	1361
VDA_001235	glutathione synthetase	ADBS01000001:80503-81450	5709.11	-0.0206737	-1.01443	0.783004	0.81603	5745.45	5510.43	5994.97	6002.69	5839.43	5161.68
VDA_001236	ribosomal RNA small subunit methyltransferase E	ADBS01000001:81471-82202	3012.11	0.201705	1.15006	0.00467696	0.00699538	2760.72	2738.76	2902.49	3493.26	3129.98	3047.45
VDA_001237	endonuclease I precursor	ADBS01000001:82334-83038	1176.18	0.0354333	1.02486	0.69572	0.738305	1201.6	1098.53	1184.07	1343.37	1164.37	1065.13
VDA_001238	S-adenosylmethionine synthetase	ADBS01000001:83754-84908	45663.8	0.61611	1.53274	1.23689e-07	2.8085e-07	34992.7	42340	30411.7	57102.5	56153.5	52982.7
VDA_001239	transketolase	ADBS01000001:85326-87338	3707.92	0.806018	1.74838	4.11866e-10	1.12778e-09	2637.6	2952.24	2450.41	5639.45	4987.83	3580.01
VDA_001240	D-erythrose-4-phosphate dehydrogenase	ADBS01000001:87584-88666	16519.7	0.325567	1.25316	1.49369e-06	3.11648e-06	14899.9	15180.1	13882.3	18668	17785.4	18702.6
VDA_001241	phosphoglycerate kinase	ADBS01000001:88741-89904	46250.3	0.461772	1.37723	1.33719e-07	3.0259e-07	38207.3	36633	41706.1	55089.3	55860.6	50005.5
VDA_001242	fructose-bisphosphate aldolase class II	ADBS01000001:90045-91121	79284.2	0.469713	1.38483	3.10918e-08	7.40258e-08	66172.8	67369.5	65623.3	97194.2	93783.5	85561.6
VDA_001243	hypothetical protein	ADBS01000001:91470-92354	2958.73	1.21252	2.31743	3.24675e-63	1.22751e-61	1755.68	1907.97	1670.08	4313.31	4167.84	3937.52
VDA_001244	hypothetical protein	ADBS01000001:93217-93945	2539.49	-0.289152	-1.22192	0.00436489	0.00655674	2725.12	2607.11	3056.01	2599.32	2306.49	1942.87
VDA_001245	D-3-phosphoglycerate dehydrogenase	ADBS01000001:94013-95242	9102.5	-1.15761	-2.23088	2.13765e-18	1.10692e-17	12679.2	9548.74	15671.1	5789.67	5572.35	5353.99
VDA_001246	ribose 5-phosphate isomerase A	ADBS01000001:95533-96192	2198.82	0.806795	1.74932	1.86873e-25	1.4748e-24	1553.93	1734.52	1499.59	2957.63	2784.42	2662.82
VDA_001247	5-formyltetrahydrofolate cyclo-ligase	ADBS01000001:96394-96975	448.715	-0.552074	-1.46619	7.41447e-10	1.9869e-09	542.206	528.361	531.812	368.165	342.049	379.698
VDA_001248	putative conserved exported protein precursor	ADBS01000001:98031-98504	1285.49	0.579812	1.49465	2.22556e-15	9.21346e-15	1030.26	962.435	1094.16	1557.62	1527.51	1540.98
VDA_001249	2-octaprenyl-6-methoxyphenol hydroxylase	ADBS01000001:98548-99735	2333.74	0.39379	1.31384	4.7262e-07	1.02992e-06	1941.11	1940.88	2163.72	2769.24	2753.96	2433.52
VDA_001250	2-octaprenyl-3-methyl-6-methoxy-1,4-benzoquinol hydroxylase	ADBS01000001:99738-100943	2148.32	0.384446	1.30536	1.17166e-08	2.87016e-08	1780.9	1854.6	1952.52	2450.33	2506.8	2344.76
VDA_001251	hypothetical protein	ADBS01000001:102577-103050	670.453	-2.61381	-6.12117	1.23837e-133	7.77199e-131	1194.93	1145.67	1128.09	222.869	173.367	157.797
VDA_001252	hypothetical protein	ADBS01000001:103095-103241	96.5034	-1.58707	-3.00438	2.51284e-19	1.38338e-18	157.247	148.546	133.165	46.7902	55.0558	38.2164
VDA_001253	hypothetical LysR-like regular protein	ADBS01000001:103333-104265	1985.69	-0.34537	-1.27048	0.000440566	0.000726483	2231.13	2398.08	2044.98	1621.65	1597.79	2020.54
VDA_001254	glycine cleavage T-protein	ADBS01000001:105375-106346	2692.8	0.474224	1.38917	8.62636e-14	3.14762e-13	2259.31	2189.05	2307.91	3281.47	3091.33	3027.72
VDA_001255	hypothetical protein	ADBS01000001:106615-106875	493.135	-0.0922263	-1.06601	0.307312	0.353369	507.344	510.571	508.911	460.514	446.304	525.167
VDA_001256	L-aspartate oxidase	ADBS01000001:107344-109074	10806.9	-0.0998386	-1.07165	0.233471	0.274291	11401.9	9894.76	12253.7	10547.5	10427.8	10316
VDA_001257	RNA polymerase sigma factor RpoE	ADBS01000001:109374-109952	3514.09	0.854091	1.80762	1.88412e-21	1.17076e-20	2586.42	2437.22	2459.74	5018.86	4687.95	3894.37
VDA_001258	sigma factor RpoE negative regulatory protein RseA	ADBS01000001:109976-110626	2984.29	0.87806	1.8379	6.86013e-15	2.73186e-14	2030.86	2147.24	2095.87	4461.07	4124.5	3046.22
VDA_001259	sigma factor RpoE negative regulatory protein RseB precursor	ADBS01000001:110626-111606	4419.71	0.394346	1.31435	2.10746e-10	5.9205e-10	3825.11	3909.34	3716.75	4864.95	5277.16	4924.98
VDA_001260	translation elongation factor LepA	ADBS01000001:112325-113992	28298.1	0.402453	1.32175	4.0413e-05	7.39451e-05	23814	27327.1	21862.8	33466	33472.8	29845.8
VDA_001261	signal peptidase I	ADBS01000001:114141-115031	7937.25	0.416898	1.33505	5.86713e-08	1.36176e-07	6718.6	7206.7	6447.91	9743.44	9102.96	8403.91
VDA_001262	ribonuclease III	ADBS01000001:115180-115716	3977.61	0.522667	1.43661	3.48991e-10	9.59802e-10	3251.75	3517.07	3010.21	4866.18	4978.45	4242.02
VDA_001263	GTP-binding protein Era	ADBS01000001:115806-116618	8717.37	0.344439	1.26966	0.000144376	0.000251137	7602.75	8408.41	7006.01	10341.9	10214.6	8730.6
VDA_001264	DNA recombination and repair protein RecO	ADBS01000001:116628-117338	1553.36	0.0519843	1.03669	0.573689	0.623567	1502.75	1490.8	1581.87	1786.65	1587.25	1370.86
VDA_001265	pyridoxine 5'-phosphate synthase	ADBS01000001:117335-118066	2831.1	0.218828	1.16379	0.0232182	0.0320258	2511.5	2462.13	2870.26	3408.29	3091.33	2643.1
VDA_001266	holo-[acyl-carrier protein] synthase	ADBS01000001:118066-118446	2768.64	0.0763217	1.05433	0.383486	0.433963	2682.84	2630.24	2771.02	3249.45	2715.31	2562.96
VDA_001267	BarA sensory histidine kinase	ADBS01000001:118560-121325	3505.52	0.137517	1.10001	0.0465834	0.0614577	3224.31	3582.89	3206.99	3780.15	3719.2	3519.61
VDA_001268	23S rRNA (Uracil-5-)-methyltransferase rumA	ADBS01000001:121447-122772	3122.41	0.235937	1.17767	0.000949178	0.00152121	2792.62	2918.44	2888.07	3644.71	3364.26	3126.35
VDA_001269	GTP pyrophosphokinase (p)ppGpp synthetase I	ADBS01000001:122835-125054	7920.61	0.240969	1.18179	0.00158848	0.00248984	7122.1	6773.51	7873.71	8636.48	8975.27	8142.56
VDA_001270	nucleoside triphosphate pyrophosphohydrolase MazG	ADBS01000001:125120-125917	999.186	0.269561	1.20544	0.00641313	0.00945696	963.509	842.353	908.407	988.75	1028.49	1263.61
VDA_001271	CTP synthase	ADBS01000001:126150-127790	29593.8	0.944337	1.9243	9.15861e-19	4.83834e-18	19634.4	23053.1	17694.8	41538.6	39860.4	35781.6
VDA_001272	enolase	ADBS01000001:127874-129175	77767.8	0.878556	1.83853	2.60585e-15	1.07594e-14	51666	62761.1	49047.2	102697	105761	94674.3
VDA_001273	cell division protein FtsB	ADBS01000001:129554-129766	716.716	0.597558	1.51315	1.19988e-10	3.43229e-10	554.815	539.924	612.39	937.035	884.408	771.725
VDA_001274	2-C-methyl-D-erythritol 4-phosphate cytidylyltransferase	ADBS01000001:129860-130516	1251.36	0.603581	1.51948	1.38228e-08	3.3677e-08	973.893	986.451	1010.19	1769.41	1516.96	1251.28
VDA_001275	2-C-methyl-D-erythritol 2,4-cyclodiphosphate synthase	ADBS01000001:130516-130989	1330.96	0.392787	1.31293	0.000104932	0.000184572	1165.26	1081.63	1199.33	1731.24	1528.68	1279.63
VDA_001276	tRNA pseudouridine 13 synthase	ADBS01000001:130993-132048	3578.59	0.374576	1.29646	0.000173955	0.000300755	3015.88	3120.35	3198.51	4656.85	4104.59	3375.37
VDA_001277	protein-L-isoaspartate O-methyltransferase	ADBS01000001:132165-132794	2426.12	0.832493	1.78076	1.15698e-31	1.25194e-30	1710.43	1749.64	1764.23	3313.48	3142.87	2876.09
VDA_001278	hypothetical lipoprotein NlpD	ADBS01000001:132798-133634	4216.29	0.00257441	1.00179	0.975022	0.980333	4237.51	3913.78	4486.05	4511.56	4349.41	3799.45
VDA_001279	RNA polymerase sigma factor RpoS	ADBS01000001:133688-134689	2786.02	-0.981197	-1.9741	1.54298e-30	1.57204e-29	3677.5	3390.76	4048.39	1922.09	1976.15	1701.25
VDA_001280	DNA mismatch repair protein MutS	ADBS01000001:134839-137535	5932.55	0.718864	1.64589	4.52131e-19	2.45041e-18	4361.38	4657.4	4404.63	7999.89	7576.62	6595.41
VDA_001281	putative CinA-related protein	ADBS01000001:137904-138143	870.146	0.830919	1.77882	7.70446e-24	5.5072e-23	603.769	586.178	683.637	1157.44	1097.6	1092.25
VDA_001284	hypothetical protein	ADBS01000001:140899-141642	0					0	0	0	0	0	0
VDA_001285	site-specific recombinase phage integrase family protein	ADBS01000001:141632-142228	0					0	0	0	0	0	0
VDA_001287	putative type I restriction-modification system subunit S	ADBS01000001:144030-145295	0					0	0	0	0	0	0
VDA_001288	hypothetical protein	ADBS01000001:145296-146495	0					0	0	0	0	0	0
VDA_001289	type I restriction-modification system restriction subunit R	ADBS01000001:146492-149716	0					0	0	0	0	0	0
VDA_001290	hypothetical protein	ADBS01000001:149770-150996	0					0	0	0	0	0	0
VDA_001291	hypothetical protein	ADBS01000001:151147-152313	0					0	0	0	0	0	0
VDA_001292	hypothetical protein	ADBS01000001:152430-153890	0					0	0	0	0	0	0
VDA_001293	hypothetical protein	ADBS01000001:153891-154604	0					0	0	0	0	0	0
VDA_001294	protein containing phage integrase family domain protein	ADBS01000001:154585-156021	0					0	0	0	0	0	0
VDA_001295	hypothetical protein	ADBS01000001:155978-156430	0					0	0	0	0	0	0
VDA_001296	hypothetical protein	ADBS01000001:156593-158575	0					0	0	0	0	0	0
VDA_001297	RecA protein	ADBS01000001:158743-159306	6460.05	-0.00457444	-1.00318	0.938546	0.949438	6276.53	6617.85	6517.46	6261.26	6470.82	6616.37
VDA_001298	putative potassium channel protein	ADBS01000001:159495-160727	2702.68	0.0950497	1.0681	0.160047	0.194361	2699.16	2486.14	2653.12	2764.31	2673.14	2940.2
VDA_001299	alanyl-tRNA synthetase	ADBS01000001:161004-163625	31953.3	0.800356	1.74153	1.05937e-28	9.74866e-28	23087.9	23358.2	23342.9	41757.8	41945.5	38227.5
VDA_001300	aspartokinase	ADBS01000001:163683-164879	21163.7	0.00914085	1.00636	0.893302	0.912197	21398.9	20349	21540.5	22000	21369.9	20323.7
VDA_001301	carbon storage regulator	ADBS01000001:164963-165160	6335.56	0.526475	1.44041	0.0289903	0.0393816	5405.74	5227.57	4694.71	5667.77	6912.44	10105.2
VDA_001302	NADPH:quinone reductase	ADBS01000001:167798-168751	1820.66	-0.605141	-1.52113	3.18443e-08	7.56454e-08	2205.17	1824.36	2575.94	1376.62	1403.34	1538.52
VDA_001303	protease insulinase family/protease insulinase family	ADBS01000001:169231-172077	7018.99	-0.132431	-1.09614	0.187438	0.224582	7375.03	6358.12	8300.34	7183.52	6855.04	6041.89
VDA_001304	glutamate--cysteine ligase	ADBS01000001:172232-173797	8002.07	0.429605	1.34686	4.97637e-11	1.46216e-10	6579.16	6649.87	7212.97	9406.05	9283.35	8881
VDA_001305	hypothetical protein	ADBS01000001:173921-174532	2115.92	-0.378294	-1.2998	1.54634e-05	2.94264e-05	2435.85	2134.79	2610.71	1899.93	1699.7	1914.52
VDA_001306	LuxS	ADBS01000001:174835-175086	1064.89	-0.649031	-1.56811	6.76543e-15	2.69757e-14	1329.92	1189.26	1386.78	871.775	793.038	818.571
VDA_001307	cystathionine beta-synthase	ADBS01000001:175192-176469	1928.34	0.574642	1.48931	3.63142e-12	1.16876e-11	1493.85	1727.4	1419.01	2296.41	2247.92	2385.44
VDA_001308	CcsA-related protein	ADBS01000001:176512-177384	2629.56	0.579331	1.49416	1.37456e-20	8.21593e-20	2121.35	2176.6	2021.23	3230.98	3121.78	3105.39
VDA_001309	signal recognition particle subunit Ffh SRP54	ADBS01000001:177511-178878	10357.1	0.393755	1.31381	9.59808e-10	2.5546e-09	8949.73	9282.78	8605.69	12266.4	11602.7	11435.3
VDA_001310	SSU ribosomal protein S16p	ADBS01000001:179050-179301	80422	1.00721	2.01001	7.19509e-14	2.65002e-13	49861.4	64550.7	44339.7	113658	111705	98417.1
VDA_001311	16S rRNA processing protein RimM	ADBS01000001:179463-179861	99544.3	1.0149	2.02077	1.71573e-14	6.66332e-14	61965.7	79044.2	54838.6	141921	134888	124609
VDA_001312	tRNA (Guanine37-N1)-methyltransferase	ADBS01000001:179888-180634	140269	1.08029	2.11447	3.47365e-14	1.31646e-13	86185.5	110098	70718.3	197042	192967	184605
VDA_001313	LSU ribosomal protein L19p	ADBS01000001:180671-181021	47566.8	1.10282	2.14774	4.47946e-14	1.68544e-13	28270.3	38002.8	23225.9	63177.8	69730	62994.2
VDA_001314	putative outer membrane lipoprotein Pcp	ADBS01000001:181293-181673	3730.15	0.971061	1.96028	4.43751e-20	2.55035e-19	2448.46	2685.39	2384.25	5747.8	5014.77	4100.25
VDA_001315	carbon starvation protein A	ADBS01000001:181789-183267	1511.25	-0.357034	-1.28079	2.75377e-07	6.09402e-07	1665.93	1778.99	1650.57	1360.61	1334.23	1277.17
VDA_001316	response regulator of the LytR/AlgR family	ADBS01000001:183889-184602	773.463	-0.163554	-1.12004	0.0391733	0.0521978	792.169	824.563	836.311	776.963	720.412	690.361
VDA_001317	autolysin sensor kinase	ADBS01000001:184595-186301	1262.32	-0.249099	-1.18847	0.00152873	0.00240339	1360.34	1395.62	1359.64	1247.33	1164.37	1046.64
VDA_001318	2-keto-3-deoxy-D-arabino-heptulosonate-7- phosphate synthase I alpha	ADBS01000001:186502-187569	3328.01	-0.415875	-1.33411	2.04455e-06	4.22093e-06	3858.49	3314.26	4251.95	2880.06	2801.99	2861.3
VDA_001319	chorismate mutase I/cyclohexadienyl dehydrogenase	ADBS01000001:187590-188720	5393	-0.246637	-1.18644	0.000862911	0.00139005	5776.6	5434.82	6355.45	5097.67	4938.63	4754.86
VDA_001320	chorismate mutase I/prephenate dehydratase	ADBS01000001:188771-189943	3878.77	-1.05735	-2.0811	1.35753e-07	3.06911e-07	5344.92	3997.4	6559.02	2273.02	2456.43	2641.86
VDA_001321	ribosome hibernation protein YfiA	ADBS01000001:190021-190380	11993.4	-1.1759	-2.25934	2.20759e-05	4.1432e-05	17282.3	11598.1	22272.5	6018.69	6326.74	8461.85
VDA_001322	probable component of the lipoprotein assembly complex (forms a complex with YaeT YfgL and NlpB)	ADBS01000001:190784-191512	7268.06	0.229873	1.17273	5.78285e-05	0.000104052	6668.16	6787.75	6609.06	7875.52	8038.15	7629.72
VDA_001323	ribosomal large subunit pseudouridine synthase D	ADBS01000001:191681-192655	6798.33	0.138836	1.10102	0.0414523	0.0550243	6227.58	6804.65	6378.35	7279.56	7378.66	6721.15
VDA_001324	hypothetical protein	ADBS01000001:192658-193389	5442.89	-0.173981	-1.12817	0.0218359	0.0301722	5554.08	5870.67	5894.04	5600.04	5020.62	4717.88
VDA_001325	ClpB protein	ADBS01000001:193557-196130	6937.11	1.33069	2.51522	3.25923e-77	2.13072e-75	3907.44	3827.5	4061.11	10372.6	10316.5	9137.42
VDA_001326	hypothetical protein	ADBS01000001:202117-202731	556.519	-1.75365	-3.3721	2.00678e-63	7.67961e-62	937.548	786.315	860.06	268.428	262.394	224.367
VDA_001327	glutamate decarboxylase	ADBS01000001:202934-204334	7088.89	-1.71698	-3.28748	9.17337e-45	1.78795e-43	11773.5	8659.24	12334.3	3557.28	3374.81	2834.18
VDA_001328	glutaminase	ADBS01000001:204346-205305	3656	-1.7787	-3.43117	2.2451e-42	3.95793e-41	6118.54	4259.8	6698.97	1699.22	1697.36	1462.09
VDA_001329	probable glutamate/gamma-aminobutyrate antiporter	ADBS01000001:205316-206842	3946.17	-1.58107	-2.99192	7.67865e-16	3.33734e-15	6458.25	4336.29	7175.65	1934.4	1903.53	1868.91
VDA_001330	2,3,4,5-tetrahydropyridine-2,6-dicarboxylate N-succinyltransferase	ADBS01000001:207389-208420	10375.2	0.509258	1.42332	8.69983e-10	2.31946e-09	8543.26	7740.4	9363.12	11581.8	12214.2	12808.7
VDA_001331	hypothetical protein	ADBS01000001:208756-209058	3391.3	-0.34559	-1.27067	0.000199912	0.000342987	3707.17	4377.21	3314.71	2949.01	3039.79	2959.92
VDA_001332	hypothetical protein	ADBS01000001:209140-209829	643.71	-0.0408444	-1.02872	0.683043	0.726326	652.724	578.172	727.743	577.489	665.356	660.774
VDA_001333	hypothetical transcriptional regulator	ADBS01000001:209826-210719	2055.39	-0.313553	-1.24276	1.57021e-05	2.98625e-05	2284.53	2133.01	2419.87	1752.17	1881.27	1861.51
VDA_001334	hypothetical protein	ADBS01000001:210867-211853	3759.54	0.0123493	1.0086	0.859663	0.883018	3816.21	3930.68	3483.5	3814.63	3912.48	3599.74
VDA_001335	exodeoxyribonuclease V gamma chain	ADBS01000001:212055-215510	4107.4	0.758725	1.69199	7.28707e-26	5.8483e-25	2978.79	2936.23	3222.26	5481.84	5217.42	4807.87
VDA_001336	exodeoxyribonuclease V beta chain	ADBS01000001:215804-219469	2714.99	0.627931	1.54535	3.04494e-11	9.16988e-11	2139.15	1896.41	2346.93	3562.21	3409.95	2935.27
VDA_001337	exodeoxyribonuclease V alpha chain	ADBS01000001:219462-221585	1290.31	0.257888	1.19573	0.00326369	0.00496917	1208.28	1102.98	1211.21	1539.15	1431.45	1248.81
VDA_001338	N-acetylglutamate synthase	ADBS01000001:222222-223547	511.649	-0.41615	-1.33436	1.36603e-05	2.61379e-05	615.637	531.919	608.997	401.41	453.332	458.597
VDA_001339	membrane-bound lytic murein transglycosylase A precursor	ADBS01000001:224196-225104	638.838	0.460068	1.37561	6.36066e-07	1.36992e-06	545.173	531.029	534.357	810.209	762.582	649.679
VDA_001340	HesA/MoeB/ThiF family protein	ADBS01000001:225209-226012	2977.97	0.340278	1.266	0.000622904	0.00101647	2535.98	3085.66	2252.78	3372.59	3373.63	3247.16
VDA_001341	hypothetical protein	ADBS01000001:226843-227214	32.8498	0.0940041	1.06733	0.698424	0.740674	26.7023	35.5798	33.0792	30.783	33.9706	36.9836
VDA_001342	cysteine desulfurase	ADBS01000001:228107-229327	1822.38	0.334428	1.26088	9.65104e-07	2.04214e-06	1568.76	1706.94	1558.12	2084.62	2011.3	2004.51
VDA_001343	glycine cleavage system transcriptional activator GcvA	ADBS01000001:229699-230610	832.72	0.248586	1.18804	0.00262783	0.00404222	738.764	821.005	722.654	957.967	885.579	870.348
VDA_001344	hypothetical protein	ADBS01000001:230600-231298	458.478	0.308016	1.238	0.00143358	0.00226287	384.217	450.975	393.558	512.229	536.502	473.39
VDA_001345	putative RNA 2'-O-ribose methyltransferase mtfA	ADBS01000001:231717-232805	5838.28	0.412003	1.33053	1.71607e-06	3.57335e-06	4822	5646.52	4542.88	6822.74	6850.35	6345.15
VDA_001346	putative exodeoxyribonuclease IX	ADBS01000001:232862-233638	1355.3	-0.0571295	-1.04039	0.54932	0.599988	1321.02	1342.25	1484.32	1480.05	1357.65	1146.49
VDA_001347	decarboxylase family protein	ADBS01000001:233710-235086	6989.23	-0.932337	-1.90836	1.26208e-12	4.2267e-12	9374.74	6909.61	11353	4679.02	4689.12	4929.92
VDA_001348	GGDEF domain family protein	ADBS01000001:235277-236827	1788.88	0.300367	1.23146	3.22349e-06	6.49249e-06	1596.21	1551.28	1659.9	1954.1	2004.27	1967.53
VDA_001349	hypothetical protein	ADBS01000001:236977-239253	3954.44	0.386424	1.30715	2.08638e-11	6.36254e-11	3365.23	3507.28	3406.31	4374.88	4477.09	4595.83
VDA_001350	NADPH dependent preQ0 reductase	ADBS01000001:239372-240220	4545.87	0.0697394	1.04953	0.228821	0.269232	4491.92	4356.75	4458.06	4507.86	4794.54	4666.1
VDA_001351	Zn-ribbon-containing, possibly nucleic-acid-binding protein	ADBS01000001:240910-241683	1627.67	0.0263576	1.01844	0.6997	0.741034	1609.56	1551.28	1676.86	1631.5	1593.11	1703.71
VDA_001352	nitric-oxide reductase quinol-dependent	ADBS01000001:244450-246714	236.675	0.0328876	1.02306	0.764199	0.79882	239.579	231.269	230.706	226.563	234.28	257.652
VDA_001353	anaerobic nitric oxide reductase transcription regulator NorR	ADBS01000001:246905-248425	492.663	-0.609149	-1.52536	3.51176e-09	8.90138e-09	619.346	532.808	636.139	434.656	361.963	371.069
VDA_001354	hypothetical protein	ADBS01000001:248738-249778	1852.39	0.319325	1.24775	0.000256311	0.00043382	1593.98	1504.14	1841.41	2154.81	2095.64	1924.38
VDA_001355	tRNA pseudouridine synthase C	ADBS01000001:250246-251025	931.828	0.366802	1.28949	1.25612e-05	2.41378e-05	832.223	867.259	739.618	1111.88	1016.78	1023.21
VDA_001356	[Protein-PII] uridylyltransferase	ADBS01000001:251713-254334	4078.54	-0.831368	-1.77937	2.76653e-29	2.63072e-28	5258.87	5032.77	5394.46	3206.36	2838.3	2740.49
VDA_001357	methionine aminopeptidase	ADBS01000001:254414-255241	8159.15	0.586713	1.50182	9.65515e-23	6.48776e-22	6522.79	6400.81	6625.18	9434.37	10127.9	9843.8
VDA_001358	SSU ribosomal protein S2p (SAe)	ADBS01000001:255566-256291	148354	0.976074	1.9671	8.13915e-15	3.22326e-14	95933.3	117243	84386.8	205826	201818	184914
VDA_001359	translation elongation factor Ts	ADBS01000001:256405-257250	60332.8	1.10713	2.15416	4.14006e-20	2.38814e-19	35684	44908.9	33178.5	83552.5	88287.3	76385.9
VDA_001360	uridylate kinase	ADBS01000001:257343-258071	15162.5	0.865976	1.82257	1.18838e-15	5.07366e-15	10611.2	12414.7	9039.96	20693.6	20036.8	18178.7
VDA_001361	ribosome recycling factor	ADBS01000001:258131-258688	12354.4	1.09762	2.14001	1.95233e-33	2.32061e-32	7702.88	8804.23	6986.5	17356.7	17412.9	15863.5
VDA_001362	undecaprenyl pyrophosphate synthetase	ADBS01000001:258769-259533	5050.85	0.351457	1.27585	7.70725e-05	0.000137417	4343.58	4936.7	4020.4	5866.01	5971.8	5166.61
VDA_001363	phosphatidate cytidylyltransferase	ADBS01000001:259639-260487	3312.81	0.483963	1.39858	7.75606e-11	2.25148e-10	2659.11	3042.08	2576.79	3890.97	3824.62	3883.28
VDA_001364	1-deoxy-D-xylulose 5-phosphate reductoisomerase	ADBS01000001:260549-261745	5696.07	0.144222	1.10513	0.00872099	0.0126521	5436.15	5482.85	5313.03	5954.66	6029.2	5960.52
VDA_001365	membrane-associated zinc metalloprotease	ADBS01000001:261745-263097	9278.49	0.289881	1.22254	1.33992e-05	2.56694e-05	8405.3	8394.18	8235.03	10851.6	10166.6	9618.2
VDA_001366	outer membrane protein assembly factor YaeT precursor	ADBS01000001:263134-265557	27963.9	0.355878	1.27976	8.97124e-06	1.7453e-05	24078.1	25789.2	23656.7	32703.9	32512.2	29043.2
VDA_001367	putative outer membrane protein OmpH	ADBS01000001:265578-266087	7759.81	0.217685	1.16287	0.0115686	0.016501	6822.44	7406.83	7283.37	9132.7	8573.48	7340.01
VDA_001368	UDP-3-O-[3-hydroxymyristoyl] glucosamine N-acyltransferase	ADBS01000001:266192-267220	12931.6	0.164866	1.12106	0.0457512	0.0605003	11992.3	12565	12006.9	14527.1	14360.2	12138
VDA_001369	(3R)-hydroxymyristoyl-[acyl carrier protein] dehydratase	ADBS01000001:267392-267775	3805.44	0.145956	1.10646	0.0594506	0.077185	3664.15	3687.85	3483.5	4331.78	4071.79	3593.57
VDA_001370	acyl-[acyl-carrier-protein]--UDP-N- acetylglucosamine O-acyltransferase	ADBS01000001:267772-268560	4556.29	0.418666	1.33669	1.50547e-07	3.38164e-07	3866.65	4092.57	3726.93	5494.15	5495.04	4662.4
VDA_001371	lipid-A-disaccharide synthase	ADBS01000001:268560-269702	2265.34	0.19141	1.14188	0.0490365	0.0645185	2073.88	2280.67	1987.3	2554.99	2643.85	2051.36
VDA_001372	ribonuclease HII	ADBS01000001:269708-270313	1354.59	0.0193273	1.01349	0.8364	0.862795	1283.2	1463.22	1290.94	1424.64	1477.14	1188.41
VDA_001373	DNA polymerase III alpha subunit	ADBS01000001:270431-273910	9400.53	0.125089	1.09058	0.0788118	0.100574	8930.44	9504.27	8538.68	10222.4	9963.94	9243.44
VDA_001374	acetyl-coenzyme A carboxyl transferase alpha chain	ADBS01000001:273976-274935	9048.46	0.456283	1.372	4.50184e-13	1.55239e-12	7251.91	7697.7	7921.2	10207.6	10590.6	10621.7
VDA_001375	tRNA(Ile)-lysidine synthetase	ADBS01000001:275000-276403	1800.79	-0.0657024	-1.04659	0.334091	0.381228	1802.41	1787.89	1935.56	1791.57	1698.53	1788.77
VDA_001376	hypothetical D-alanine-D-alanine ligase B	ADBS01000001:276555-277466	881.02	-1.14901	-2.21762	4.60194e-40	7.48232e-39	1224.6	1290.66	1135.72	587.34	542.359	505.443
VDA_001377	amino acid permease	ADBS01000001:277670-278881	362.636	0.0829227	1.05916	0.400953	0.451774	362.707	336.23	357.086	337.382	384.22	398.19
VDA_001378	hypothetical protein	ADBS01000001:278947-279111	1238.33	0.942285	1.92157	1.05066e-15	4.51641e-15	927.164	740.95	856.667	1440.64	1497.05	1967.53
VDA_001379	diguanylate cyclase (GGDEF domain) with PAS/PAC sensor	ADBS01000001:279483-280343	662.011	-0.0201632	-1.01407	0.822606	0.851364	730.605	668.012	600.515	652.6	658.327	662.007
VDA_001380	prolyl-tRNA synthetase	ADBS01000001:280539-282257	29830.1	0.440703	1.35727	2.77314e-06	5.63286e-06	24585.4	27432.1	23777.2	36887.9	35378.7	30919.5
VDA_001381	hypothetical protein	ADBS01000001:282389-283087	1009.04	0.0399166	1.02805	0.593304	0.641996	1002.82	937.529	1044.12	1010.91	1009.75	1049.1
VDA_001382	methionine ABC transporter substrate-binding protein	ADBS01000001:283694-284518	26496.9	-1.71054	-3.27282	4.52395e-44	8.50069e-43	42298	32500.4	47556.1	11615	11977.6	13034.3
VDA_001383	methionine ABC transporter permease protein	ADBS01000001:284587-285273	3700.1	-0.805619	-1.7479	5.92215e-12	1.87336e-11	4770.07	3718.98	5676.91	2675.66	2656.74	2702.27
VDA_001384	methionine ABC transporter ATP-binding protein	ADBS01000001:285263-286297	9121.22	-0.735935	-1.66548	6.9279e-11	2.01481e-10	11732.7	9249.87	13307.2	6454.58	6714.47	7268.51
VDA_001385	D-glycero-D-manno-heptose 1,7-bisphosphate phosphatase	ADBS01000001:286645-287199	6353.67	-0.304837	-1.23528	1.2673e-06	2.65828e-06	7011.59	7103.52	6961.06	5399.34	5662.55	5983.95
VDA_001386	putative transmembrane ABC transporter protein	ADBS01000001:287439-288470	856.714	-0.0626299	-1.04437	0.434484	0.486499	864.859	845.911	915.192	822.522	791.867	899.934
VDA_001387	oligopeptide transport system permease protein OppC	ADBS01000001:288467-289510	862.166	-0.14464	-1.10545	0.0551147	0.071853	878.952	917.96	920.281	791.739	803.581	860.485
VDA_001388	oligopeptide ABC transporter ATP-binding protein	ADBS01000001:289521-290408	795.28	-0.22041	-1.16506	0.00892867	0.0129354	855.216	788.983	924.522	727.71	713.383	761.862
VDA_001389	ABC-type oligopeptide transport system ATPase component	ADBS01000001:290422-291252	706.494	-0.319681	-1.24805	0.00068612	0.00111499	779.56	720.492	854.971	674.763	568.13	641.049
VDA_001390	ABC-type dipeptide transport system component	ADBS01000001:291277-293106	1536.27	-0.386273	-1.30701	7.16525e-07	1.5306e-06	1773.48	1587.75	1864.31	1338.44	1304.94	1348.67
VDA_001391	hypothetical protein	ADBS01000001:299635-299970	4737.43	-0.291688	-1.22407	1.5082e-05	2.87181e-05	5059.35	5113.71	5478.43	4096.6	4160.82	4515.7
VDA_001392	hypothetical protein	ADBS01000001:300101-300964	1965.67	-0.70867	-1.6343	4.61619e-23	3.16972e-22	2398.02	2547.52	2380.01	1532.99	1548.59	1386.89
VDA_001393	hypothetical protein	ADBS01000001:300961-301653	1074.96	0.161803	1.11868	0.0601338	0.0780074	1053.26	1072.73	916.888	1140.2	1207.71	1058.96
VDA_001394	membrane-bound lytic murein transglycosylase D precursor	ADBS01000001:301669-303219	2934.83	-0.0747554	-1.05318	0.303597	0.34961	3030.71	3231.54	2771.87	2945.32	2834.79	2794.73
VDA_001395	hydroxyacylglutathione hydrolase	ADBS01000001:303290-304048	3537.36	-0.293659	-1.22575	5.51211e-05	9.94958e-05	3752.42	4107.69	3835.49	3382.44	3209.64	2936.5
VDA_001396	hypothetical SAM-dependent methyltransferase	ADBS01000001:304090-304881	2079	-0.65856	-1.57851	5.80032e-16	2.54565e-15	2528.56	2366.95	2750.67	1497.29	1608.33	1722.2
VDA_001397	DNA polymerase III epsilon subunit	ADBS01000001:305395-306120	2305.73	0.106084	1.0763	0.124166	0.153641	2197.01	2334.04	2130.64	2476.18	2266.66	2429.82
VDA_001398	hypothetical protein	ADBS01000001:306122-307357	1752.46	0.464801	1.38013	1.00455e-08	2.4743e-08	1380.36	1616.21	1416.47	2109.25	2080.41	1912.05
VDA_001399	acyl-CoA dehydrogenase short-chain specific	ADBS01000001:307386-309836	989.095	-0.940408	-1.91907	1.20748e-28	1.10792e-27	1390.75	1266.64	1251.07	682.151	725.097	618.859
VDA_001400	hypothetical sulfate permease family protein	ADBS01000001:310364-312070	4259.35	-0.776285	-1.71272	1.68072e-21	1.04853e-20	5330.08	5316.52	5512.36	2832.04	3047.99	3517.14
VDA_001401	phosphoheptose isomerase	ADBS01000001:312150-312728	3516.2	-0.247764	-1.18737	0.000189379	0.000325985	3764.29	3618.47	4073.83	3254.38	3238.92	3147.31
VDA_001402	predicted glutamine amidotransferase	ADBS01000001:312785-313564	5392.27	-0.4698	-1.38492	1.30299e-13	4.69974e-13	6332.9	5938.28	6527.64	4605.14	4547.38	4402.28
VDA_001403	phosphoribosylglycinamide formyltransferase	ADBS01000001:313693-314340	728.324	-0.591275	-1.50658	8.203e-09	2.03486e-08	900.462	970.44	760.822	629.205	573.987	535.03
VDA_001404	phosphoribosylformylglycinamidine cyclo-ligase	ADBS01000001:314344-315384	1086.83	-0.406176	-1.32517	1.22951e-05	2.3641e-05	1202.35	1385.83	1133.18	1009.68	918.378	871.58
VDA_001405	uracil phosphoribosyltransferase	ADBS01000001:315581-316207	6427.64	1.60396	3.03978	1.51133e-50	3.79403e-49	3063.35	3744.78	2635.31	10058.7	9811.66	9252.07
VDA_001406	membrane fusion protein of RND family multidrug efflux pump	ADBS01000001:316872-318068	1128.09	-0.00714959	-1.00497	0.950984	0.960163	1000.6	1382.28	1011.04	1198.07	1139.77	1036.77
VDA_001407	inner membrane efflux transporter of RND family multidrug efflux pump	ADBS01000001:318085-321195	2497.47	-0.0698297	-1.04959	0.50081	0.549683	2291.21	3012.72	2373.22	2600.55	2486.88	2220.25
VDA_001409	hypothetical protein	ADBS01000001:323087-324253	1801.09	0.624675	1.54186	4.97415e-20	2.84833e-19	1444.89	1363.6	1436.83	2151.12	2297.12	2113
VDA_001410	Trp repressor-binding protein	ADBS01000001:324848-325423	1017.71	-0.0463049	-1.03262	0.641634	0.687418	983.536	925.076	1194.25	1042.93	1028.49	931.987
VDA_001411	arsenate reductase	ADBS01000001:325424-325723	1282.69	0.247852	1.18744	0.0325304	0.0438867	1189.74	983.783	1339.28	1592.1	1365.85	1225.39
VDA_001412	zinc metalloprotease	ADBS01000001:325783-327246	2122.89	0.0356357	1.02501	0.747794	0.785333	2027.15	1841.26	2420.72	2280.4	2333.43	1834.39
VDA_001413	permease PerM	ADBS01000001:327682-328761	1325.43	0.555156	1.46933	7.75241e-16	3.36474e-15	1051.77	1116.32	1049.21	1619.19	1583.73	1532.35
VDA_001414	thiol peroxidase Bcp-type	ADBS01000001:330036-330308	2886.31	-0.141659	-1.10317	0.148645	0.18178	3000.3	2599.11	3488.59	2888.68	2737.56	2603.65
VDA_001415	glycine cleavage system transcriptional antiactivator GcvR	ADBS01000001:330531-331088	3180.42	-0.29635	-1.22803	8.54816e-05	0.000151892	3567.73	3199.52	3755.77	2876.36	2729.36	2953.76
VDA_001416	dihydrodipicolinate synthase	ADBS01000001:331392-332270	3596.42	0.418897	1.33691	7.23958e-09	1.80587e-08	3031.46	2901.54	3291.81	4297.31	4184.24	3872.18
VDA_001417	NlpB lipoprotein component of the protein assembly complex	ADBS01000001:332302-333315	8664.42	0.347468	1.27233	7.82462e-07	1.66692e-06	7522.64	7415.73	7922.9	10178.1	9941.68	9005.51
VDA_001418	lipoate synthase	ADBS01000001:333399-334313	6453.57	0.280655	1.21475	0.000374578	0.000623238	5557.79	6045.91	5867.75	7538.14	7348.2	6363.65
VDA_001419	octanoate-[acyl-carrier-protein]-protein-N- octanoyltransferase	ADBS01000001:334367-335014	6144.37	0.191917	1.14228	0.0133604	0.0189878	5645.32	5844.88	5710.83	7126.88	6640.67	5897.65
VDA_001420	hypothetical protein	ADBS01000001:335134-335406	5552.61	0.846768	1.79847	1.43596e-40	2.37159e-39	3851.81	4051.65	3982.23	6764.87	7248.63	7416.45
VDA_001421	D-alanyl-D-alanine carboxypeptidase	ADBS01000001:335602-336459	5013.16	0.411835	1.33038	1.66594e-08	4.03684e-08	4081.75	4438.59	4375.79	5922.65	5999.92	5260.3
VDA_001422	hypothetical protein	ADBS01000001:336662-336787	1132.66	0.570949	1.4855	2.00107e-14	7.74275e-14	902.687	946.424	881.265	1310.12	1314.31	1441.13
VDA_001423	rare lipoprotein A precursor	ADBS01000001:337013-337882	1671.94	0.225119	1.16887	0.0175313	0.0245156	1520.55	1763.87	1337.59	1818.66	1837.93	1753.02
VDA_001424	rod shape-determining protein RodA	ADBS01000001:337883-339004	1286.76	0.350371	1.27489	0.000135708	0.000236583	1098.5	1262.2	1029.7	1478.82	1531.02	1320.31
VDA_001425	penicillin-binding protein 2 (PBP-2)	ADBS01000001:339001-340962	3402.64	0.245736	1.1857	0.00195514	0.00303725	3104.15	3421.89	2809.19	3730.9	3790.65	3559.06
VDA_001426	hypothetical protein	ADBS01000001:340969-341406	2481.2	0.141006	1.10267	0.223068	0.263055	2195.52	2839.27	2040.73	2825.88	2697.74	2288.05
VDA_001427	hypothetical protein	ADBS01000001:341446-341763	4450.87	0.237736	1.17914	0.0142374	0.0201445	3978.65	4747.24	3518.27	4820.62	4963.23	4677.19
VDA_001428	DNA polymerase III delta subunit	ADBS01000001:341947-342975	1880.35	0.372899	1.29495	2.35685e-08	5.65427e-08	1610.3	1697.16	1605.62	2204.06	2129.61	2035.33
VDA_001429	LPS-assembly lipoprotein RlpB precursor	ADBS01000001:342972-343658	2420.27	0.17014	1.12517	0.0140681	0.0199377	2242.25	2181.04	2407.15	2590.7	2438.86	2661.59
VDA_001430	leucyl-tRNA synthetase	ADBS01000001:343801-346377	34963.6	0.422498	1.34025	2.58833e-08	6.19541e-08	29319.9	29010.9	31213.2	40190.3	41950.2	38096.8
VDA_001431	hypothetical protein	ADBS01000001:346737-347219	4281.21	-1.11613	-2.16765	2.59433e-22	1.7103e-21	5993.19	4657.4	6991.59	2659.65	2717.65	2667.75
VDA_001432	hypothetical protein	ADBS01000001:347336-348031	1695.37	0.724515	1.65235	2.44035e-13	8.6725e-13	1258.72	1266.64	1296.88	2316.11	2278.38	1755.49
VDA_001433	apolipoprotein N-acyltransferase/copper homeostasis protein CutE	ADBS01000001:348148-349701	2516.02	0.582684	1.49763	5.65873e-14	2.10892e-13	1948.53	2199.72	1887.21	3101.7	3111.24	2847.74
VDA_001434	magnesium and cobalt efflux protein CorC	ADBS01000001:349708-350580	5112.66	-0.138357	-1.10065	0.133964	0.164725	5302.64	5958.73	4819.39	4991.77	5222.11	4381.32
VDA_001435	predicted metal-dependent hydrolase	ADBS01000001:350658-350894	2118.93	-0.094598	-1.06777	0.318183	0.364401	2093.91	2278.89	2195.1	2277.94	2131.95	1735.76
VDA_001436	phosphate starvation-inducible protein PhoH	ADBS01000001:351122-352240	9844.26	0.0312277	1.02188	0.698786	0.740738	9534.21	10545	9132.41	10462.5	10215.8	9175.63
VDA_001437	tRNA-i(6)A37 methylthiotransferase	ADBS01000001:352363-353787	18651.1	0.586787	1.5019	1.46722e-08	3.56634e-08	14733	16667.4	13196.1	24279.2	23089.5	19941.6
VDA_001438	monofunctional biosynthetic peptidoglycan transglycosylase	ADBS01000001:353952-354644	645.992	-0.179134	-1.1322	0.0241577	0.0332486	674.975	672.459	711.628	620.585	602.1	594.203
VDA_001439	2-octaprenyl-3-methyl-6-methoxy-1,4-benzoquinol hydroxylase	ADBS01000001:354785-355945	1818.28	0.227923	1.17115	0.00120432	0.00190866	1725.27	1615.33	1681.1	2078.47	1949.21	1860.28
VDA_001440	GTP-binding and nucleic acid-binding protein YchF	ADBS01000001:359888-360979	2230.25	1.04279	2.06021	4.65875e-17	2.19507e-16	1466.4	1624.22	1245.14	2845.58	3660.63	2539.54
VDA_001441	peptidyl-tRNA hydrolase	ADBS01000001:361041-361631	2060.67	0.773469	1.70937	2.2407e-10	6.27797e-10	1544.28	1683.82	1309.6	2572.23	3106.56	2147.51
VDA_001442	ribose-phosphate pyrophosphokinase	ADBS01000001:361948-362895	10686.9	0.839303	1.78919	1.03749e-14	4.07464e-14	7312.73	9067.52	6495.4	14140.5	14227.8	12877.7
VDA_001443	4-diphosphocytidyl-2-C-methyl-D-erythritol kinase	ADBS01000001:362928-363809	3299.69	0.314653	1.24371	0.000317258	0.000532953	2889.79	3122.13	2803.25	4046.12	3718.03	3218.81
VDA_001444	outer membrane lipoprotein LolB precursor	ADBS01000001:363812-364465	1033	0.184934	1.13677	0.0135055	0.0191853	970.926	926.855	1001.71	1083.56	1159.69	1055.27
VDA_001445	glutamyl-tRNA reductase	ADBS01000001:364726-365979	3390.85	0.835174	1.78407	3.48325e-28	3.14998e-27	2376.51	2638.25	2276.53	4463.54	4512.24	4078.06
VDA_001446	peptide chain release factor 1	ADBS01000001:366149-367237	6544.65	0.561035	1.47533	4.38764e-11	1.29646e-10	5041.55	5809.3	4983.94	8413.61	7848.39	7171.12
VDA_001447	Polypeptide chain release factor methylase	ADBS01000001:367239-368087	3357.87	0.358603	1.28218	3.16197e-06	6.37678e-06	2894.24	3161.27	2765.08	3994.4	3842.2	3490.02
VDA_001448	protein SirB1	ADBS01000001:368522-369331	4959.01	0.173819	1.12804	0.0122913	0.0175	4694.42	4845.98	4436.86	5566.8	5267.79	4942.24
VDA_001449	2-Keto-3-deoxy-D-manno-octulosonate-8-phosphate synthase	ADBS01000001:369346-370200	5225.24	0.313209	1.24247	9.1797e-06	1.78475e-05	4735.95	4946.49	4289.27	5733.03	5964.77	5681.92
VDA_001450	serine transporter	ADBS01000001:370498-371751	646.874	0.336432	1.26263	0.00037088	0.000617585	577.809	615.531	519.938	658.756	723.926	785.285
VDA_001451	methyl-accepting chemotaxis protein	ADBS01000001:371852-373735	19539.2	0.808953	1.75194	1.94717e-35	2.57815e-34	13946	14588.6	13995.1	25325.8	25444	23935.8
VDA_001452	methionine transporter MetT	ADBS01000001:374038-375396	5405.01	0.176748	1.13033	0.0339603	0.0456979	4995.56	4819.29	5400.4	5156.77	5784.38	6273.65
VDA_001453	UDP-sugar hydrolase	ADBS01000001:375861-377348	1044.81	0.0330306	1.02316	0.75021	0.787344	1099.25	1120.77	877.872	1158.67	1050.75	961.574
VDA_001454	transcriptional regulator	ADBS01000001:377665-377970	1042.92	-0.163465	-1.11997	0.0492756	0.0647516	1097.02	1007.8	1201.88	988.75	951.178	1010.89
VDA_001455	putative threonine efflux protein	ADBS01000001:378034-378648	1251.35	-0.465658	-1.38095	1.07042e-07	2.44113e-07	1481.98	1312.01	1564.9	1052.78	974.606	1121.84
VDA_001456	hypothetical protein	ADBS01000001:379982-380563	696.647	0.841383	1.79177	2.11335e-26	1.74518e-25	514.762	490.112	487.707	875.469	877.379	934.453
VDA_001457	hypothetical protein	ADBS01000001:380626-381471	691.236	-1.01353	-2.01884	1.2176e-26	1.01349e-25	898.978	856.585	1024.61	424.805	459.189	483.252
VDA_001458	lead cadmium zinc and mercury transporting ATPase	ADBS01000001:381680-384568	4244.58	-0.0390513	-1.02744	0.585666	0.635265	4280.53	4075.67	4550.52	3972.24	4122.16	4466.39
VDA_001459	hypothetical protein	ADBS01000001:385565-386230	1483.81	0.180949	1.13363	0.120066	0.149096	1419.67	1276.43	1471.6	1391.39	1403.34	1940.41
VDA_001460	outer membrane protein A precursor	ADBS01000001:386901-387920	72413	0.683786	1.60635	2.46497e-09	6.32466e-09	54078.9	57657.1	54234.7	99793.6	93946.4	74767.3
VDA_001461	thioredoxin domain-containing protein	ADBS01000001:388593-389447	3427.82	0.213	1.1591	0.00357119	0.00542157	3223.56	2884.64	3412.25	3658.25	3691.08	3697.13
VDA_001462	hypothetical oxidoreductase short-chain dehydrogenase/reductase family protein	ADBS01000001:389721-390545	563.099	-0.411708	-1.33026	2.93297e-06	5.94167e-06	657.174	597.741	675.156	497.453	459.189	491.882
VDA_001463	cell division inhibitor	ADBS01000001:390562-391473	798.599	-0.338588	-1.26452	7.89035e-05	0.000140522	897.495	813.889	966.083	728.941	691.127	694.059
VDA_001464	phosphodiesterase YfcE	ADBS01000001:391600-392148	2040.43	-0.000916366	-1.00064	0.988972	0.992133	2095.39	2000.48	2026.32	2067.39	1936.33	2116.7
VDA_001465	phosphate acetyltransferase	ADBS01000001:392251-394398	53197.2	1.11808	2.17059	1.33417e-18	6.96607e-18	32457.4	39214.3	28012.2	77778.8	76934.1	64786.7
VDA_001466	acetate kinase	ADBS01000001:394560-395756	49420.7	0.999166	1.99884	5.32666e-24	3.86029e-23	32263.1	36744.2	29368.4	66922.2	68154.5	63071.8
VDA_001467	hypothetical iron-regulated protein	ADBS01000001:396761-397699	1873.92	-0.808622	-1.75154	3.97133e-12	1.27424e-11	2321.62	2892.64	1966.09	1414.79	1381.08	1267.3
VDA_001468	putative SAM-dependent methyltransferase	ADBS01000001:397818-398645	1598.79	0.363172	1.28625	7.51123e-07	1.60124e-06	1385.55	1495.24	1312.14	1824.82	1836.76	1738.23
VDA_001469	outer membrane protein C precursor	ADBS01000001:399174-400202	594.067	-0.304575	-1.23506	0.000975735	0.00156137	624.538	730.276	617.479	540.55	541.187	510.374
VDA_001470	hypothetical protein	ADBS01000001:400279-400992	476.529	-0.581299	-1.4962	2.91195e-08	6.94355e-08	565.199	634.211	518.241	411.261	391.248	339.016
VDA_001471	phosphoglycerate transport system transcription regulator	ADBS01000001:401041-402318	1582.72	-0.0173086	-1.01207	0.790401	0.821828	1635.52	1590.42	1550.48	1581.01	1595.45	1543.45
VDA_001472	phosphoglycerate transport regulatory protein PgtB	ADBS01000001:402305-404674	1384.16	0.163378	1.11991	0.0321756	0.0434827	1262.43	1392.95	1261.25	1422.17	1410.37	1555.78
VDA_001473	phosphoglycerate transport regulatory protein PgtC	ADBS01000001:404678-405919	743.346	0.0697649	1.04955	0.453625	0.504957	738.764	780.088	656.496	747.411	705.183	832.131
VDA_001474	hypothetical protein	ADBS01000001:406132-406632	4949.78	0.148145	1.10814	0.00652467	0.00959888	4694.42	4724.11	4666.72	5242.96	5240.85	5129.63
VDA_001475	formate--tetrahydrofolate ligase	ADBS01000001:406972-408726	465.326	-0.121198	-1.08764	0.210547	0.249697	465.066	537.256	453.779	442.044	469.732	424.079
VDA_001476	hypothetical protein	ADBS01000001:409105-409224	4971.77	0.712279	1.63839	0.00338018	0.00513905	4025.38	3712.76	3307.08	4363.8	6319.71	8101.88
VDA_001477	pyruvate formate-lyase activating enzyme	ADBS01000001:409320-409868	4218.17	0.714794	1.64125	5.05466e-25	3.91643e-24	3200.57	3288.47	3077.22	5112.44	4986.65	5643.7
VDA_001478	peptidase U32	ADBS01000001:410376-412271	1518.57	0.286269	1.21948	0.00679318	0.00995655	1390.75	1427.64	1281.61	1723.85	1910.56	1377.02
VDA_001479	pyruvate formate-lyase	ADBS01000001:412516-414789	26924.7	0.188227	1.13936	0.0164611	0.0231118	24628.4	26933.9	23914.6	28916.3	29841.4	27313.6
VDA_001480	formate efflux transporter	ADBS01000001:414845-415684	2329.58	0.139683	1.10166	0.0546018	0.0712363	2337.2	2267.33	2043.28	2418.31	2376.77	2534.61
VDA_001481	hypothetical protein	ADBS01000001:416233-417981	18603.5	0.0114559	1.00797	0.854328	0.878401	18257	19025.4	18306.4	18756.7	19078.6	18197.2
VDA_001482	exodeoxyribonuclease III	ADBS01000001:418192-418998	5023.05	0.104812	1.07535	0.168989	0.204035	4770.07	4439.48	5308.79	5061.96	5308.79	5249.21
VDA_001483	transglycosylase associated protein	ADBS01000001:419461-419709	523.371	0.826335	1.77317	9.8868e-17	4.53579e-16	399.793	363.804	363.023	698.158	586.872	728.577
VDA_001484	hypothetical protein	ADBS01000001:419872-421524	997.344	0.0287361	1.02012	0.745461	0.78367	938.29	1110.09	914.344	1035.54	968.749	1017.05
VDA_001485	hypothetical HlyD family secretion protein	ADBS01000001:423154-424263	252.978	1.23417	2.35246	2.18235e-28	1.99076e-27	160.214	134.314	153.522	369.396	349.078	351.344
VDA_001486	RND multidrug efflux transporter	ADBS01000001:424263-427385	997.71	0.296833	1.22845	0.00013206	0.000230352	882.66	843.242	958.45	1077.41	1142.12	1082.39
VDA_001487	PTS system fructose-specific IIB component	ADBS01000001:427563-427871	298.907	0.886118	1.8482	1.10345e-17	5.45294e-17	194.334	208.142	224.769	398.948	391.248	376
VDA_001488	putative PTS system nitrogen regulatory IIA component	ADBS01000001:427892-428698	390.15	0.387365	1.308	8.30726e-05	0.000147863	338.229	303.318	370.657	443.275	441.618	443.803
VDA_001489	putative ARAC-type regulatory protein	ADBS01000001:428695-429567	286.76	0.211129	1.15759	0.0459816	0.0607298	268.507	241.943	285.839	322.606	304.564	297.102
VDA_001490	mannose-6-phosphate isomerase	ADBS01000001:429906-431036	5663.01	-0.438451	-1.35515	8.42077e-09	2.08559e-08	6576.93	5964.07	7025.52	4784.91	4615.32	5011.28
VDA_001491	phospholipase A1 precursor	ADBS01000001:431303-432157	1715.74	0.355302	1.27925	7.82179e-06	1.52927e-05	1585.82	1554.84	1370.67	1908.55	1836.76	2037.8
VDA_001492	phosphotransferase system fructose-specific	ADBS01000001:432741-434567	18497.1	-1.15201	-2.22223	9.65872e-37	1.38397e-35	26272.1	27591.3	22853.5	12174.1	11497.3	10594.6
VDA_001493	chorismate synthase	ADBS01000001:434848-435936	3996.62	-0.439796	-1.35641	2.99871e-06	6.07095e-06	4625.44	3963.59	5231.61	3334.41	3270.55	3554.12
VDA_001494	hypothetical membrane protein	ADBS01000001:436076-436711	685.393	-0.00956872	-1.00665	0.917181	0.931428	677.201	629.763	755.733	662.45	652.47	734.741
VDA_001495	sepiapterin reductase	ADBS01000001:438655-439269	0					0	0	0	0	0	0
VDA_001496	TagF domain protein	ADBS01000001:439318-441384	0					0	0	0	0	0	0
VDA_001497	putative polysaccharide polymerase	ADBS01000001:441391-442584	0					0	0	0	0	0	0
VDA_001498	glycosyltransferase	ADBS01000001:442581-443516	0					0	0	0	0	0	0
VDA_001499	membrane protein involved in the export of O-antigen teichoic acid lipoteichoic acids	ADBS01000001:443506-444744	0					0	0	0	0	0	0
VDA_001500	O-antigen chain length determinant protein	ADBS01000001:444752-445810	0					0	0	0	0	0	0
VDA_001501	WbcZ	ADBS01000001:446125-446931	0					0	0	0	0	0	0
VDA_001502	UDP-glucose lipid carrier transferase	ADBS01000001:446957-448198	0					0	0	0	0	0	0
VDA_001503	outer membrane protein A precursor	ADBS01000001:448827-449780	49260.6	0.0956818	1.06857	0.263238	0.306622	45735.9	50239.6	46868.2	52108.2	53441.7	47170.1
VDA_001504	hypothetical protein	ADBS01000001:450166-452379	4173.18	0.0567957	1.04015	0.473297	0.523697	4008.32	4478.61	3785.45	4345.33	4441.95	3979.44
VDA_001505	protein of unknown function DUF1017	ADBS01000001:452379-453197	1516.46	0.0302757	1.02121	0.724653	0.764356	1442.67	1630.45	1429.19	1592.1	1622.39	1381.95
VDA_001506	hypothetical lipoprotein	ADBS01000001:453214-453915	2001.85	0.0376032	1.02641	0.607002	0.654786	1958.91	2117	1851.59	2061.23	2074.55	1947.8
VDA_001507	hypothetical protein	ADBS01000001:454044-454271	15254.5	0.294452	1.22642	0.000171538	0.00029674	13224.3	13829	14024.7	15737.5	16301.2	18410.4
VDA_001508	putative capsular polysaccharide transport protein	ADBS01000001:455014-455994	7760.78	0.61329	1.52974	6.45447e-18	3.24585e-17	6195.68	6550.25	5634.5	9380.2	9497.72	9306.31
VDA_001509	low molecular weight protein-tyrosine-phosphatase wzb	ADBS01000001:456336-456623	2452.56	0.637782	1.55593	2.85349e-16	1.27191e-15	1954.46	2053.85	1738.78	3013.04	3112.41	2842.81
VDA_001510	tyrosine-protein kinase wzc	ADBS01000001:457199-459169	9156.97	0.733291	1.66243	1.0186e-22	6.82985e-22	6778.68	7475.33	6341.88	11255.5	11732.8	11357.7
VDA_001511	undecaprenyl-phosphate N-acetylglucosaminyl 1-phosphate transferase	ADBS01000001:459427-460509	0					0	0	0	0	0	0
VDA_001512	O-antigen flippase Wzx	ADBS01000001:460750-462213	0					0	0	0	0	0	0
VDA_001513	hypothetical protein	ADBS01000001:462224-463201	0					0	0	0	0	0	0
VDA_001514	hypothetical protein	ADBS01000001:463220-464035	0					0	0	0	0	0	0
VDA_001515	hypothetical protein	ADBS01000001:464038-465045	0					0	0	0	0	0	0
VDA_001516	putative glycosyl transferase	ADBS01000001:465035-465874	0					0	0	0	0	0	0
VDA_001517	hypothetical protein	ADBS01000001:465832-467133	0					0	0	0	0	0	0
VDA_001518	UDP-glucose dehydrogenase	ADBS01000001:468010-469179	0					0	0	0	0	0	0
VDA_001519	dTDP-glucose 4,6-dehydratase	ADBS01000001:469192-470253	2677.41	0.670478	1.5916	3.03062e-15	1.24641e-14	2137.67	2213.07	1833.78	3182.96	3543.49	3153.47
VDA_001520	glucose-1-phosphate thymidylyltransferase	ADBS01000001:470332-471204	11.5816	0.70853	1.63414	0.0509024	0.0667775	8.15904	8.89496	7.63367	11.0819	15.2282	18.4918
VDA_001521	dTDP-4-dehydrorhamnose reductase	ADBS01000001:471217-472107	0					0	0	0	0	0	0
VDA_001522	dTDP-4-dehydrorhamnose 3,5-epimerase	ADBS01000001:472125-472670	0					0	0	0	0	0	0
VDA_001523	rhamnosyl transferase	ADBS01000001:472672-473454	0					0	0	0	0	0	0
VDA_001524	UTP--glucose-1-phosphate uridylyltransferase	ADBS01000001:473451-474341	1788.71	0.850023	1.80253	7.37093e-14	2.70843e-13	1256.49	1503.25	1049.21	2116.64	2516.17	2290.52
VDA_001525	transposase	ADBS01000001:474473-475681	331.948	-0.298497	-1.22986	0.00359565	0.00545344	336.746	393.157	370.657	306.599	302.221	282.308
VDA_001526	N-acetylmuramoyl alanine amidase	ADBS01000001:475924-476559	0					0	0	0	0	0	0
VDA_001527	transposase	ADBS01000001:476591-477799	295.511	-0.390727	-1.31105	0.000567326	0.000927223	291.5	370.03	346.908	257.346	247.166	260.118
VDA_001528	metallo-beta-lactamase family protein RNA-specific	ADBS01000001:478183-479610	69.6188	0.00777709	1.00541	0.965857	0.972364	67.4975	79.1652	61.9175	73.8792	77.3125	57.941
VDA_001529	5-methylaminomethyl-2-thiouridine-forming enzyme MnmC	ADBS01000001:480623-482923	1986.77	0.0786516	1.05603	0.426256	0.478052	1855.07	2028.05	1913.51	2327.19	2073.38	1723.44
VDA_001530	3-oxoacyl-[acyl-carrier-protein] synthase KASI	ADBS01000001:483113-484327	13898.5	1.08618	2.12312	3.52471e-42	6.14474e-41	8058.17	9031.94	9514.94	18218.6	18803.3	19764
VDA_001531	UDP-glucose dehydrogenase	ADBS01000001:485084-486250	2662.2	0.386834	1.30752	1.6227e-09	4.25043e-09	2237.8	2261.99	2418.18	3085.69	3050.33	2919.24
VDA_001532	erythronate-4-phosphate dehydrogenase	ADBS01000001:486417-487601	1697.82	0.444211	1.36057	7.61912e-08	1.758e-07	1374.43	1393.84	1542	2030.45	2072.21	1773.98
VDA_001533	aspartate-semialdehyde dehydrogenase	ADBS01000001:487585-488598	7095.36	-0.0645525	-1.04576	0.321661	0.36825	7165.12	7056.37	7542.91	7299.27	6852.7	6655.82
VDA_001534	hypothetical protein	ADBS01000001:488979-492971	7438.76	0.582109	1.49704	1.07198e-17	5.31419e-17	5878.96	5958.73	6014.48	9492.25	8971.76	8316.38
VDA_001535	sialyltransferase 0160	ADBS01000001:493253-494785	0					0	0	0	0	0	0
VDA_001536	tRNA pseudouridine synthase A	ADBS01000001:494958-495743	1741.56	0.493107	1.40747	4.89072e-11	1.43834e-10	1447.86	1488.13	1398.66	2200.37	1901.18	2013.14
VDA_001537	acetyl-coenzyme A carboxyl transferase beta chain	ADBS01000001:496194-497126	10863.8	1.1227	2.17754	2.92982e-60	1.02153e-58	6432.29	6837.56	7187.52	14373.2	14964.6	15387.6
VDA_001538	dihydrofolate synthase/folylpolyglutamate synthase	ADBS01000001:497351-498619	3698	0.714944	1.64142	4.06878e-23	2.80612e-22	2804.49	2719.19	2860.93	4999.16	4522.78	4281.47
VDA_001539	DedD protein	ADBS01000001:498673-499341	3378.57	0.540794	1.45477	8.14546e-15	3.22326e-14	2650.21	2921.99	2676.87	4222.2	3993.31	3806.85
VDA_001540	amidophosphoribosyltransferase	ADBS01000001:499967-501484	2426.91	-0.160648	-1.11779	0.0402932	0.0535567	2573.07	2749.43	2366.44	2389.99	2349.83	2132.72
VDA_001541	hypothetical protein	ADBS01000001:501637-502236	5625.72	0.00578188	1.00402	0.929709	0.942321	5746.19	5825.31	5271.47	5809.37	5608.67	5493.3
VDA_001542	transcriptional regulator	ADBS01000001:502615-503277	16665.7	0.156025	1.11421	0.0243681	0.0334795	15482.9	16489.5	15309.7	18462.4	16972.4	17277.5
VDA_001543	hypothetical response regulator	ADBS01000001:503813-504865	3576.55	0.295409	1.22723	2.61353e-06	5.33241e-06	3251.01	3038.52	3340.15	3919.29	4031.96	3878.35
VDA_001544	di-/tripeptide transporter	ADBS01000001:504919-506022	4646.95	0.353776	1.2779	3.59943e-07	7.90413e-07	4053.56	4377.21	3800.72	5116.13	5177.59	5356.46
VDA_001545	transcriptional activator RfaH	ADBS01000001:506638-507240	1772.11	-0.0397847	-1.02796	0.56727	0.61723	1785.35	1795	1809.18	1782.95	1628.25	1831.92
VDA_001546	UTP--glucose-1-phosphate uridylyltransferase	ADBS01000001:507328-508230	2484.91	0.117054	1.08452	0.0659586	0.0851737	2297.88	2435.44	2419.02	2513.12	2687.19	2556.8
VDA_001547	methylenetetrahydrofolate dehydrogenase (NADP+)/methenyltetrahydrofolate cyclohydrolase	ADBS01000001:508492-509352	1971.52	0.602871	1.51874	1.40489e-15	5.95747e-15	1546.51	1586.86	1555.57	2607.94	2295.95	2236.28
VDA_001548	cell division trigger factor	ADBS01000001:510198-511496	47081.8	1.2462	2.37216	6.79664e-35	8.74093e-34	27015.3	31172.4	24996	68793.9	68593.7	61919.2
VDA_001549	ATP-dependent Clp protease proteolytic subunit	ADBS01000001:511602-512225	22515.8	0.457963	1.3736	1.66093e-08	4.02783e-08	18950.5	18284.5	19603.3	27927.6	26522.9	23806.3
VDA_001550	ATP-dependent Clp protease ATP-binding subunit ClpX	ADBS01000001:512440-513618	43993.5	0.299039	1.23032	0.000199337	0.000342376	38501	39589.7	40162.4	50383.2	50427.6	44896.9
VDA_001551	ATP-dependent protease La Type I	ADBS01000001:513844-516207	22720.4	1.11747	2.16967	1.14156e-62	4.26456e-61	14117.4	14415.2	14362.3	31986	31819.9	29621.4
VDA_001552	DNA-binding protein HU-beta	ADBS01000001:516408-516680	3539.29	1.14578	2.21266	1.38968e-49	3.27881e-48	2321.62	2268.22	1994.93	5174.01	4624.69	4852.25
VDA_001553	peptidyl-prolyl cis-trans isomerase PpiD	ADBS01000001:517226-518923	27424.4	1.33596	2.52443	3.30237e-65	1.32857e-63	14869.5	16735	14871.2	39658.4	40446.1	37966.1
VDA_001554	putative DNA uptake protein	ADBS01000001:519086-519373	149.47	-0.625287	-1.54252	1.46241e-05	2.788e-05	195.817	188.573	162.003	124.363	132.368	93.6918
VDA_001555	putative cytoplasmic protein	ADBS01000001:519458-519796	1979.65	-1.22223	-2.33308	1.69612e-09	4.43166e-09	3503.94	2065.41	2849.9	1141.43	1160.86	1156.35
VDA_001556	hypothetical protein	ADBS01000001:519883-520440	158.799	-0.451779	-1.36773	0.00102904	0.00164333	191.367	156.551	203.565	144.064	125.34	131.908
VDA_001557	hypothetical protein	ADBS01000001:520450-521070	619.33	0.00967473	1.00673	0.905599	0.921456	636.405	588.846	625.961	637.824	629.042	597.902
VDA_001558	deoxyguanosinetriphosphate triphosphohydrolase	ADBS01000001:521268-522596	1665.08	0.0353115	1.02478	0.664171	0.708901	1656.29	1489.02	1787.97	1725.08	1719.62	1612.49
VDA_001559	hypothetical protein	ADBS01000001:522596-523180	938.856	-0.0509463	-1.03594	0.589308	0.638333	953.125	834.347	1078.89	918.565	912.521	935.685
VDA_001560	aspartate/tyrosine/aromatic aminotransferase	ADBS01000001:523290-524504	3568.93	1.48702	2.8031	1.19637e-65	4.8756e-64	1903.28	1617.1	2072.97	5252.81	5435.3	5132.09
VDA_001561	menaquinone-specific isochorismate synthase	ADBS01000001:524943-526340	4266.78	0.427142	1.34457	1.01516e-10	2.9172e-10	3632.26	3823.05	3455.51	4901.89	5088.57	4699.38
VDA_001562	2-succinyl-5-enolpyruvyl-6-hydroxy-3- cyclohexene-1-carboxylic-acid synthase	ADBS01000001:526406-528088	2799.88	0.576637	1.49137	3.20911e-09	8.1606e-09	2171.79	2501.26	2053.46	3669.33	3475.55	2927.87
VDA_001563	2-succinyl-6-hydroxy-2, 4-cyclohexadiene-1-carboxylate synthase	ADBS01000001:528072-528896	852.443	0.409964	1.32865	0.000383046	0.000636652	735.056	802.326	653.951	1103.26	1026.15	793.915
VDA_001564	O-succinylbenzoate-CoA synthase	ADBS01000001:528949-529923	2679.31	0.309553	1.23932	0.000868818	0.00139813	2406.18	2302.91	2461.43	3318.41	3059.7	2527.21
VDA_001565	O-succinylbenzoic acid--CoA ligase	ADBS01000001:529911-531341	4990.31	-0.0104626	-1.00728	0.874407	0.895817	5006.69	4787.27	5231.61	5033.64	5163.54	4719.11
VDA_001566	lysophospholipid transporter LplT/2-acylglycerophosphoethanolamine acyltransferase/acyl-[acyl-carrier-protein] synthetase	ADBS01000001:531426-533303	3411.94	0.502704	1.41687	1.41996e-15	6.01327e-15	2894.98	2795.69	2771.02	4216.04	3853.91	3939.99
VDA_001567	transcriptional regulator	ADBS01000001:533318-533683	2558.25	0.412935	1.33139	6.54109e-12	2.05877e-11	2145.09	2251.31	2184.08	2883.75	2988.24	2897.05
VDA_001568	hypothetical protein	ADBS01000001:534547-535365	4132	0.520721	1.43467	1.67218e-12	5.54096e-12	3463.14	3084.77	3620.9	4706.11	4907	5010.05
VDA_001569	DNA-binding protein inhibitor Id-2-related protein	ADBS01000001:535617-535862	595.573	-0.323743	-1.25157	0.000239137	0.000406507	691.294	676.907	619.175	535.624	491.988	558.452
VDA_001570	hypothetical protein	ADBS01000001:536402-536839	2540.26	-1.29488	-2.45357	8.56907e-34	1.04224e-32	3469.82	4275.81	3119.63	1339.68	1500.56	1536.05
VDA_001571	hypothetical protein	ADBS01000001:537351-538202	1554.38	0.97248	1.96221	1.77636e-47	3.92551e-46	1025.81	1047.83	1067.87	2098.17	1977.32	2109.3
VDA_001572	3',5'-cyclic-nucleotide phosphodiesterase	ADBS01000001:538330-539313	1759.05	-0.322285	-1.25031	1.96043e-06	4.06062e-06	1980.42	2035.17	1851.59	1571.16	1562.65	1553.31
VDA_001573	putative inner membrane protein	ADBS01000001:539576-540439	2432.12	-0.743021	-1.67368	5.76822e-14	2.14717e-13	3025.52	2604.44	3524.21	1784.18	1874.24	1780.14
VDA_001574	tRNA-dihydrouridine synthase C	ADBS01000001:540680-541624	2320.43	-0.470807	-1.38588	5.92632e-10	1.59904e-09	2652.43	2647.14	2794.77	2124.03	1911.73	1792.47
VDA_001575	putative preprotein translocase SecA	ADBS01000001:541847-542431	1950.93	0.153895	1.11257	0.0248072	0.0340529	1827.63	1788.78	1922.84	2156.04	2045.27	1965.06
VDA_001576	putative Na+/H+-exchanging protein	ADBS01000001:543252-544841	4353.77	0.233029	1.1753	0.000157939	0.000273667	3963.07	3924.46	4117.09	4477.08	4835.54	4805.4
VDA_001577	fatty acid metabolism regulator	ADBS01000001:545774-546289	5229.57	0.433205	1.35023	1.67017e-08	4.04398e-08	4532.72	4522.2	4280.79	6312.98	6327.91	5400.84
VDA_001578	hypothetical protein	ADBS01000001:546373-547902	4082.08	-3.76173	-13.5642	9.66858e-189	1.01133e-185	7722.16	5893.8	9270.67	549.169	537.673	519.003
VDA_001579	hypothetical protein	ADBS01000001:547989-549260	6180.26	-4.81847	-28.2165	0	0	12143.6	9578.09	14160.5	378.015	417.019	404.354
VDA_001580	putative Ser protein kinase	ADBS01000001:549311-551245	11742.1	-4.58856	-24.06	0.000000000000000000000000000000000000000000000000000000000000000000000000000000000000000000000000000000000000000000000000000000000000000000000000000000000000000000000000000000000000000000000000000000000000000000000000000000000000000000000000000000000000000000000000000618727566514023	0.000000000000000000000000000000000000000000000000000000000000000000000000000000000000000000000000000000000000000000000000000000000000000000000000000000000000000000000000000000000000000000000000000000000000000000000000000000000000000000000000000000000000000000000000970783551860502	22917.3	17638.7	27250.5	808.977	870.351	966.505
VDA_001581	hypothetical protein	ADBS01000001:552041-552286	100.775	-1.02336	-2.03265	2.89328e-10	8.0346e-10	130.545	133.424	144.192	77.5732	59.7415	59.1738
VDA_001582	UPF0010 protein yeaD	ADBS01000001:552375-553154	4032.95	-0.176029	-1.12977	0.0041471	0.00624453	4227.13	4135.27	4476.72	3881.12	3775.43	3702.06
VDA_001583	NAD-dependent glyceraldehyde-3-phosphate dehydrogenase	ADBS01000001:553574-554569	284181	-0.0688327	-1.04887	0.434562	0.486499	285921	294493	292640	257343	283463	291224
VDA_001584	hypothetical protein	ADBS01000001:555377-556228	858.158	-0.848092	-1.80012	5.40462e-29	5.04753e-28	1108.15	1075.4	1130.63	611.966	590.386	632.42
VDA_001585	L-asparaginase	ADBS01000001:556793-557758	3246.87	0.0297984	1.02087	0.754922	0.791495	3173.87	3708.31	2757.45	3301.17	3331.46	3208.94
VDA_001586	protease IV	ADBS01000001:558079-559932	8342.61	0.708906	1.63456	1.18825e-24	8.94177e-24	6316.58	6162.43	6489.47	9657.24	10437.2	10992.8
VDA_001588	protein ydjA	ADBS01000001:562281-562829	2340.17	-0.119208	-1.08614	0.102842	0.128881	2446.97	2249.54	2614.96	2266.86	2188.18	2274.49
VDA_001589	selenide,water dikinase	ADBS01000001:563030-564064	4955.2	0.0239161	1.01672	0.765849	0.800278	4707.77	5407.25	4627.7	5119.83	5218.59	4650.07
VDA_001590	selenophosphate-dependent tRNA 2-selenouridine synthase	ADBS01000001:564064-565158	5775.5	-0.350478	-1.27498	1.07344e-05	2.078e-05	6289.14	7147.1	6000.06	5293.44	5094.42	4828.83
VDA_001591	hypothetical protein	ADBS01000001:565252-566091	1522.91	0.071766	1.051	0.449452	0.501379	1453.05	1673.14	1328.26	1699.22	1520.48	1463.32
VDA_001592	DNA topoisomerase III	ADBS01000001:566255-568243	1785.25	-0.30155	-1.23247	6.56668e-06	1.29274e-05	1893.64	1975.57	2047.52	1645.04	1576.71	1573.04
VDA_001593	hypothetical protein	ADBS01000001:568285-569901	589.725	-0.589496	-1.50472	1.22279e-11	3.8029e-11	700.936	732.945	694.664	450.663	446.304	512.839
VDA_001594	hypothetical protein	ADBS01000001:570288-570401	53.3898	-0.267836	-1.204	0.210374	0.249585	49.696	77.3862	49.1948	51.7154	49.1988	43.1475
VDA_001595	hypothetical hydrolase of alkaline phosphatase superfamily	ADBS01000001:570453-572321	8534.2	0.287808	1.22078	0.000764609	0.00123869	7735.52	8528.49	6772.76	9564.89	9254.07	9349.46
VDA_001596	hypothetical protein	ADBS01000001:572369-572587	1770.63	0.233078	1.17534	0.00477986	0.00713908	1584.34	1804.79	1491.96	1893.77	1855.5	1993.42
VDA_001597	nucleoid-associated protein NdpA	ADBS01000001:572664-573677	5217.55	0.263632	1.2005	0.00145657	0.00229801	4870.95	5171.53	4173.07	5613.59	5619.21	5856.97
VDA_001598	flavodoxin 1	ADBS01000001:574498-574986	68.8962	-0.650991	-1.57025	0.000456954	0.00075232	83.8156	90.7286	79.7294	49.2528	44.5132	65.3377
VDA_001599	pyruvate-flavodoxin oxidoreductase	ADBS01000001:574998-578555	596.859	-0.727715	-1.65601	2.07607e-15	8.62876e-15	708.353	713.376	815.106	467.902	425.219	451.2
VDA_001600	hydroxylamine reductase	ADBS01000001:578716-580059	383.53	-0.758034	-1.69118	6.63126e-15	2.64744e-14	459.132	482.996	507.215	274.584	276.451	300.8
VDA_001601	acetylornithine deacetylase	ADBS01000001:580326-581450	211.927	-0.31999	-1.24832	0.00625525	0.00924526	226.97	222.374	257.848	189.623	188.596	186.151
VDA_001602	membrane protein	ADBS01000001:581534-581995	88.2532	-1.02378	-2.03323	1.04855e-08	2.57864e-08	134.995	107.629	115.353	64.0286	65.5985	41.9148
VDA_001603	hypothetical protein	ADBS01000001:581995-582642	70.0563	-1.24879	-2.37642	2.30743e-10	6.45339e-10	97.9085	85.3916	116.201	40.6336	45.6846	34.518
VDA_001604	Na(+)/(H)+ antiporter NhaC	ADBS01000001:583276-584583	3565.39	0.00628859	1.00437	0.936565	0.94774	3535.09	3925.35	3212.93	3592.99	3637.2	3488.79
VDA_001605	aspartate-semialdehyde dehydrogenase	ADBS01000001:585429-586547	11324.7	-1.10365	-2.14897	3.49578e-26	2.86417e-25	15624.6	12943.9	17940	7189.68	6960.46	7289.47
VDA_001606	superoxide dismutase [Fe]	ADBS01000001:586740-587324	70708.6	0.253425	1.19203	0.00583462	0.00864449	63866	58950.5	70549.5	77664.3	77312.5	75908.9
VDA_001607	glutaredoxin-related protein	ADBS01000001:587832-588161	17242.2	-0.300827	-1.23185	2.00717e-05	3.78516e-05	18968.3	18827.1	19334.4	14495.1	15428.5	16399.8
VDA_001608	putative permease	ADBS01000001:588693-590015	10448.1	0.504236	1.41837	1.88774e-06	3.91628e-06	8520.27	7491.34	9842.34	10964.9	12382.9	13486.7
VDA_001609	alkyl hydroperoxide reductase subunit C-like protein	ADBS01000001:590308-590913	2723.96	-0.0228398	-1.01596	0.781921	0.815443	2801.52	2455.9	2978.83	2611.63	2632.14	2863.76
VDA_001610	putative lipase	ADBS01000001:590997-593393	10243	1.07398	2.10523	1.41906e-19	7.93763e-19	5130.56	6777.96	7724.43	13439.9	14395.3	13989.7
VDA_001611	long-chain fatty acid transport protein	ADBS01000001:593417-594709	5777.31	1.11423	2.16479	1.00495e-27	8.78424e-27	3003.27	3785.7	4097.58	7475.34	8123.67	8178.31
VDA_001612	ribonuclease T	ADBS01000001:594967-595632	1298.88	0.624746	1.54194	1.37125e-12	4.57278e-12	1032.49	1116.32	910.103	1686.91	1505.25	1542.22
VDA_001613	sodium-type flagellar protein MotY precursor	ADBS01000001:595803-596696	1984.45	0.775349	1.7116	4.90105e-29	4.59089e-28	1460.47	1528.15	1394.42	2541.44	2389.66	2592.55
VDA_001614	endonuclease III	ADBS01000001:596786-597433	2131.27	0.410258	1.32892	3.69274e-08	8.7061e-08	1840.24	1872.39	1772.71	2616.56	2448.23	2237.51
VDA_001615	electron transport complex protein RnfE	ADBS01000001:597507-598193	1745.33	0.534203	1.44814	6.0801e-11	1.77482e-10	1438.22	1548.61	1284.15	2087.09	2138.98	1974.92
VDA_001616	electron transport complex protein RnfG	ADBS01000001:598196-598828	1452.38	0.631128	1.54878	5.29844e-14	1.98407e-13	1160.07	1203.49	1048.36	1895	1788.73	1618.65
VDA_001617	electron transport complex protein RnfD	ADBS01000001:598837-599886	2290.34	0.634986	1.55292	1.74998e-14	6.78791e-14	1872.87	1918.64	1580.17	2800.02	2881.65	2688.71
VDA_001618	electron transport complex protein RnfC	ADBS01000001:599889-601151	2694.52	0.767038	1.70177	1.47918e-19	8.25918e-19	1989.32	2096.54	1882.12	3745.68	3414.63	3038.82
VDA_001619	electron transport complex protein RnfB	ADBS01000001:602330-602908	1998.87	0.717843	1.64472	1.67219e-21	1.04529e-20	1529.45	1551.28	1445.31	2594.39	2595.82	2276.96
VDA_001620	electron transport complex protein RnfA	ADBS01000001:602910-603491	1736.6	1.03847	2.05405	2.93693e-31	3.09265e-30	1187.51	1215.05	994.073	2194.21	2329.92	2498.86
VDA_001621	alpha-aspartyl dipeptidase Peptidase E	ADBS01000001:603872-604609	7148.41	-0.279304	-1.21361	0.00103204	0.00164727	8109.35	6987.88	8433.51	6032.24	6496.59	6830.87
VDA_001622	hypothetical protein	ADBS01000001:605376-605810	109.826	-0.850506	-1.80313	1.33745e-07	3.0259e-07	142.412	128.087	156.066	60.3347	80.8267	91.2262
VDA_001623	excinuclease ABC subunit B	ADBS01000001:606009-608036	2612.72	0.137208	1.09977	0.0956745	0.120476	2435.1	2270.88	2756.6	2647.34	2675.48	2890.89
VDA_001624	putative repressor protein luxO	ADBS01000001:608384-609823	1856.92	-0.129876	-1.0942	0.15534	0.189304	1967.07	1698.94	2156.94	1744.78	1695.02	1878.77
VDA_001625	hypothetical protein	ADBS01000001:610160-611053	3098.08	-0.00516764	-1.00359	0.946349	0.956407	3015.88	3243.1	3052.62	3363.97	3096.01	2816.92
VDA_001626	hypothetical protein	ADBS01000001:611216-611791	239.8	-0.729967	-1.6586	2.05607e-09	5.33218e-09	302.626	302.429	295.169	157.609	163.996	216.971
VDA_001627	molybdenum cofactor biosynthesis protein A	ADBS01000001:612463-613449	5552.57	0.447788	1.36395	8.19391e-13	2.78274e-12	4589.09	4825.52	4668.41	6083.95	6548.13	6600.34
VDA_001628	molybdenum cofactor biosynthesis protein C	ADBS01000001:613523-614002	2953.45	0.328035	1.2553	3.45935e-07	7.61251e-07	2680.62	2638.25	2533.53	3430.46	3312.72	3125.11
VDA_001629	hypothetical protein	ADBS01000001:613999-614244	1936.07	0.366186	1.28894	3.652e-07	8.01397e-07	1665.19	1773.66	1632.76	2252.08	2254.95	2037.8
VDA_001630	hypothetical protein	ADBS01000001:615057-615593	796.401	-1.33247	-2.51833	5.76351e-59	1.92403e-57	1108.15	1129.66	1189.16	440.813	431.076	479.554
VDA_001631	hypothetical protein	ADBS01000001:616124-616285	798.798	-1.37445	-2.59269	2.37785e-30	2.39157e-29	1213.47	1059.39	1200.18	391.56	378.363	549.823
VDA_001632	oligopeptide ABC transporter periplasmic oligopeptide-binding protein OppA	ADBS01000001:616777-618405	33506.8	-2.06494	-4.18415	9.9638e-59	3.2912e-57	54190.1	44889.3	64015.1	11142.2	12806.9	13997.1
VDA_001633	oligopeptide transport system permease protein OppB	ADBS01000001:618485-619405	2750.52	-1.79088	-3.46026	1.21575e-52	3.2607e-51	4395.5	3501.06	4961.88	1089.72	1187.8	1367.16
VDA_001634	oligopeptide transport system permease protein OppC	ADBS01000001:619417-620331	2581.39	-1.58559	-3.00131	7.71823e-42	1.30918e-40	4033.53	3189.73	4443.64	1116.81	1272.14	1432.5
VDA_001635	oligopeptide transport ATP-binding protein OppD	ADBS01000001:620405-621376	2982.05	-1.4673	-2.76504	5.5165e-35	7.15321e-34	4435.55	3461.92	5299.46	1594.56	1546.25	1554.54
VDA_001636	oligopeptide transport ATP-binding protein OppF	ADBS01000001:621370-622356	3250.7	-1.73137	-3.32042	6.69827e-54	1.92836e-52	5149.84	4047.21	5851.63	1414.79	1468.94	1571.8
VDA_001637	putative two-component response regulator and GGDEF family protein YeaJ	ADBS01000001:622442-623995	236.126	-1.46448	-2.75964	2.91299e-33	3.43645e-32	332.296	347.793	364.72	112.05	121.826	138.072
VDA_001638	hypothetical protein	ADBS01000001:624000-624935	208.861	-0.216524	-1.16193	0.075225	0.0962708	237.354	234.827	201.868	176.079	189.767	213.272
VDA_001639	hypothetical protein	ADBS01000001:625178-626311	3039.35	0.649058	1.56814	7.23814e-12	2.2668e-11	2399.5	2683.61	1998.32	3703.81	3672.34	3778.49
VDA_001640	nitric oxide reductase FlRd-NAD(+) reductase	ADBS01000001:626997-628148	541.178	-0.303103	-1.2338	0.00158045	0.00247849	628.988	529.25	636.139	470.364	474.417	507.908
VDA_001641	anaerobic nitric oxide reductase flavorubredoxin	ADBS01000001:628173-629660	319.806	-0.368928	-1.29139	0.000742763	0.00120454	404.985	338.009	339.274	259.809	285.822	290.938
VDA_001642	adenylosuccinate lyase	ADBS01000001:629924-631291	11322.2	0.301772	1.23266	4.54584e-05	8.26468e-05	10016.3	10951.5	9438.61	12479.4	12896	12151.6
VDA_001643	hypothetical protein	ADBS01000001:631374-631994	4119.21	0.27063	1.20633	0.00451651	0.00676829	3705.69	3842.62	3642.11	5122.29	4589.55	3813.01
VDA_001644	tRNA (5-methylaminomethyl-2-thiouridylate)-methyltransferase	ADBS01000001:632010-633011	7361.59	0.574061	1.48871	1.38946e-12	4.62859e-12	5750.64	6137.52	5829.58	9177.03	9439.15	7835.59
VDA_001645	putative pseudouridine synthase family 1protein	ADBS01000001:633399-634046	948.487	0.366784	1.28948	7.68282e-05	0.000137059	828.514	916.181	737.921	1142.67	1068.32	997.325
VDA_001646	isocitrate dehydrogenase [NADP]	ADBS01000001:634189-635442	26486.9	-1.03189	-2.0447	1.3798e-29	1.33225e-28	35667.6	31680.3	39612.8	17072.3	17234.8	17653.5
VDA_001647	cold shock protein CspD	ADBS01000001:635868-636089	4453.81	-0.58074	-1.49562	3.43859e-08	8.14361e-08	5569.66	4848.64	5628.56	3045.05	3457.98	4172.98
VDA_001648	ATP-dependent Clp protease ATP-binding subunit ClpA	ADBS01000001:636712-638976	16800.7	-0.720957	-1.64827	1.73488e-17	8.44039e-17	20807	18924.9	23103.7	12299.7	13010.8	12658.3
VDA_001649	translation initiation factor IF-1	ADBS01000001:639109-639327	11238.8	1.08828	2.1262	3.66125e-07	8.02865e-07	6559.13	8795.34	5594.63	13500.2	15283.3	17700.4
VDA_001650	leucyl/phenylalanyl-tRNA--protein transferase	ADBS01000001:639527-640210	490.308	-0.213214	-1.15927	0.0344333	0.0462946	516.245	555.046	509.759	507.304	462.703	390.793
VDA_001651	leucyl/phenylalanyl-tRNA--protein transferase	ADBS01000001:640223-640936	938.725	-0.207008	-1.15429	0.00698381	0.0102121	1016.91	1016.69	985.592	923.49	879.722	809.941
VDA_001652	transport ATP-binding protein CydC	ADBS01000001:641126-642847	3491.35	-0.0299574	-1.02098	0.66669	0.711106	3518.77	3683.4	3381.72	3612.69	3537.63	3213.88
VDA_001653	transport ATP-binding protein CydD	ADBS01000001:642840-644621	3309.55	0.031356	1.02197	0.699708	0.741034	3276.23	3217.31	3326.58	3625.01	3473.2	2938.96
VDA_001654	thioredoxin reductase	ADBS01000001:644770-645729	8743.02	0.0612801	1.04339	0.459859	0.51081	8691.61	7598.08	9377.54	8677.11	9072.5	9041.26
VDA_001655	leucine-responsive regulatory protein	ADBS01000001:646399-646893	9471.21	-0.257301	-1.19524	0.0326402	0.0440159	10852.3	8940.33	11189.3	7177.36	8422.37	10245.7
VDA_001656	cell division protein FtsK	ADBS01000001:648017-650686	7172.43	0.198503	1.14751	0.00392823	0.00592634	6529.46	7010.12	6492.86	7923.54	7897.59	7180.98
VDA_001657	outer membrane lipoprotein carrier protein LolA	ADBS01000001:650819-651430	2277.71	-0.30929	-1.2391	1.23335e-06	2.59227e-06	2530.05	2557.3	2479.25	2027.98	2121.41	1950.27
VDA_001658	putative ATPase protein	ADBS01000001:651537-652880	3353.89	-0.150575	-1.11001	0.0250285	0.0343266	3509.13	3344.51	3735.41	3178.04	3292.81	3063.48
VDA_001659	seryl-tRNA synthetase	ADBS01000001:653065-654375	29586.9	0.243776	1.18409	0.000377501	0.000627767	26758.7	26358.4	28123.3	31133.9	32668	32479
VDA_001660	hypothetical protein	ADBS01000001:654424-655293	458.054	-1.60797	-3.04822	2.70017e-34	3.34907e-33	674.234	832.568	574.222	201.936	223.738	241.626
VDA_001661	putative proton/glutamate symporter	ADBS01000001:655516-656832	20889.4	-1.09881	-2.14177	4.07544e-25	3.17338e-24	29376.3	29810.6	26520.2	11408.2	12939.3	15281.6
VDA_001662	coenzyme A disulfide reductase	ADBS01000001:657335-658663	1754.04	-0.353169	-1.27736	5.76288e-08	1.34054e-07	2004.16	1905.3	1995.78	1555.16	1498.22	1565.64
VDA_001663	sodium/dicarboxylate symporter family protein	ADBS01000001:658728-660128	337.409	-0.731445	-1.6603	5.75042e-12	1.82087e-11	379.766	442.08	445.297	245.033	245.994	266.282
VDA_001664	methionyl-tRNA synthetase	ADBS01000001:660483-662531	27662.8	0.0624776	1.04426	0.428989	0.480774	26282.5	28129.4	26767.9	29559.1	29189	26048.8
VDA_001665	Mrp protein	ADBS01000001:662778-663863	4198.71	-0.698378	-1.62268	2.30111e-27	1.98376e-26	5109.79	5144.85	5346.11	3259.3	3329.12	3003.07
VDA_001666	uridine kinase	ADBS01000001:664009-664653	7469.24	0.300072	1.23121	9.26995e-05	0.000164252	6688.19	7105.3	6277.42	7637.88	8341.55	8765.12
VDA_001667	deoxycytidine triphosphate deaminase	ADBS01000001:664866-665369	2883.44	0.188979	1.13996	0.00661131	0.00971723	2617.57	2857.06	2608.17	2939.16	3244.78	3033.89
VDA_001668	AsmA protein	ADBS01000001:665592-667712	5028.62	0.0233965	1.01635	0.677179	0.721313	5036.36	4931.37	4994.96	4969.61	5035.85	5203.59
VDA_001669	putative membrane protein	ADBS01000001:667877-668920	1247.01	-0.184884	-1.13673	0.0112448	0.016061	1324.73	1404.51	1252.77	1175.91	1146.8	1177.31
VDA_001670	hypothetical protein	ADBS01000001:669037-669243	506.667	-0.894187	-1.85856	6.2692e-14	2.32539e-13	682.393	611.973	688.727	288.129	338.535	430.243
VDA_001671	C4-dicarboxylate like transporter	ADBS01000001:669962-671290	494.201	-0.427951	-1.34532	6.95563e-07	1.49019e-06	565.199	564.83	572.525	410.03	408.819	443.803
VDA_001672	hypothetical protein	ADBS01000001:671370-671528	501.775	-0.0422647	-1.02973	0.639882	0.685775	536.272	492.781	497.885	459.282	494.331	530.098
VDA_001673	cob(I)alamin adenosyltransferase	ADBS01000001:671958-672563	3428.09	-1.06454	-2.0915	4.00803e-20	2.32849e-19	4353.22	3882.65	5730.34	2244.7	2263.15	2094.51
VDA_001674	cobalamin synthase	ADBS01000001:672568-673371	1515.62	-0.741757	-1.67221	8.03581e-13	2.732e-12	1956.69	1577.97	2168.81	1140.2	1124.54	1125.53
VDA_001677	sulfate permease	ADBS01000001:674530-676086	4297.08	0.437606	1.35436	3.28216e-07	7.23782e-07	3380.81	4117.48	3438.54	4972.07	5195.16	4678.43
VDA_001678	ribonuclease E	ADBS01000001:676394-679681	43561.5	0.094671	1.06782	0.394112	0.444864	41171.3	47343.4	37824	48793.5	46605.4	39631.6
VDA_001679	ribosomal large subunit pseudouridine synthase C	ADBS01000001:680187-681221	4780.63	0.129972	1.09427	0.0920117	0.116097	4610.6	4971.39	4110.31	5071.81	4998.37	4921.29
VDA_001680	Maf/YceF/YhdE family protein	ADBS01000001:681300-681896	1380.62	-0.0382019	-1.02683	0.604354	0.652602	1345.5	1495.24	1357.1	1413.56	1348.28	1324.01
VDA_001681	hypothetical protein YceD (clustered with ribosomal protein L32p)	ADBS01000001:682526-682759	56465	0.795773	1.73601	4.36945e-12	1.39627e-11	39163.4	48482.9	35528.8	72455.8	70378.9	72780
VDA_001682	LSU ribosomal protein L32p	ADBS01000001:682782-682952	6251.44	0.734777	1.66414	0.000710171	0.00115288	4411.82	5563.8	3843.13	8269.55	9256.41	6163.93
VDA_001683	phosphate:acyl-ACP acyltransferase PlsX	ADBS01000001:682965-683987	5206.36	0.323853	1.25167	0.0093323	0.0134766	4437.78	5585.15	3820.23	6549.39	5819.52	5026.07
VDA_001684	3-oxoacyl-[acyl-carrier-protein] synthase KASIII	ADBS01000001:683993-684949	5936.25	0.933418	1.9098	2.20896e-17	1.06152e-16	3782.83	4908.24	3479.26	7383	8238.46	7825.73
VDA_001685	malonyl CoA-acyl carrier protein transacylase	ADBS01000001:685081-686010	13315.9	1.06865	2.09747	2.38758e-31	2.53974e-30	7950.62	9805.81	7916.11	18347.9	18501.1	17373.7
VDA_001686	3-oxoacyl-[acyl-carrier protein] reductase	ADBS01000001:686036-686770	12639.8	1.07983	2.11378	1.49017e-34	1.87046e-33	7563.43	9178.71	7507.29	17360.4	17605	16624.1
VDA_001687	acyl carrier protein	ADBS01000001:686929-687165	41124.7	0.974208	1.96456	2.7669e-21	1.69912e-20	27079.9	28921.1	26785.7	50315.4	50684.2	62962.1
VDA_001688	3-oxoacyl-[acyl-carrier-protein] synthase KASII	ADBS01000001:687250-688488	12978.3	0.92786	1.90245	1.92751e-22	1.28147e-21	8328.16	10164.3	8222.31	17405.9	17986.9	15762.4
VDA_001689	aminodeoxychorismate lyase	ADBS01000001:688622-689431	1641.93	-0.300202	-1.23132	1.77174e-06	3.68437e-06	1807.6	1805.68	1825.3	1476.35	1456.05	1480.58
VDA_001690	hypothetical protein	ADBS01000001:689425-690438	2111.17	-0.115057	-1.08302	0.0916535	0.115831	2121.35	2273.55	2193.41	2069.85	2096.81	1912.05
VDA_001691	thymidylate kinase	ADBS01000001:690435-691064	1311.56	0.118011	1.08524	0.158835	0.193038	1215.7	1296	1261.25	1518.22	1333.05	1245.11
VDA_001692	DNA polymerase III delta prime subunit	ADBS01000001:691065-692027	1985.91	0.2619	1.19906	0.000199879	0.000342987	1763.1	1917.75	1735.39	2254.55	2160.06	2084.64
VDA_001693	putative deoxyribonuclease YcfH	ADBS01000001:692129-692908	2282.1	0.108983	1.07847	0.131358	0.161901	2147.31	2364.28	2075.51	2446.63	2373.26	2285.59
VDA_001694	PTS system maltose and glucose-specific IIBC component	ADBS01000001:693449-695074	23156.1	0.922124	1.8949	3.04849e-28	2.7728e-27	16330	17015.2	14490.4	28927.4	30458.8	31714.7
VDA_001695	phosphotransferase system glucose-specific IIBC component	ADBS01000001:696128-697558	11346.3	-1.24501	-2.37021	4.67942e-46	9.85505e-45	15792.9	17908.2	14282.6	6560.47	6915.95	6617.6
VDA_001696	hypothetical protein	ADBS01000001:697902-698330	562.342	0.924045	1.89743	6.66096e-14	2.46487e-13	377.541	401.163	377.443	907.483	706.355	604.066
VDA_001697	hypothetical protein	ADBS01000001:698377-698829	518.176	1.00037	2.00051	2.89428e-24	2.11707e-23	340.455	377.146	313.829	742.486	705.183	629.954
VDA_001698	membrane protein	ADBS01000001:698937-699836	278.304	-0.00714994	-1.00497	0.947993	0.95776	282.6	302.429	251.911	296.748	261.222	274.911
VDA_001699	predicted signal transduction protein	ADBS01000001:700133-701047	406.081	0.0616441	1.04365	0.585909	0.635309	409.436	450.975	331.641	389.097	427.561	427.777
VDA_001700	DNA transformation protein TfoX	ADBS01000001:701597-702187	236.479	-0.977201	-1.96864	4.2529e-16	1.89299e-15	322.653	313.103	308.74	130.52	166.339	177.521
VDA_001701	D-serine dehydratase transcriptional activator	ADBS01000001:702291-703223	1149	-1.49402	-2.81673	3.53222e-75	2.05261e-73	1726.01	1610.88	1760.83	554.094	597.415	644.748
VDA_001702	D-lactate dehydrogenase	ADBS01000001:703246-704241	26912.8	-1.21727	-2.32506	4.59738e-30	4.55098e-29	38311.2	33688.8	41283.7	14229.1	15940.4	18023.3
VDA_001703	sensor histidine kinase	ADBS01000001:704900-706849	930.881	-1.25475	-2.38626	4.48429e-57	1.39324e-55	1303.96	1314.68	1324.87	504.841	582.186	554.754
VDA_001704	hypothetical protein	ADBS01000001:707027-708340	7673.57	0.152009	1.11112	0.0215591	0.0298292	7372.81	7337.45	7092.53	7685.9	7949.13	8603.62
VDA_001705	putative transporter	ADBS01000001:709268-710683	172.38	-0.581452	-1.49635	2.42854e-05	4.54157e-05	220.294	173.452	228.162	128.057	149.939	134.374
VDA_001706	hypothetical sensor histidine kinase	ADBS01000001:710702-712030	635.058	-1.06323	-2.0896	9.46093e-21	5.68743e-20	866.342	742.729	977.11	433.425	436.933	353.81
VDA_001707	lead cadmium zinc and mercury transporting ATPase	ADBS01000001:712683-715154	20557.7	0.106392	1.07653	0.174692	0.210274	20151.4	21014.3	18219	21672.5	21885.3	20403.9
VDA_001708	uridine phosphorylase	ADBS01000001:715620-716387	10594.1	-1.38936	-2.61963	1.56985e-117	2.89777e-115	15152.1	14971.1	15929.8	5808.14	5775.01	5928.47
VDA_001709	hypothetical protein	ADBS01000001:716520-717686	4505.69	0.458428	1.37404	2.61565e-15	1.07857e-14	3719.78	3731.44	3928.8	5236.8	5287.7	5129.63
VDA_001710	threonine efflux protein	ADBS01000001:718157-718810	722.958	1.06172	2.08742	1.92836e-31	2.05823e-30	473.966	512.35	412.218	994.907	937.121	1007.19
VDA_001711	hypothetical protein	ADBS01000001:719047-733497	3358.45	-0.559447	-1.4737	8.64994e-18	4.31534e-17	3999.42	3801.71	4212.09	2669.5	2670.79	2797.19
VDA_001712	hypothetical membrane protein	ADBS01000001:733560-734144	6071.7	-0.957854	-1.94242	2.98048e-13	1.04969e-12	8445.35	6424.83	9285.93	3506.8	3911.31	4855.95
VDA_001713	hypothetical protein	ADBS01000001:734214-734411	4263.55	-0.408499	-1.3273	0.0586872	0.0762885	5259.62	3767.91	5664.18	3276.54	3211.98	4401.05
VDA_001714	collagenase-like protein	ADBS01000001:734723-736981	4774.19	0.380519	1.30181	6.66706e-12	2.09632e-11	4160.37	4213.54	4064.5	5335.31	5444.67	5426.73
VDA_001715	acetyltransferase	ADBS01000001:737054-737473	1800.3	0.346314	1.27131	2.27684e-06	4.6667e-06	1633.29	1593.09	1525.04	1887.61	2006.61	2156.14
VDA_001716	biotin sulfoxide reductase	ADBS01000001:737645-740287	10897.9	1.03522	2.04942	1.45901e-52	3.87997e-51	7190.34	7091.95	7106.95	15343.5	15013.8	13640.8
VDA_001717	cytochrome c-type protein torC	ADBS01000001:741265-742164	1317.27	0.229351	1.17231	0.0160623	0.0225923	1151.91	1386.72	1097.55	1319.98	1460.74	1486.74
VDA_001718	putative efflux (PET) family transporter	ADBS01000001:742283-744448	1310.99	0.232068	1.17452	0.00440349	0.00661156	1180.84	1105.64	1328.26	1408.63	1392.8	1449.76
VDA_001719	DNA helicase IV	ADBS01000001:744771-746876	4844.24	0.741034	1.67137	1.33825e-32	1.51603e-31	3578.11	3614.91	3672.64	6244.02	6230.68	5725.06
VDA_001720	hypothetical protein	ADBS01000001:746933-747922	434.651	-0.755161	-1.68782	1.91298e-16	8.61252e-16	570.391	537.256	532.66	332.456	324.478	310.662
VDA_001721	periplasmic protein TorT precursor	ADBS01000001:748712-749785	1867.62	-0.0586966	-1.04152	0.413681	0.464947	1895.12	1887.51	1934.71	1718.92	1795.76	1973.69
VDA_001723	hypothetical dipeptidase	ADBS01000001:753048-754523	4447.84	-1.89441	-3.7177	9.22448e-150	7.2366e-147	7148.81	6449.74	7465.73	1880.23	1839.1	1903.42
VDA_001724	translation elongation factor G-like protein	ADBS01000001:754606-756693	314466	0.894259	1.85866	7.22316e-16	3.14373e-15	206546	250163	199606	420777	424342	385364
VDA_001725	hypothetical protein	ADBS01000001:757076-757513	1850.63	-0.270096	-1.20589	0.000175451	0.000303175	2045.69	1980.91	2045.82	1613.03	1603.65	1814.66
VDA_001726	hypothetical protein	ADBS01000001:757637-758557	1017.34	0.500113	1.41432	3.54454e-12	1.14432e-11	827.772	878.822	819.347	1206.69	1208.89	1162.52
VDA_001727	response regulator	ADBS01000001:758611-759855	280.69	-0.827874	-1.77507	4.69628e-14	1.7649e-13	368.64	370.03	341.819	178.541	215.538	209.574
VDA_001728	sensory box sensor histidine kinase/response regulator VieS	ADBS01000001:759848-763597	389.753	-0.786755	-1.72519	2.73319e-15	1.12556e-14	511.053	482.996	489.403	254.883	285.822	314.361
VDA_001729	oxidoreductase aldo/keto reductase 2 family	ADBS01000001:764083-764991	3753.59	-0.460948	-1.37645	5.33917e-06	1.05906e-05	4433.33	3668.28	4962.73	2984.72	3074.93	3397.56
VDA_001730	putative thiosulfate sulfur transferase	ADBS01000001:765087-766391	3757.86	0.336397	1.2626	4.40846e-06	8.81692e-06	3329.63	3591.79	3036.5	4198.8	4280.3	4110.11
VDA_001731	hypothetical protein	ADBS01000001:766674-767693	3605.18	-0.214063	-1.15995	0.026528	0.0362091	3843.65	3577.55	4203.61	3732.13	3401.75	2872.39
VDA_001734	hypothetical protein	ADBS01000001:769847-770917	3015.48	-0.927222	-1.90161	1.02803e-44	1.99133e-43	4035.02	4120.15	3715.05	2039.07	2079.24	2104.37
VDA_001735	hypothetical protein	ADBS01000001:771056-771517	273.278	0.0106191	1.00739	0.921981	0.935281	266.282	251.727	298.561	280.741	260.051	282.308
VDA_001736	hypothetical protein	ADBS01000001:771646-772254	402.921	0.0309751	1.0217	0.782497	0.815773	396.085	347.793	451.235	391.56	377.191	453.666
VDA_001737	glutaredoxin	ADBS01000001:772538-772846	2367	0.258172	1.19596	0.0212245	0.0294086	2263.02	1903.52	2290.95	2264.4	2392	3088.13
VDA_001738	choline-glycine betaine transporter	ADBS01000001:773200-774771	1574.63	-0.195512	-1.14513	0.0142385	0.0201445	1668.9	1605.54	1771.01	1371.69	1426.77	1603.86
VDA_001739	DNA polymerase III epsilon subunit	ADBS01000001:774835-775563	483.246	-0.0297698	-1.02085	0.727807	0.767168	482.867	496.339	486.01	474.058	496.674	463.528
VDA_001740	Signal transduction protein	ADBS01000001:775574-777454	1017.39	0.405712	1.32474	1.16739e-08	2.86194e-08	879.693	896.612	847.337	1129.12	1187.8	1163.75
VDA_001741	2-dehydro-3-deoxygluconate kinase	ADBS01000001:777630-778556	183.48	-0.494797	-1.40912	8.84805e-05	0.000156865	224.745	193.021	227.314	147.758	144.082	163.961
VDA_001742	hypothetical protein	ADBS01000001:778553-779365	715.749	-0.185506	-1.13722	0.0198264	0.0275777	765.467	752.514	767.608	667.375	630.214	711.318
VDA_001743	hypothetical protein	ADBS01000001:780043-780225	1879.54	0.410006	1.32869	5.83182e-06	1.15096e-05	1681.5	1672.25	1480.93	2174.51	1903.53	2364.49
VDA_001744	hypothetical protein	ADBS01000001:780721-781473	1439.82	-0.636115	-1.55414	8.66678e-10	2.31262e-09	1761.61	1568.18	1937.26	1044.16	1030.83	1296.89
VDA_001745	long-chain-fatty-acid--CoA ligase	ADBS01000001:781645-782322	1058.69	0.151989	1.1111	0.0820822	0.104323	1031.75	1037.15	938.093	1054.01	1047.23	1243.88
VDA_001746	hypothetical protein	ADBS01000001:783627-783839	453.88	-1.77995	-3.43415	1.43464e-49	3.35963e-48	718.738	644.885	754.885	164.997	194.453	245.325
VDA_001747	sensory box/GGDEF family protein	ADBS01000001:784453-786483	487.475	-0.545116	-1.45914	8.79251e-07	1.86551e-06	611.187	588.846	538.598	350.926	363.134	472.157
VDA_001748	valyl-tRNA synthetase	ADBS01000001:786483-787088	71.634	-0.835129	-1.78402	1.15138e-05	2.22067e-05	82.3322	105.85	89.9077	43.0962	44.5132	64.1049
VDA_001749	TonB-dependent receptor	ADBS01000001:787097-789151	238.754	-0.407961	-1.32681	0.000252387	0.00042741	278.149	261.512	278.205	198.243	193.281	223.134
VDA_001750	succinate-semialdehyde dehydrogenase [NADP+]	ADBS01000001:789609-791057	1853.5	-0.287559	-1.22057	3.88346e-05	7.11816e-05	2067.95	1916.86	2130.64	1695.53	1693.85	1616.18
VDA_001751	membrane-associated phospholipid phosphatase	ADBS01000001:791208-792728	1524.82	-0.142442	-1.10377	0.0514506	0.067384	1604.36	1674.03	1523.34	1366.77	1467.77	1512.63
VDA_001752	Fe-S oxidoreductase	ADBS01000001:792873-795968	6852.34	-0.104478	-1.07511	0.244433	0.285885	7148.81	6167.77	7990.76	6564.17	6634.82	6607.74
VDA_001753	aquaporin Z	ADBS01000001:796068-796763	370.636	1.03682	2.05171	2.26745e-13	8.06718e-13	251.447	212.59	256.152	611.966	510.731	380.931
VDA_001754	transcriptional regulators LysR family	ADBS01000001:797248-798132	428.338	-0.148814	-1.10866	0.132164	0.162768	461.357	424.29	465.654	385.403	377.191	456.131
VDA_001755	cobalt-zinc-cadmium resistance protein	ADBS01000001:798594-799004	758.361	-1.54539	-2.91884	2.54667e-68	1.14164e-66	1188.25	1070.95	1137.42	360.777	374.848	417.915
VDA_001756	methyl-accepting chemotaxis protein	ADBS01000001:800094-800837	1149.57	0.675386	1.59702	3.36928e-15	1.37667e-14	893.786	847.69	907.558	1583.48	1348.28	1316.62
VDA_001757	hypothetical protein	ADBS01000001:801064-801195	202.779	-0.787931	-1.7266	8.631e-11	2.49623e-10	258.122	274.854	240.036	146.527	140.568	156.564
VDA_001758	phospholipase A1 precursor	ADBS01000001:801187-802179	1611.47	-0.236615	-1.17822	0.000208943	0.000357504	1707.47	1763.87	1760.83	1496.05	1474.79	1465.78
VDA_001759	hypothetical protein	ADBS01000001:802336-804735	5602.74	0.383376	1.30439	3.10706e-05	5.739e-05	4709.25	5318.3	4540.34	6853.53	6627.79	5567.27
VDA_001760	hypothetical protein	ADBS01000001:805421-806209	0					0	0	0	0	0	0
VDA_001761	hypothetical protein	ADBS01000001:806368-806487	0					0	0	0	0	0	0
VDA_001762	putative hemolysin	ADBS01000001:807928-809691	317.905	-1.68754	-3.22108	1.26692e-50	3.20613e-49	472.483	468.764	519.938	147.758	138.225	160.262
VDA_001763	D-alanine-D-alanine ligase	ADBS01000001:810158-811222	88.9783	-2.82215	-7.07217	2.98741e-37	4.36023e-36	174.307	141.43	158.611	20.9324	16.3996	22.1902
VDA_001764	hypothetical protein	ADBS01000001:811222-811794	25.4099	-2.42867	-5.38397	3.85608e-13	1.33706e-12	44.5039	50.7013	39.0165	7.38792	4.6856	6.16393
VDA_001765	hypothetical protein	ADBS01000001:812164-812385	42.4429	-0.934732	-1.91154	0.000101316	0.000178511	53.4047	43.5853	72.944	30.783	29.285	24.6557
VDA_001766	galactoside O-acetyltransferase	ADBS01000001:812386-813003	325.59	0.272433	1.20784	0.00625778	0.00924526	305.593	294.423	283.294	384.172	340.878	345.18
VDA_001767	putative integral membrane efflux protein	ADBS01000001:814354-815895	166.845	-0.646996	-1.5659	5.695e-07	1.23248e-06	200.267	209.032	203.565	124.363	117.14	146.702
VDA_001768	tripeptide aminopeptidase	ADBS01000001:815864-817126	262.649	-0.540197	-1.45417	1.76973e-05	3.3515e-05	318.203	259.733	357.934	224.1	202.652	213.272
VDA_001769	anaerobic C4-dicarboxylate transporter DcuC	ADBS01000001:817875-819188	1426.29	-0.0723999	-1.05146	0.313452	0.359376	1485.69	1400.07	1500.44	1338.44	1361.17	1471.95
VDA_001770	putative transcriptional regulator LysR family	ADBS01000001:819565-820440	262.268	-0.535921	-1.44987	5.17207e-07	1.12396e-06	312.269	311.324	309.588	198.243	219.052	223.134
VDA_001771	putative multidrug resistance protein	ADBS01000001:820548-821756	242.31	-0.287016	-1.22011	0.0191949	0.0267467	238.837	261.512	300.258	245.033	208.509	199.711
VDA_001772	anaerobic glycerol-3-phosphate dehydrogenase subunit C	ADBS01000001:821841-823052	227.999	-0.960966	-1.94661	9.78197e-17	4.49426e-16	313.011	289.976	303.65	145.296	155.796	160.262
VDA_001773	anaerobic glycerol-3-phosphate dehydrogenase subunit B	ADBS01000001:823049-824371	206.161	-1.07348	-2.1045	7.62742e-18	3.82346e-17	278.149	271.296	292.624	150.221	130.026	114.649
VDA_001774	anaerobic glycerol-3-phosphate dehydrogenase subunit A	ADBS01000001:824368-825966	193.997	-1.19685	-2.29238	7.6211e-19	4.06718e-18	287.792	241.943	284.99	120.669	131.197	97.3902
VDA_001775	hypothetical protein	ADBS01000001:826656-827210	0					0	0	0	0	0	0
VDA_001776	hypothetical protein	ADBS01000001:827353-828027	1502.31	-0.0231347	-1.01617	0.73659	0.775905	1564.31	1442.76	1535.22	1467.73	1467.77	1536.05
VDA_001777	hypothetical protein	ADBS01000001:828173-828361	216.764	-0.739001	-1.66902	3.47161e-09	8.80672e-09	290.759	270.407	254.456	142.833	152.282	189.849
VDA_001778	transcriptional activator MetR	ADBS01000001:828421-829344	585.717	-0.522398	-1.43634	2.2096e-07	4.91404e-07	697.969	611.084	765.911	450.663	470.903	517.771
VDA_001779	5-methyltetrahydropteroyltriglutamate-- homocysteine methyltransferase	ADBS01000001:829559-831868	669.639	-0.804081	-1.74603	2.49384e-17	1.19659e-16	801.07	800.547	958.45	499.916	470.903	486.951
VDA_001780	putative heat shock protein HslJ	ADBS01000001:832014-832466	6710.85	0.499367	1.41359	1.29676e-19	7.27949e-19	5587.46	5461.51	5621.77	7944.48	7793.33	7856.55
VDA_001781	hypothetical protein	ADBS01000001:832859-834502	6483.15	0.844735	1.79594	1.85459e-15	7.74925e-15	4404.4	5503.31	3938.97	7908.77	8510.23	8633.21
VDA_001782	hypothetical membrane spanning protein	ADBS01000001:835344-837041	138.819	-0.0641942	-1.0455	0.635512	0.68179	149.088	147.656	128.924	132.983	130.026	144.236
VDA_001783	phosphate transport ATP-binding protein PstB	ADBS01000001:837181-837732	235.344	-0.603268	-1.51915	2.59519e-06	5.29845e-06	268.507	284.639	301.106	156.378	173.367	228.066
VDA_001784	phosphate transport system permease protein PstA	ADBS01000001:837953-838819	139.943	-0.845764	-1.79722	2.95107e-09	7.52881e-09	189.141	188.573	164.548	86.1924	110.112	101.089
VDA_001785	phosphate transport system permease protein PstC	ADBS01000001:838825-839739	169.605	-0.781941	-1.71944	2.32917e-09	6.00076e-09	221.778	195.689	228.162	116.975	120.654	134.374
VDA_001786	phosphate ABC transporter, periplasmic phosphate-binding protein PstS	ADBS01000001:839827-840651	144.492	-1.12803	-2.1856	4.49172e-13	1.55061e-12	185.433	214.369	199.324	115.744	85.5123	66.5705
VDA_001787	putative methyl-accepting chemotaxis protein	ADBS01000001:841718-842671	7557.6	0.81422	1.75835	4.2291e-27	3.59645e-26	5368.65	5951.62	5082.33	9828.4	9899.51	9215.08
VDA_001788	transcriptional regulator LysR family	ADBS01000001:842777-843697	1490.79	-0.190742	-1.14135	0.0169486	0.0237537	1591.01	1717.62	1461.42	1451.73	1392.8	1330.18
VDA_001789	nucleoside permease NupC	ADBS01000001:844087-845310	2408.34	2.35544	5.1175	2.21818e-122	5.35434e-120	763.983	901.06	661.585	4103.99	4255.7	3763.7
VDA_001790	hypothetical protein	ADBS01000001:846025-846165	775.224	0.262467	1.19953	0.0282638	0.0384613	751.374	666.233	692.968	712.934	783.667	1044.17
VDA_001791	putative NADH oxidase	ADBS01000001:846251-847903	1355.86	-0.165077	-1.12123	0.0483452	0.0636623	1436.73	1299.55	1564.9	1297.81	1217.09	1319.08
VDA_001792	tyrosine-specific transport protein	ADBS01000001:849807-850985	4900.5	-0.927713	-1.90226	2.28774e-44	4.37739e-43	6488.67	6496.88	6307.11	3190.35	3310.38	3609.6
VDA_001793	hypothetical Ap4A phosphorylase II	ADBS01000001:851360-852166	3139.93	-0.355506	-1.27943	4.29775e-05	7.83178e-05	3615.2	3136.36	3832.1	2559.91	2742.25	2953.76
VDA_001794	maltose/maltodextrin ABC transporter substrate binding periplasmic protein MalE	ADBS01000001:852915-854090	1970.6	0.0906848	1.06488	0.208925	0.248148	1943.34	1876.84	1904.18	1929.48	1966.78	2202.99
VDA_001795	hypothetical protein	ADBS01000001:854123-856180	3504.31	-0.492703	-1.40708	5.99818e-15	2.40694e-14	4023.89	4305.16	3970.36	2960.09	2951.93	2814.45
VDA_001796	glucose-6-phosphate 1-dehydrogenase	ADBS01000001:856659-858158	23250.5	1.16598	2.24385	5.55345e-57	1.69191e-55	14386.6	13483.9	14990	31062.5	33410.7	32169.6
VDA_001797	6-phosphogluconolactonase eukaryotic type	ADBS01000001:858164-858877	6613.02	1.15828	2.23191	3.06466e-54	8.90453e-53	4042.44	3779.47	4412.26	9444.22	9272.81	8726.9
VDA_001798	6-phosphogluconate dehydrogenase decarboxylating	ADBS01000001:858888-860336	22760.5	1.10765	2.15495	1.55965e-40	2.54905e-39	14504.6	13349.6	15254.6	33467.3	30397.9	29589.4
VDA_001799	hypothetical lipoprotein	ADBS01000001:860694-861374	1409.22	-0.14643	-1.10683	0.0659838	0.0851737	1593.24	1356.48	1492.81	1281.8	1381.08	1349.9
VDA_001800	5-Enolpyruvylshikimate-3-phosphate synthase	ADBS01000001:862047-863327	6532.93	-0.618688	-1.53548	1.59436e-08	3.86937e-08	7993.64	6541.35	9257.1	4960.99	4910.51	5533.98
VDA_001801	cytidylate kinase	ADBS01000001:863610-864287	29086.1	0.20864	1.1556	0.0673927	0.086885	26349.3	31416.1	23102	32194.1	33105	28350.4
VDA_001802	SSU ribosomal protein S1p	ADBS01000001:864412-866082	412402	0.565212	1.4796	2.47042e-06	5.05686e-06	319249	384318	290499	520770	507497	452078
VDA_001803	integration host factor beta subunit	ADBS01000001:866171-866458	68405.9	0.504616	1.41875	6.58563e-06	1.29565e-05	54993.4	64374.6	49825	74283.1	81271.8	85687.3
VDA_001804	hypothetical protein	ADBS01000001:866740-866952	1415.51	0.389276	1.30974	3.59121e-08	8.48587e-08	1278	1237.29	1157.77	1601.95	1567.33	1650.7
VDA_001805	putative N-acetylglucosaminyl transferase	ADBS01000001:866959-868128	3136.43	-0.0541638	-1.03826	0.372329	0.421946	3276.23	3220.87	3089.09	3164.49	3079.61	2988.28
VDA_001806	orotidine 5'-phosphate decarboxylase	ADBS01000001:868354-869073	1806.68	0.853035	1.8063	3.19537e-14	1.21393e-13	1244.63	1548.61	1049.21	2367.83	2339.29	2290.52
VDA_001807	peptide transport system ATP-binding protein SapF	ADBS01000001:869179-870003	1239.68	0.0176379	1.0123	0.806218	0.836674	1194.93	1293.33	1208.66	1292.89	1247.54	1200.73
VDA_001808	peptide transport system ATP-binding protein SapD	ADBS01000001:870000-870998	1471.32	0.134397	1.09763	0.0655151	0.0846382	1390.75	1489.91	1327.41	1523.14	1600.13	1496.6
VDA_001809	peptide transport system permease protein SapC	ADBS01000001:870998-871885	1149.72	0.0647629	1.04591	0.392333	0.443176	1117.79	1196.37	1057.69	1132.81	1207.71	1185.94
VDA_001810	peptide transport system permease protein SapB	ADBS01000001:871872-872834	982.897	0.245712	1.18568	0.00313961	0.00479188	941.257	905.507	849.034	1146.36	1078.86	976.367
VDA_001811	hypothetical peptide ABC transporter peptide-binding protein	ADBS01000001:872838-874457	2661.1	0.259043	1.19668	6.41167e-05	0.00011497	2419.53	2458.57	2387.64	2742.15	3045.64	2913.08
VDA_001812	Psp operon transcriptional activator	ADBS01000001:874603-875610	503.731	0.0134561	1.00937	0.896395	0.914463	513.278	427.848	562.347	506.073	503.702	509.141
VDA_001813	phage shock protein A	ADBS01000001:875844-876509	861.462	-0.341593	-1.26716	0.00372845	0.00564393	950.9	837.905	1104.34	717.86	667.699	890.072
VDA_001814	phage shock protein B	ADBS01000001:876576-876803	323.859	-0.563632	-1.47799	4.78803e-06	9.53352e-06	382.733	322.887	456.324	259.809	260.051	261.351
VDA_001815	hypothetical phage shock protein C	ADBS01000001:876986-877189	333.021	-0.581706	-1.49662	5.90383e-07	1.27503e-06	418.336	360.246	421.548	238.876	245.994	313.128
VDA_001816	putative ATPase	ADBS01000001:877439-878833	874.705	0.0356976	1.02505	0.634259	0.680679	867.084	830.789	893.139	873.006	863.323	920.892
VDA_001817	DUF697 domain-containing protein	ADBS01000001:878833-879861	1004.19	-0.409323	-1.32806	3.42076e-05	6.3032e-05	1207.54	1039.82	1193.4	799.127	796.553	988.695
VDA_001818	transcriptional regulators LysR family	ADBS01000001:879984-880907	1645.46	-0.431059	-1.34822	0.000519134	0.00085201	1921.08	1506.81	2252.78	1278.11	1347.11	1566.87
VDA_001819	transcriptional repressor protein TyrR	ADBS01000001:881127-882668	3317.69	-0.122415	-1.08856	0.196371	0.234569	3460.18	2978.03	3940.67	3041.36	3148.73	3337.15
VDA_001820	ribosomal-protein-S5p-alanine acetyltransferase	ADBS01000001:883326-883922	549.96	-0.679721	-1.60183	1.63594e-13	5.88713e-13	700.936	620.868	712.476	417.418	401.791	446.269
VDA_001821	pyruvate kinase	ADBS01000001:884048-885493	6957.18	0.157963	1.11571	0.0095746	0.0138011	6417.46	6603.62	6704.91	7581.24	7411.45	7024.42
VDA_001822	transcriptional regulator	ADBS01000001:885894-886748	5550.6	0.00810182	1.00563	0.905302	0.921452	5637.16	5211.56	5755.79	5629.6	5780.86	5288.66
VDA_001823	hypothetical enzyme of sugar metabolism	ADBS01000001:887126-887974	1534.6	-0.376399	-1.2981	2.21898e-05	4.16207e-05	1706.72	1547.72	1951.67	1312.59	1361.17	1327.71
VDA_001824	hypothetical carboxypeptidase G2	ADBS01000001:888895-890025	420.808	-0.596683	-1.51224	2.93137e-10	8.126e-10	473.225	520.355	529.268	326.3	326.821	348.879
VDA_001825	predicted transcriptional regulator for fatty acid degradation FadQ TetR family	ADBS01000001:890344-891012	977.919	-0.758969	-1.69228	1.14001e-14	4.46609e-14	1240.17	1134.11	1321.47	631.667	722.754	817.338
VDA_001826	acyl-CoA dehydrogenase short-chain specific	ADBS01000001:891129-893405	2430.07	-0.766825	-1.70152	2.29466e-21	1.41189e-20	3024.04	2793.02	3379.17	1856.83	1757.1	1770.28
VDA_001827	short-chain alcohol dehydrogenase family	ADBS01000001:893598-894800	19866.2	1.25589	2.38815	1.04802e-41	1.75866e-40	10907.2	11869.4	12195.2	25279	27583	31363.3
VDA_001828	sensor protein phoQ	ADBS01000001:894874-896220	3226.38	-0.647145	-1.56607	4.92995e-22	3.17012e-21	3975.68	4139.72	3709.12	2588.23	2430.66	2514.89
VDA_001829	putative transcriptional regulatory protein PhoP	ADBS01000001:896230-896904	2089.25	-0.317174	-1.24589	4.28349e-06	8.57244e-06	2300.11	2367.84	2290.1	1945.49	1902.36	1729.6
VDA_001830	TrkA Potassium channel-family protein	ADBS01000001:897134-898816	4822.91	0.353795	1.27792	2.05874e-07	4.5883e-07	4226.38	4422.57	4045.84	5685	5456.39	5101.27
VDA_001831	glutaredoxin 1	ADBS01000001:899131-899397	9406.14	0.975437	1.96624	1.11691e-29	1.09186e-28	6471.61	5585.15	6897.44	11993.1	12317.3	13172.3
VDA_001832	iron-containing alcohol dehydrogenase	ADBS01000001:899770-900987	612.501	-0.914864	-1.88539	2.88583e-25	2.26394e-24	813.679	746.287	845.641	440.813	420.533	408.052
VDA_001833	hypothetical protein	ADBS01000001:901455-902042	3214.39	1.85792	3.62484	5.07132e-17	2.37874e-16	1315.83	1667.81	934.7	5347.62	4981.97	5038.4
VDA_001834	transcriptional regulator AraC family protein	ADBS01000001:903050-904015	5337.97	-0.750095	-1.6819	6.20005e-16	2.7135e-15	6548	7334.79	6240.95	3531.43	3937.08	4435.57
VDA_001835	L-serine dehydratase	ADBS01000001:904467-905762	7885.95	-0.031061	-1.02176	0.749756	0.787131	7840.84	9176.04	6899.14	7777.02	8171.69	7450.96
VDA_001836	serine transporter	ADBS01000001:906065-907318	4772.53	0.135589	1.09854	0.204859	0.24378	4633.6	5310.29	3693	4981.92	5034.68	4981.69
VDA_001837	hypothetical nudix hydrolase YeaB	ADBS01000001:907509-908108	268.461	-0.243576	-1.18392	0.0251504	0.0344638	308.56	293.534	271.419	263.502	228.423	245.325
VDA_001838	para-aminobenzoate synthase aminase component	ADBS01000001:908173-909582	1646.66	0.490246	1.40468	2.08243e-10	5.86069e-10	1346.98	1489.02	1268.04	1864.22	1974.98	1936.71
VDA_001839	fumarate hydratase class I aerobic	ADBS01000001:910012-911262	5479.3	-1.31459	-2.48731	1.39927e-78	9.75758e-77	7851.97	7801.77	7828.75	3304.86	3228.38	2860.07
VDA_001840	hypothetical membrane-fusion protein	ADBS01000001:911566-912684	1082.38	-0.651001	-1.57026	2.62922e-10	7.33377e-10	1347.73	1114.54	1513.16	852.073	822.324	844.459
VDA_001841	hypothetical periplasmic linker protein	ADBS01000001:912686-913780	612.84	-0.416045	-1.33426	0.000551937	0.000903012	743.215	563.051	798.991	517.154	482.617	572.013
VDA_001842	putative AcrB Cation/multidrug efflux pump	ADBS01000001:913780-916845	3453.98	-0.613713	-1.53019	1.19427e-13	4.3225e-13	4074.33	3926.24	4548.82	2509.43	2697.74	2967.32
VDA_001843	dihydroorotase	ADBS01000001:916986-918014	1335.04	0.737887	1.66773	1.34625e-11	4.17858e-11	1031.01	1142.11	816.803	1742.32	1740.7	1537.29
VDA_001844	methyl-accepting chemotaxis protein	ADBS01000001:918149-920152	548.782	-0.233952	-1.17605	0.0162256	0.0228118	606.736	537.256	636.139	503.61	460.361	548.59
VDA_001845	putative Hit Diadenosine tetraphosphate (Ap4A) hydrolase and other HIT family hydrolase	ADBS01000001:920386-920736	2655.2	-0.147444	-1.10761	0.0790307	0.100812	2791.88	2572.42	3011.06	2284.1	2580.6	2691.17
VDA_001846	putative lipoprotein	ADBS01000001:921321-921980	2926.71	-0.206944	-1.15424	0.0126043	0.0179213	3041.1	2872.18	3500.46	2793.87	2778.56	2574.06
VDA_001847	hypothetical protein	ADBS01000001:922021-922872	602.64	0.246465	1.1863	0.00393105	0.00592774	532.563	571.057	549.624	692.002	666.527	604.066
VDA_001848	NADH dehydrogenase	ADBS01000001:923743-925032	6649.9	0.653005	1.57244	4.24007e-21	2.58859e-20	5256.65	4764.14	5465.71	8127.94	8260.72	8024.21
VDA_001849	transcriptional regulator VpsT	ADBS01000001:925091-925750	0					0	0	0	0	0	0
VDA_001850	hypothetical protein	ADBS01000001:926774-927043	0					0	0	0	0	0	0
VDA_001851	p pilus assembly protein chaperone PapD	ADBS01000001:927103-927828	69.0429	-0.855024	-1.80879	2.86902e-05	5.3272e-05	97.9085	88.0601	83.1222	51.7154	28.1136	65.3377
VDA_001852	conserved hypothetical protein	ADBS01000001:927856-928518	22.7659	-0.767581	-1.70241	0.00950686	0.0137098	34.8614	25.7954	27.1419	19.7011	9.37121	19.7246
VDA_001853	hypothetical protein	ADBS01000001:928521-931019	325.785	-0.816569	-1.76121	3.42301e-14	1.29884e-13	425.754	404.721	419.004	232.719	204.995	267.515
VDA_001854	hypothetical protein	ADBS01000001:931033-931923	246.17	-0.66246	-1.58278	1.36815e-08	3.33586e-08	314.494	287.307	305.347	172.385	178.053	219.436
VDA_001855	putative peptidyl-prolyl cis-trans isomerase FKBP-type	ADBS01000001:932597-932722	555.911	0.182146	1.13457	0.0746222	0.0955383	517.728	579.951	463.957	545.475	578.672	649.679
VDA_001856	hypothetical ribosomal-protein-serine acetyltransferase	ADBS01000001:933127-933678	538.194	0.17854	1.13174	0.0402956	0.0535567	522.179	506.123	485.162	543.012	558.758	613.928
VDA_001857	transcription-repair coupling factor	ADBS01000001:933794-937255	5398.49	0.451102	1.36708	3.16814e-13	1.11328e-12	4529.01	4460.82	4683.68	6388.09	6394.68	5934.64
VDA_001858	hypothetical protein	ADBS01000001:937252-937833	984.414	-0.166766	-1.12254	0.0356878	0.0478378	1042.13	982.893	1100.1	895.17	987.491	898.702
VDA_001859	lipoprotein releasing system transmembrane protein LolC	ADBS01000001:938033-939241	2378.69	0.140332	1.10216	0.028861	0.039223	2252.64	2205.95	2329.12	2382.6	2530.23	2571.59
VDA_001860	lipoprotein releasing system ATP-binding protein LolD	ADBS01000001:939234-939923	1206.17	0.246714	1.1865	0.000664911	0.00108108	1056.97	1105.64	1145.9	1283.04	1272.14	1373.32
VDA_001861	lipoprotein releasing system transmembrane protein LolE	ADBS01000001:939923-941167	2094.3	-0.0477361	-1.03364	0.496841	0.545708	2156.21	2110.77	2119.62	2058.77	1919.93	2200.52
VDA_001862	hypothetical protein	ADBS01000001:941718-942269	45064.2	0.919731	1.89176	6.31032e-25	4.8297e-24	30276	33413	29464.3	62802.2	59538.8	54891.1
VDA_001863	DedA protein	ADBS01000001:942583-943278	1370.81	0.187093	1.13847	0.0485148	0.0638588	1265.39	1402.74	1175.59	1332.29	1408.02	1640.84
VDA_001864	hypothetical protein	ADBS01000001:944010-944258	2482.47	0.441158	1.35769	1.47431e-10	4.17922e-10	2154.73	2135.68	2021.23	2676.89	2987.07	2919.24
VDA_001865	hypothetical protein	ADBS01000001:945347-945895	730.712	-0.294627	-1.22657	0.000246371	0.000418124	762.5	848.579	806.624	668.607	661.842	636.118
VDA_001866	predicted hydrolase of the metallo-beta-lactamase superfamily	ADBS01000001:945876-948239	645.508	-0.379915	-1.30127	0.000125147	0.000219025	785.493	708.039	698.057	607.041	481.446	592.971
VDA_001867	putative transport ATP-binding protein MsbA	ADBS01000001:948920-950140	4453.6	0.216921	1.16225	0.00117896	0.00186942	3983.84	4431.47	3938.97	4850.17	4751.2	4765.95
VDA_001868	tetraacyldisaccharide 4'-kinase	ADBS01000001:950140-951174	2892.15	0.309704	1.23945	2.4468e-05	4.57026e-05	2522.63	2809.92	2411.39	3313.48	3159.27	3136.21
VDA_001869	protein ycaR	ADBS01000001:951155-951334	348.856	0.356654	1.28045	0.000565006	0.000923912	310.785	331.782	273.964	407.567	404.133	364.905
VDA_001870	3-deoxy-manno-octulosonate cytidylyltransferase	ADBS01000001:951336-952082	4049.61	0.539577	1.45355	2.81204e-10	7.81592e-10	3180.54	3741.22	2964.41	4783.68	4921.06	4706.78
VDA_001871	hypothetical sigma-54 modulation protein	ADBS01000001:952183-952428	1648.48	-0.340588	-1.26627	0.000322563	0.000540995	1838.75	1829.69	1863.46	1319.98	1337.74	1701.25
VDA_001872	putative sodium/dicarboxylate symporter	ADBS01000001:952886-954280	82874.4	0.288572	1.22143	0.00063723	0.00103931	75860.6	75429.3	72352.8	86421.4	90085.4	97096.8
VDA_001873	membrane protein functionally coupled to the MukBEF chromosome partitioning mechanism	ADBS01000001:954610-955446	1174.19	-0.397687	-1.31739	6.49721e-09	1.62456e-08	1352.92	1301.33	1352.86	1002.29	1003.89	1031.84
VDA_001874	S-adenosylmethionine-dependent methyltransferase functionally coupled to the MukBEF chromosome partitioning mechanism	ADBS01000001:955569-956366	1503.23	0.34741	1.27227	7.15747e-07	1.52998e-06	1360.34	1304.89	1300.27	1649.97	1620.05	1783.84
VDA_001875	chromosome partition protein MukF	ADBS01000001:956385-957707	3162.01	0.56466	1.47904	2.02025e-15	8.40788e-15	2549.33	2552.85	2541.16	3828.17	4041.33	3459.2
VDA_001876	chromosome partition protein MukE	ADBS01000001:957688-958437	2426.6	0.581801	1.49672	1.28449e-12	4.29716e-12	1901.8	2016.49	1903.33	3081.99	3081.96	2574.06
VDA_001877	chromosome partition protein MukB	ADBS01000001:958731-962897	10807.7	0.755573	1.6883	1.4228e-23	1.00557e-22	7734.77	8389.73	7947.5	14114.6	14224.3	12435.1
VDA_001878	hypothetical protein	ADBS01000001:963052-963984	22504.1	1.16084	2.23587	8.53332e-36	1.15421e-34	14116.6	15078.7	12306.3	29976.5	30037.1	33509.6
VDA_001879	hypothetical protein	ADBS01000001:965197-965745	0					0	0	0	0	0	0
VDA_001880	hypothetical protein	ADBS01000001:965748-966572	0					0	0	0	0	0	0
VDA_001881	glycosaminoglycan attachment site	ADBS01000001:968082-969101	0					0	0	0	0	0	0
VDA_001882	hypothetical protein	ADBS01000001:969215-970141	0					0	0	0	0	0	0
VDA_001883	hypothetical protein	ADBS01000001:970958-971209	6119.96	0.462351	1.37779	0.00028138	0.000474459	5131.3	4916.25	5341.87	5419.04	7204.12	8707.17
VDA_001884	phenylalanyl-tRNA synthetase alpha chain	ADBS01000001:971510-972493	20851	0.72185	1.6493	4.6532e-15	1.8841e-14	15442.1	17395.9	14244.4	27404.3	26510	24109.6
VDA_001885	phenylalanyl-tRNA synthetase beta chain	ADBS01000001:972513-974900	35681.8	0.875174	1.83423	4.75352e-17	2.23637e-16	24017.3	28417.6	22738.2	47959.9	48928.2	42029.4
VDA_001886	integration host factor alpha subunit	ADBS01000001:975501-975719	24933	-0.419121	-1.33711	5.43499e-08	1.26709e-07	28328.2	29025.1	28305.6	20022.5	20853.3	23063
VDA_001887	succinylglutamate desuccinylase	ADBS01000001:975982-977013	5036.32	-1.31196	-2.48279	2.30237e-106	2.77879e-104	7154	7035.03	7374.97	2796.33	2881.65	2975.95
VDA_001888	vitamin B12 import system permease protein btuC	ADBS01000001:977097-978092	1182.26	-1.10443	-2.15014	1.87315e-53	5.15609e-52	1574.7	1604.65	1669.23	740.023	734.468	770.492
VDA_001889	vitamin B12 ABC transporter ATPase component BtuD	ADBS01000001:978089-978853	598.532	-0.98124	-1.97416	1.64898e-30	1.6746e-29	772.884	777.42	838.007	394.022	397.105	411.751
VDA_001890	RNA methyltransferase TrmA family	ADBS01000001:978952-980091	2508.26	-0.174129	-1.12828	0.0262716	0.0358748	2611.64	2876.63	2493.67	2524.21	2317.03	2226.41
VDA_001891	hypothetical membrane protein	ADBS01000001:980145-981188	340.931	-0.569815	-1.48433	4.16697e-05	7.60672e-05	407.952	452.754	366.416	201.936	326.821	289.705
VDA_001892	putative membrane/transport protein	ADBS01000001:981361-983019	429.526	-1.63153	-3.09841	4.50201e-55	1.33276e-53	660.883	595.073	698.905	208.093	212.024	202.177
VDA_001893	hypothetical protein	ADBS01000001:983484-984170	1317.11	1.15709	2.23007	2.23318e-39	3.50386e-38	829.256	710.707	893.987	1746.01	1864.87	1857.81
VDA_001894	ribonucleotide reductase of class II (coenzyme B12-dependent)	ADBS01000001:984199-986349	3335.45	1.63719	3.11059	6.75604e-90	6.62514e-88	1563.57	1477.45	1796.46	4804.61	5096.77	5273.86
VDA_001895	hypothetical major outer membrane protein OmpU	ADBS01000001:986787-987797	121.9	-1.14694	-2.21443	4.45407e-14	1.6779e-13	157.989	163.667	185.753	71.4166	76.1411	76.4328
VDA_001896	hypothetical protein	ADBS01000001:988111-989136	195.102	-0.580487	-1.49535	1.33198e-06	2.78836e-06	246.997	231.269	224.769	148.99	154.625	163.961
VDA_001897	thiol-disulfide isomerase	ADBS01000001:989464-990090	4418.6	-0.293522	-1.22563	0.000390261	0.0006483	4933.25	4891.34	4785.46	3464.93	4128.02	4308.59
VDA_001898	putative heat shock protein YegD	ADBS01000001:990344-991696	1758.27	-0.0163307	-1.01138	0.879083	0.899727	1706.72	2084.09	1514.86	1886.38	1727.82	1629.74
VDA_001899	hypothetical protein	ADBS01000001:992382-993017	468.387	-0.511274	-1.42531	4.49815e-06	8.98485e-06	576.325	589.736	488.555	350.926	357.277	447.502
VDA_001900	putative sodium/alanine symporter	ADBS01000001:993652-995058	2905.65	0.361173	1.28447	0.000111676	0.000196104	2585.68	2843.72	2191.71	3100.46	3226.04	3486.32
VDA_001901	chitinase	ADBS01000001:995564-996874	199.243	-0.0639276	-1.04531	0.665232	0.709792	196.559	194.8	219.68	171.153	159.311	253.954
VDA_001902	hypothetical transcription regulator	ADBS01000001:997327-998031	152.182	-0.408739	-1.32752	0.0017968	0.00280097	183.949	166.336	171.333	126.826	125.34	139.305
VDA_001903	hypothetical AcrB/AcrD/AcrF family protein	ADBS01000001:998023-1001118	800.01	-0.722602	-1.65016	5.17057e-19	2.79264e-18	950.9	1002.46	1039.88	582.414	583.358	641.049
VDA_001904	hypothetical protein	ADBS01000001:1001111-1002202	263.325	-0.751886	-1.68399	3.47317e-12	1.12243e-11	341.196	332.672	319.766	187.161	193.281	205.875
VDA_001905	hypothetical transcriptional regulator TetR family	ADBS01000001:1002367-1002996	194.885	-0.234013	-1.1761	0.0483037	0.0636344	216.586	205.474	210.35	169.922	172.196	194.78
VDA_001906	hypothetical outer membrane lipoprotein	ADBS01000001:1003342-1003527	96.2741	-0.477104	-1.39195	0.00274184	0.00420729	107.551	112.966	117.05	71.4166	74.9697	93.6918
VDA_001907	accessory colonization factor AcfD precursor	ADBS01000001:1004417-1008946	1510.11	-0.600193	-1.51592	1.61699e-16	7.32194e-16	1838.75	1865.27	1760.83	1114.34	1226.46	1254.98
VDA_001908	TsgA protein	ADBS01000001:1009030-1010217	12422.5	-0.916877	-1.88802	4.59461e-22	2.96055e-21	16947.1	17994.5	13894.1	8328.65	8527.8	8842.78
VDA_001909	putative uroporphyrin-III C-methyltransferase	ADBS01000001:1010630-1011457	99.0027	-1.52732	-2.8825	3.0684e-18	1.56563e-17	160.214	153.883	131.469	43.0962	59.7415	45.6131
VDA_001910	anaerobic sulfite reductase subunit A	ADBS01000001:1011457-1012503	82.7017	-1.25486	-2.38643	1.82083e-12	6.01448e-12	113.485	115.634	123.835	54.1781	40.999	48.0787
VDA_001911	anaerobic sulfite reductase subunit B	ADBS01000001:1012512-1013345	119.371	-1.26163	-2.39767	2.26228e-14	8.71049e-14	176.532	140.54	192.538	66.4913	78.4839	61.6393
VDA_001912	anaerobic sulfite reductase subunit C	ADBS01000001:1013356-1014366	235.027	-1.14319	-2.20869	8.91069e-21	5.36694e-20	325.62	304.208	345.211	124.363	162.825	147.934
VDA_001913	hypothetical protein	ADBS01000001:1014762-1014938	44.5641	-1.12996	-2.18853	8.53874e-06	1.66219e-05	77.8818	62.2647	46.6502	33.2456	14.0568	33.2852
VDA_001914	hypothetical protein	ADBS01000001:1015136-1015765	1392.85	-0.562509	-1.47684	1.19967e-08	2.93647e-08	1789.06	1401.85	1799.85	1079.87	1111.66	1174.85
VDA_001915	hypothetical protein	ADBS01000001:1016072-1017427	683.417	-0.43406	-1.35103	3.11237e-08	7.40456e-08	795.136	789.873	773.545	557.788	598.586	585.574
VDA_001916	hypothetical protein	ADBS01000001:1017577-1017942	2551.15	0.372838	1.2949	9.28781e-06	1.80465e-05	2220.74	2270.88	2170.51	2614.09	2778.56	3252.09
VDA_001917	transcriptional regulator	ADBS01000001:1019135-1019992	716.05	-1.20672	-2.30812	1.13998e-37	1.69538e-36	1014.69	1094.08	896.532	422.343	432.247	436.407
VDA_001918	peptidase T	ADBS01000001:1020050-1021291	1620.78	-0.912461	-1.88225	1.76703e-32	1.96629e-31	2174.01	2219.29	1966.09	1150.05	1060.12	1155.12
VDA_001919	Na(+)-linked D-alanine glycine permease	ADBS01000001:1021387-1022634	21043.7	-0.268683	-1.20471	0.00416648	0.0062707	22520.4	24345.5	22185.1	16731.2	19500.3	20979.6
VDA_001920	hypothetical ribonuclease	ADBS01000001:1024101-1025111	2703.57	0.144044	1.105	0.0205816	0.0285774	2570.1	2632.91	2501.3	2797.56	2763.34	2956.22
VDA_001921	hypothetical protein	ADBS01000001:1025604-1025915	7936.07	-0.58863	-1.50382	4.38973e-20	2.52752e-19	9754.51	9846.72	9018.76	6232.94	6249.42	6514.05
VDA_001922	hypothetical ABC transporter ATP-binding protein	ADBS01000001:1026314-1027174	1647.51	-0.767949	-1.70285	1.69672e-17	8.28043e-17	2166.6	2076.97	1994.93	1084.79	1176.09	1385.65
VDA_001923	putative ABC transporter	ADBS01000001:1027178-1028017	1761.92	-0.573733	-1.48837	3.83871e-14	1.45131e-13	2126.54	2135.68	2067.03	1335.98	1352.97	1553.31
VDA_001924	hypothetical protein	ADBS01000001:1028077-1028280	5083.25	0.338852	1.26475	2.92166e-07	6.45645e-07	4432.59	4517.75	4508.11	6096.27	5503.24	5441.52
VDA_001925	putative DnaK-related protein	ADBS01000001:1028677-1031538	4751.05	-0.018578	-1.01296	0.794935	0.826269	4589.09	5097.7	4659.93	4839.09	4904.66	4415.84
VDA_001926	DnaK-related protein	ADBS01000001:1031682-1033517	12539.8	0.526758	1.44069	2.11657e-11	6.44208e-11	9824.97	11124	9833.01	15275.8	15343	13838
VDA_001927	hypothetical protein	ADBS01000001:1033517-1034146	3411.67	0.716189	1.64284	1.91817e-19	1.06535e-18	2551.56	2718.3	2458.89	4000.56	4041.33	4699.38
VDA_001928	hypothetical protein	ADBS01000001:1034621-1034977	1261.5	0.682448	1.60486	2.0208e-21	1.24828e-20	1004.3	972.219	923.674	1494.82	1561.48	1612.49
VDA_001929	Zn-dependent protease	ADBS01000001:1035082-1036161	876.196	-0.385798	-1.30658	6.23813e-06	1.2296e-05	984.277	1028.26	968.628	675.995	778.982	821.036
VDA_001930	lipid A biosynthesis lauroyl acyltransferase	ADBS01000001:1036413-1037345	1259.73	-1.42869	-2.69202	6.31879e-72	3.19812e-70	1817.24	1899.96	1804.09	657.525	633.728	745.836
VDA_001931	lipid A biosynthesis lauroyl acyltransferase	ADBS01000001:1037578-1038504	2564.08	0.512833	1.42685	1.19935e-12	4.0295e-12	2034.57	2232.64	2065.33	3201.43	3016.36	2834.18
VDA_001932	hypothetical protein	ADBS01000001:1038636-1039472	460.08	0.941883	1.92103	2.71299e-18	1.39793e-17	307.818	331.782	300.258	536.856	579.844	703.921
VDA_001933	serine transporter	ADBS01000001:1039540-1040829	459.844	-0.417938	-1.33602	5.76764e-05	0.000103837	529.596	565.72	485.162	346.001	391.248	441.338
VDA_001934	protein yajQ	ADBS01000001:1041429-1041911	4711.6	0.214247	1.1601	0.0100065	0.0143907	4279.05	4758.8	4041.6	4802.15	4858.97	5529.05
VDA_001935	2-keto-3-deoxy-D-arabino-heptulosonate-7- phosphate synthase I alpha	ADBS01000001:1042176-1043234	5943.02	0.157874	1.11564	0.0290776	0.0394832	5580.79	5933.83	5335.09	6260.03	6660.59	5887.79
VDA_001936	hypothetical protein	ADBS01000001:1043526-1044398	2385.92	-0.557509	-1.47173	4.21782e-07	9.20412e-07	2916.49	2318.92	3306.23	1840.82	1873.07	2059.99
VDA_001937	fructose repressor FruR LacI family	ADBS01000001:1044487-1045467	443.204	-0.410915	-1.32953	7.91505e-06	1.54558e-05	519.954	479.438	519.938	382.941	399.448	357.508
VDA_001938	fructose-specific phosphocarrier protein HPr/PTS system fructose-specific IIA component	ADBS01000001:1046004-1047122	839.076	-0.112707	-1.08126	0.325243	0.371808	902.687	934.86	779.482	930.878	827.009	659.541
VDA_001939	1-phosphofructokinase	ADBS01000001:1047123-1048070	710.056	-0.0302992	-1.02122	0.786774	0.818871	746.923	750.735	654.799	843.454	643.099	621.325
VDA_001940	phosphotransferase system fructose-specific IIB and IIC subunit	ADBS01000001:1048173-1049819	1398.93	0.0802923	1.05723	0.345206	0.392484	1395.94	1376.94	1306.21	1547.77	1499.39	1267.3
VDA_001941	probable sensor/response regulator hybrid	ADBS01000001:1050164-1052080	278.676	-1.39156	-2.62362	2.66562e-27	2.2917e-26	401.277	432.295	383.38	115.744	158.139	181.22
VDA_001942	peptide deformylase	ADBS01000001:1052263-1052778	6471.1	0.24817	1.1877	0.00531778	0.00790113	5948.69	6399.92	5384.28	6597.41	6681.67	7814.64
VDA_001943	putative potassium channel related protein	ADBS01000001:1052834-1053973	581.672	-0.187138	-1.1385	0.0365825	0.0489535	609.703	663.564	586.096	510.998	535.33	584.341
VDA_001944	hypothetical protein	ADBS01000001:1054001-1054945	1303.56	0.445389	1.36168	1.93284e-09	5.02923e-09	1151.17	1094.08	1061.93	1456.65	1454.88	1602.62
VDA_001945	anhydro-N-acetylmuramic acid kinase (AnhMurNAc kinase)	ADBS01000001:1055049-1056173	1892.33	0.149555	1.10923	0.0775728	0.0991541	1760.13	1637.56	1983.06	2016.9	2087.44	1868.91
VDA_001946	transcriptional regulator	ADBS01000001:1056204-1057136	359.837	0.139785	1.10174	0.156962	0.190984	352.322	341.567	332.489	413.724	372.506	346.413
VDA_001947	2-amino-3-ketobutyrate coenzyme A ligase	ADBS01000001:1057347-1058540	12418.2	-0.306658	-1.23684	0.0015312	0.00240606	13655.3	11856.1	15728.8	11084.3	10856.5	11328.1
VDA_001948	L-threonine 3-dehydrogenase	ADBS01000001:1058543-1059574	11158.9	-0.252474	-1.19125	0.00411829	0.00620413	12214.8	10677.5	13531.1	9977.39	10361	10191.4
VDA_001949	hypothetical protein	ADBS01000001:1060089-1061417	640.829	-1.80653	-3.49801	1.82412e-53	5.06558e-52	1077.74	1046.05	878.72	263.502	243.651	335.318
VDA_001950	hypothetical protein	ADBS01000001:1061407-1062723	13.8381	-0.294519	-1.22648	0.401864	0.452475	11.126	17.7899	17.8119	6.1566	12.8854	17.259
VDA_001951	hypothetical protein	ADBS01000001:1062724-1063767	38.3188	-0.568866	-1.48336	0.0157379	0.0221559	40.7952	52.4803	45.802	23.3951	30.4564	36.9836
VDA_001952	peptidase S8 and S53 subtilisin kexin sedolisin	ADBS01000001:1064002-1065141	318.072	-0.482764	-1.39742	2.24879e-06	4.61827e-06	392.376	376.257	345.211	259.809	263.565	271.213
VDA_001953	putative ABC transporter ATP-binding protein	ADBS01000001:1065366-1066961	13938.7	0.377364	1.29897	0.00075541	0.00122442	11659.3	14511.2	10131.6	16142.6	15942.8	15244.6
VDA_001954	predicted hydrolase	ADBS01000001:1067168-1068982	527.293	-0.38716	-1.30782	1.63827e-05	3.11213e-05	621.571	614.642	558.106	442.044	440.447	486.951
VDA_001955	hypothetical nucleoside-diphosphate-sugar epimerase	ADBS01000001:1070810-1072273	256.44	-0.988431	-1.98403	4.07965e-19	2.22256e-18	338.971	334.451	352.845	162.534	169.853	179.987
VDA_001956	Na(+) driven multidrug efflux pump	ADBS01000001:1072500-1073867	467.967	-0.273865	-1.20904	0.00156849	0.00246096	505.861	526.582	505.519	432.193	412.333	425.312
VDA_001957	putative ABC transporter ATP-binding protein	ADBS01000001:1074201-1074872	341.347	-0.35536	-1.2793	0.000698036	0.00113377	372.349	374.478	404.584	259.809	315.107	321.757
VDA_001958	ABC-type antimicrobial peptide transport system permease component	ADBS01000001:1074853-1077318	532.987	-0.26608	-1.20254	0.00284578	0.00435613	588.935	547.04	610.694	483.909	454.504	512.839
VDA_001959	hypothetical protein	ADBS01000001:1077318-1078397	582.402	-0.245879	-1.18581	0.00426657	0.00641519	645.306	605.747	645.469	499.916	525.959	572.013
VDA_001960	hypothetical hydrolase	ADBS01000001:1078432-1079721	2451.6	0.0860453	1.06146	0.152126	0.185603	2326.81	2417.65	2391.03	2515.59	2580.6	2477.9
VDA_001961	hypothetical protein	ADBS01000001:1080127-1082349	361.589	-0.77114	-1.70662	4.41037e-14	1.66343e-13	460.615	419.842	490.251	270.89	253.023	274.911
VDA_001962	putative outer membrane protein	ADBS01000001:1082365-1083999	205.092	-0.399909	-1.31942	0.000643536	0.0010485	239.579	217.927	243.429	177.31	169.853	182.452
VDA_001963	hypothetical protein	ADBS01000001:1084216-1085112	76.1136	-0.149137	-1.10891	0.390689	0.441477	85.2991	72.9387	82.274	66.4913	84.3409	65.3377
VDA_001964	potassium channel protein	ADBS01000001:1085157-1085849	103.567	-0.757331	-1.69036	9.681e-07	2.0471e-06	129.803	123.64	139.102	75.1105	77.3125	76.4328
VDA_001965	putative membrane protein	ADBS01000001:1085854-1086969	561.979	-0.599226	-1.5149	6.21992e-11	1.81227e-10	708.353	624.426	700.601	442.044	419.362	477.089
VDA_001966	hypothetical protein	ADBS01000001:1087095-1088258	951.56	-0.128025	-1.0928	0.141696	0.173688	932.356	993.567	1056.84	1002.29	877.379	846.925
VDA_001967	hypothetical protein	ADBS01000001:1088251-1089795	1558.86	-0.492296	-1.40668	1.42382e-06	2.97864e-06	1737.13	1760.31	1978.82	1472.66	1311.97	1092.25
VDA_001968	sodium/glucose cotransporter (Na(+)/glucose symporter)	ADBS01000001:1089898-1091046	276.213	-0.365718	-1.28852	0.00139398	0.00220147	280.374	331.782	323.159	267.196	237.794	216.971
VDA_001969	fucose 4-O-acetylase	ADBS01000001:1091916-1092941	122.583	-0.261165	-1.19845	0.0897439	0.113555	155.022	137.872	108.568	113.281	115.969	104.787
VDA_001970	hypothetical transcriptional	ADBS01000001:1093068-1093994	486.6	0.163339	1.11988	0.0757545	0.0969089	459.873	446.527	469.895	470.364	509.559	563.384
VDA_001971	hypothetical protein	ADBS01000001:1094026-1095390	1709.9	0.160018	1.1173	0.0295995	0.0401223	1600.66	1545.94	1697.22	1686.91	1844.96	1883.7
VDA_001972	hypothetical protein	ADBS01000001:1095865-1096611	5815.97	-0.533456	-1.44739	3.17962e-13	1.11607e-12	6876.59	7359.69	6419.92	4621.14	4605.95	5012.51
VDA_001973	putative NupC nucleoside permease	ADBS01000001:1096949-1098157	461.046	-0.630261	-1.54785	2.48287e-12	8.14132e-12	553.332	591.515	538.598	364.471	359.62	358.741
VDA_001974	molybdopterin biosynthesis protein B	ADBS01000001:1098336-1099094	3528.72	0.306273	1.23651	1.82679e-06	3.79633e-06	3342.98	3052.75	3064.49	3968.54	3944.11	3799.45
VDA_001975	molybdopterin biosynthesis protein A	ADBS01000001:1099107-1100315	6968.48	0.268035	1.20417	0.000438052	0.000722717	6463.45	6022.78	6469.96	8015.89	7932.73	6906.07
VDA_001976	GTP cyclohydrolase I type 1	ADBS01000001:1100637-1101290	16439.8	-0.103613	-1.07446	0.161577	0.195991	17243	16773.2	17084.2	14550.5	16263.7	16724
VDA_001977	LysR-family transcriptional regulator	ADBS01000001:1101397-1102317	1832.75	-0.479098	-1.39387	5.50619e-08	1.28273e-07	2059.79	2369.62	1982.21	1579.78	1608.33	1396.75
VDA_001978	radical activating enzyme	ADBS01000001:1102333-1103217	370.411	-0.698395	-1.6227	1.76429e-09	4.59828e-09	489.543	505.234	384.228	268.428	295.193	279.843
VDA_001979	hypothetical protein	ADBS01000001:1103240-1104784	274.969	-0.41427	-1.33262	0.000115004	0.000201836	309.302	326.445	308.74	210.556	250.68	244.092
VDA_001980	hypothetical amidase	ADBS01000001:1105540-1107306	14277.3	0.544269	1.45828	6.79289e-14	2.50777e-13	11362.6	11767.1	11671.9	17673.1	17598	15591.1
VDA_001981	membrane protein TerC	ADBS01000001:1107426-1108400	1536.57	-1.34455	-2.53951	2.9014e-59	9.7899e-58	2246.7	2384.74	1996.63	873.006	850.437	867.882
VDA_001982	arginine/ornithine antiporter ArcD	ADBS01000001:1109652-1111058	2018.77	-0.224609	-1.16846	0.0237684	0.0327415	2194.04	2445.22	1893.15	1678.29	1902.36	1999.58
VDA_001983	putative NADH-dependent flavin oxidoreductase	ADBS01000001:1114054-1115157	1034.17	-0.491705	-1.40611	3.65324e-10	1.00296e-09	1192.7	1256.86	1180.67	903.789	883.236	787.751
VDA_001984	hypothetical protein	ADBS01000001:1115439-1115738	3668.75	-0.816943	-1.76167	5.22446e-16	2.30225e-15	4692.19	5450.83	3932.19	2623.94	2657.91	2655.42
VDA_001985	putative efflux (PET) family transporter	ADBS01000001:1115905-1117992	3154.25	0.0785958	1.05599	0.213032	0.252167	3166.45	3127.47	2909.28	3250.68	3161.61	3310.03
VDA_001986	hypothetical membrane protein	ADBS01000001:1118273-1119877	3655.76	-0.412044	-1.33057	4.48728e-05	8.16295e-05	4360.64	3563.32	4615.83	2910.84	2997.62	3486.32
VDA_001987	hypothetical ToxR-regulated lipoprotein	ADBS01000001:1120199-1123039	2014.02	-0.96687	-1.9546	1.7619e-48	3.94916e-47	2584.93	2638.25	2780.35	1331.06	1379.91	1369.63
VDA_001988	ABC transporter ATP-binding protein	ADBS01000001:1123707-1124552	679.577	-0.569525	-1.48403	2.54999e-12	8.35268e-12	799.586	780.978	858.364	535.624	549.387	553.521
VDA_001989	putative restriction enzyme	ADBS01000001:1124890-1127442	0					0	0	0	0	0	0
VDA_001990	hypothetical protein	ADBS01000001:1128649-1129656	0					0	0	0	0	0	0
VDA_001991	hypothetical protein	ADBS01000001:1130078-1131343	0					0	0	0	0	0	0
VDA_001992	hypothetical protein	ADBS01000001:1131356-1132066	0					0	0	0	0	0	0
VDA_001993	hypothetical protein	ADBS01000001:1132846-1135029	0					0	0	0	0	0	0
VDA_001994	hypothetical protein	ADBS01000001:1135050-1137515	0					0	0	0	0	0	0
VDA_001995	MutL protein	ADBS01000001:1137518-1138930	0					0	0	0	0	0	0
VDA_001996	ABC transporter ATP-binding protein	ADBS01000001:1139032-1140006	844.293	-0.643932	-1.56258	2.0223e-14	7.81524e-14	1082.19	957.987	1052.6	610.735	681.755	680.498
VDA_001997	agmatinase	ADBS01000001:1140172-1141095	8586.64	-1.9527	-3.87098	9.89728e-95	1.03526e-92	13590.7	11954.8	15511.6	3334.41	3453.29	3674.94
VDA_001998	catalase/peroxidase	ADBS01000001:1141702-1143888	14799.1	-0.535651	-1.4496	6.51144e-08	1.50685e-07	17516	15071.6	20046.9	11712.3	12502.4	11945.7
VDA_001999	hypothetical protein	ADBS01000001:1144866-1145747	1402.7	-0.915663	-1.88644	1.66368e-32	1.85787e-31	1831.33	1943.55	1733.69	925.953	953.52	1028.14
VDA_002000	anaerobic C4-dicarboxylate transporter DcuC	ADBS01000001:1145890-1147269	214.062	-0.754033	-1.6865	6.18081e-10	1.66484e-09	266.282	286.418	256.152	150.221	144.082	181.22
VDA_002001	transposase OrfAB subunit B	ADBS01000001:1148338-1149015	0					0	0	0	0	0	0
VDA_002002	chromosome segregation ATPase	ADBS01000001:1149830-1150618	0					0	0	0	0	0	0
VDA_002003	ATP binding protein	ADBS01000001:1150967-1152298	0					0	0	0	0	0	0
VDA_002004	hypothetical protein	ADBS01000001:1152295-1153125	0					0	0	0	0	0	0
VDA_002005	serine/threonine protein kinase	ADBS01000001:1153567-1154778	843.421	0.71595	1.64256	2.32246e-19	1.28308e-18	646.048	660.896	603.908	1102.03	1058.95	988.695
VDA_002006	hypothetical protein	ADBS01000001:1154937-1155314	497.593	0.934946	1.91182	3.73383e-22	2.41582e-21	370.124	307.766	341.819	653.831	699.326	612.695
VDA_002007	magnesium transporter putative	ADBS01000001:1155474-1156439	928.735	1.21739	2.32526	6.93933e-47	1.49148e-45	589.676	503.455	573.373	1370.46	1301.43	1234.02
VDA_002008	putative ATP-dependent helicase HrpA	ADBS01000001:1156857-1160693	6590.72	0.576846	1.49158	3.8627e-14	1.45862e-13	5109.05	5562.91	5175.63	8061.45	8424.72	7210.57
VDA_002009	m23/M37 peptidase/aminotransferase class III	ADBS01000001:1160804-1161469	2158.94	0.222496	1.16675	0.00667696	0.00979538	1878.06	2216.62	1881.28	2378.91	2390.83	2207.92
VDA_002010	major facilitator superfamily (MFS_1) transporter	ADBS01000001:1161459-1162700	3770.09	0.493238	1.4076	7.19926e-10	1.93088e-09	3194.64	3383.64	2804.1	4244.36	4645.78	4348.04
VDA_002011	hypothetical protein	ADBS01000001:1163498-1164808	277.836	-0.684758	-1.60743	1.49244e-10	4.22679e-10	352.322	346.014	331.641	195.78	213.195	228.066
VDA_002012	hypothetical protein	ADBS01000001:1164805-1166343	298.722	-0.681494	-1.6038	5.14232e-08	1.20064e-07	362.707	419.842	324.855	251.189	192.11	241.626
VDA_002013	hypothetical glycine betaine transporter	ADBS01000001:1166831-1168384	1252.89	-2.95547	-7.75684	1.07003e-130	4.19721e-128	2033.83	2699.62	1951.67	284.435	274.108	273.679
VDA_002014	putative membrane protein	ADBS01000001:1168498-1169730	1308.38	0.464946	1.38027	3.29433e-08	7.81377e-08	1070.32	1108.31	1114.52	1443.11	1411.54	1702.48
VDA_002015	hypothetical protein	ADBS01000001:1170525-1170644	337.338	-0.0655457	-1.04648	0.550338	0.600891	326.362	315.771	393.558	313.987	352.592	321.757
[truncated: 1,529 more rows]

## Sheet: diff_expr
ID	name	locus	baseMean	log2FoldChange	FoldChange	pvalue	padj	RM-15-1	RM-15-2	RM-15-3	RM-25-1	RM-25-2	RM-25-3	description
VDA_001579		ADBS01000001:547989-549260	6180.26	-4.81847	-28.2165	0	0	12143.6	9578.09	14160.5	378.015	417.019	404.354
VDA_001580		ADBS01000001:549311-551245	11742.1	-4.58856	-24.06	0.000000000000000000000000000000000000000000000000000000000000000000000000000000000000000000000000000000000000000000000000000000000000000000000000000000000000000000000000000000000000000000000000000000000000000000000000000000000000000000000000000000000000000000000000000618727566514023	0.000000000000000000000000000000000000000000000000000000000000000000000000000000000000000000000000000000000000000000000000000000000000000000000000000000000000000000000000000000000000000000000000000000000000000000000000000000000000000000000000000000000000000000000000970783551860502	22917.3	17638.7	27250.5	808.977	870.351	966.505
VDA_001578		ADBS01000001:546373-547902	4082.08	-3.76173	-13.5642	9.66858e-189	1.01133e-185	7722.16	5893.8	9270.67	549.169	537.673	519.003
VDA_001723		ADBS01000001:753048-754523	4447.84	-1.89441	-3.7177	9.22448e-150	7.2366e-147	7148.81	6449.74	7465.73	1880.23	1839.1	1903.42
VDA_001251		ADBS01000001:102577-103050	670.453	-2.61381	-6.12117	1.23837e-133	7.77199e-131	1194.93	1145.67	1128.09	222.869	173.367	157.797
VDA_000632		ADBS01000002:549464-550024	1158.9	-2.64067	-6.2362	8.12185e-133	4.24773e-130	2125.8	1711.39	2174.75	295.517	306.907	339.016
VDA_003386		ADBS01000001:3043160-3043687	2596.03	1.61267	3.05817	4.02855e-132	1.80594e-129	1247.59	1225.73	1349.46	3817.09	3982.76	3953.55
VDA_002013		ADBS01000001:1166831-1168384	1252.89	-2.95547	-7.75684	1.07003e-130	4.19721e-128	2033.83	2699.62	1951.67	284.435	274.108	273.679
VDA_003060		ADBS01000001:2611410-2611700	3249.11	1.81554	3.51991	1.517e-130	5.28927e-128	1433.77	1502.36	1351.16	4949.91	5468.1	4789.38
VDA_002771		ADBS01000001:2183536-2185452	34579.2	1.75039	3.36451	7.73837e-130	2.4283e-127	15506.6	15712.9	16058.7	54506.8	55151.9	50538.1
VDA_002825		ADBS01000001:2273481-2275505	2003.21	1.87637	3.67151	6.33462e-128	1.80709e-125	824.063	805.884	925.37	3226.06	3270.55	2967.32
VDA_001099		ADBS01000002:1196710-1197225	3379.4	-1.62171	-3.07739	1.93607e-122	5.06283e-120	5088.28	4797.94	5439.41	1665.98	1634.1	1650.7
VDA_001789		ADBS01000001:844087-845310	2408.34	2.35544	5.1175	2.21818e-122	5.35434e-120	763.983	901.06	661.585	4103.99	4255.7	3763.7
VDA_000978		ADBS01000002:1044240-1045388	6847.65	-1.32982	-2.51371	2.89612e-122	6.49144e-120	9826.46	9867.18	9726.99	3793.7	3947.62	3923.96
VDA_002607		ADBS01000001:1964286-1965692	16566.9	1.83398	3.56519	1.07434e-118	2.24751e-116	7074.63	7616.76	6931.37	27341.5	26631.8	23805.1
VDA_002031		ADBS01000001:1190999-1191679	1567.64	-1.64628	-3.13026	1.32475e-117	2.59816e-115	2357.22	2378.51	2404.61	708.009	790.696	766.793
VDA_001708		ADBS01000001:715620-716387	10594.1	-1.38936	-2.61963	1.56985e-117	2.89777e-115	15152.1	14971.1	15929.8	5808.14	5775.01	5928.47
VDA_002379		ADBS01000001:1665231-1667207	2026.44	-1.56781	-2.96455	4.87872e-117	8.50523e-115	2983.24	3122.13	2999.18	1005.99	979.291	1068.83
VDA_003059		ADBS01000001:2609725-2611368	15484.2	1.65207	3.14283	2.14372e-116	3.54051e-114	7315.7	7667.46	7330.02	24474.9	24287.8	21829
VDA_002823		ADBS01000001:2270987-2272084	5845.64	-1.56116	-2.95091	7.57279e-115	1.18817e-112	8750.95	8471.56	9011.97	3051.21	3053.84	2734.32
VDA_000158		ADBS01000004:136604-137740	14070	1.67374	3.19041	7.94535e-112	1.18726e-109	6661.49	6554.7	6819.41	22482.7	22269.5	19632.1
VDA_000794		ADBS01000002:768013-770088	3128.95	1.47871	2.78699	5.72471e-111	8.16552e-109	1759.39	1601.09	1576.78	4558.35	4584.86	4693.22
VDA_001154		ADBS01000002:1273632-1274789	850.196	2.29265	4.89955	6.61937e-111	9.03113e-109	275.924	284.639	290.928	1585.94	1440.82	1222.92
VDA_003133		ADBS01000001:2718158-2719567	23050.2	2.2429	4.73348	2.81741e-108	3.68377e-106	7854.93	6839.34	9067.95	36878	38170.1	39491.1
VDA_002523		ADBS01000001:1854959-1856860	5877.68	1.4815	2.79239	3.05313e-107	3.83229e-105	3057.42	2897.09	3308.77	8653.72	8725.77	8623.34
VDA_001887		ADBS01000001:975982-977013	5036.32	-1.31196	-2.48279	2.30237e-106	2.77879e-104	7154	7035.03	7374.97	2796.33	2881.65	2975.95
VDA_003385		ADBS01000001:3041818-3043149	7900.8	1.26814	2.40851	1.56757e-103	1.82186e-101	4632.85	4478.61	4762.56	11261.7	10962	11307.1
VDA_000157		ADBS01000004:135340-136611	11006.5	1.49707	2.82269	2.11498e-103	2.37029e-101	5714.3	5601.16	5888.95	17057.5	16617.5	15159.6
VDA_002600		ADBS01000001:1954056-1955801	3597.28	-1.33706	-2.52636	3.77255e-102	4.08216e-100	5011.88	5247.14	5222.28	2094.48	2067.52	1940.41
VDA_001997		ADBS01000001:1140172-1141095	8586.64	-1.9527	-3.87098	9.89728e-95	1.03526e-92	13590.7	11954.8	15511.6	3334.41	3453.29	3674.94
VDA_002604		ADBS01000001:1960797-1961192	1764.4	1.43571	2.70515	6.88724e-93	6.97167e-91	977.602	951.761	916.04	2471.26	2712.96	2556.8
VDA_001894		ADBS01000001:984199-986349	3335.45	1.63719	3.11059	6.75604e-90	6.62514e-88	1563.57	1477.45	1796.46	4804.61	5096.77	5273.86
VDA_000416		ADBS01000002:194108-194221	1539.97	-1.46378	-2.75831	3.00863e-89	2.86093e-87	2252.64	2384.74	2155.24	799.127	825.838	822.269
VDA_003210		ADBS01000001:2820764-2820937	4898.62	-1.59597	-3.02298	4.74045e-89	4.37516e-87	7373.55	8011.69	6743.92	2566.07	2383.8	2312.71
VDA_003431		ADBS01000001:3098150-3099127	2677.78	1.77208	3.41547	3.96176e-86	3.552e-84	1209.02	1292.44	1106.03	4597.75	4140.9	3720.55
VDA_003228		ADBS01000001:2846526-2847710	9687.57	1.44793	2.72817	4.3747e-86	3.81328e-84	4965.89	5449.05	5107.77	14934.7	14503.1	13164.9
VDA_001198		ADBS01000001:34420-36339	3435.49	1.45229	2.73641	1.10855e-85	9.40167e-84	1774.22	1922.2	1796.46	5346.39	5149.48	4624.18
VDA_000463		ADBS01000002:311879-312943	648.717	1.73557	3.3301	8.16042e-85	6.73879e-83	318.944	290.865	280.749	939.497	1039.03	1023.21
VDA_002194		ADBS01000001:1410854-1411759	18193.4	1.32138	2.49906	2.24757e-83	1.80843e-81	10006.7	10999.5	10085.8	26153.2	26327.2	25587.7
VDA_002389		ADBS01000001:1678993-1679658	4658.94	-1.27923	-2.42709	2.57342e-83	2.01885e-81	6458.25	6754.83	6609.91	2754.46	2846.5	2529.68
VDA_000298		ADBS01000002:32490-34769	6166.52	1.39214	2.62467	7.62289e-83	5.8343e-81	3195.38	3411.22	3560.68	9371.58	9098.27	8361.99
VDA_002772		ADBS01000001:2185667-2186287	3252.46	1.26477	2.40289	3.10102e-81	2.31691e-79	1914.41	1953.33	1849.89	4766.44	4718.4	4312.29
VDA_000495		ADBS01000002:362546-364501	794.059	-2.03203	-4.0898	2.35121e-79	1.71583e-77	1281.71	1112.76	1447.85	294.285	324.478	303.266
VDA_002671		ADBS01000001:2043603-2044364	1370.84	1.47318	2.77633	5.26275e-79	3.7533e-77	696.486	778.309	692.968	2140.03	1939.84	1977.39
VDA_001839		ADBS01000001:910012-911262	5479.3	-1.31459	-2.48731	1.39927e-78	9.75758e-77	7851.97	7801.77	7828.75	3304.86	3228.38	2860.07
VDA_000963		ADBS01000002:1028293-1029042	1282.57	-1.38207	-2.60643	3.00752e-78	2.05165e-76	1879.55	1918.64	1772.71	711.703	728.611	684.197
VDA_002532		ADBS01000001:1864698-1865702	21169	2.34452	5.07892	1.08929e-77	7.27272e-76	6864.72	6743.27	6777	28518.6	34426.3	43683.8
VDA_001325		ADBS01000001:193557-196130	6937.11	1.33069	2.51522	3.25923e-77	2.13072e-75	3907.44	3827.5	4061.11	10372.6	10316.5	9137.42
VDA_002616		ADBS01000001:1974441-1975790	3677.18	1.24287	2.36669	7.40694e-77	4.74347e-75	2198.49	2190.83	2144.21	5346.39	5380.24	4802.94
VDA_003125		ADBS01000001:2706945-2707823	4005.04	1.22792	2.34229	8.19874e-77	5.14553e-75	2352.03	2519.05	2298.58	5359.94	5669.58	5831.08
VDA_000111		ADBS01000004:37431-39671	1035.42	1.57638	2.98221	5.67092e-76	3.48928e-74	554.815	474.101	519.09	1491.13	1501.74	1671.66
VDA_002257		ADBS01000001:1490455-1491255	3875.46	-2.11792	-4.34067	7.76228e-76	4.68424e-74	6486.44	5051.45	7438.59	1478.82	1453.71	1343.74
VDA_000154		ADBS01000004:132131-132823	4256.72	1.27543	2.42071	1.3033e-75	7.71655e-74	2423.24	2501.26	2517.41	6418.87	6091.29	5588.22
VDA_001701		ADBS01000001:702291-703223	1149	-1.49402	-2.81673	3.53222e-75	2.05261e-73	1726.01	1610.88	1760.83	554.094	597.415	644.748
VDA_000598		ADBS01000002:504690-505001	5969.59	1.33663	2.52561	8.47329e-75	4.8344e-73	3313.31	3532.19	3274	9284.15	8223.24	8190.64
VDA_000966		ADBS01000002:1032203-1032775	2416.62	1.27753	2.42424	2.02265e-74	1.13341e-72	1428.57	1373.38	1417.32	3250.68	3356.06	3673.71
VDA_002121		ADBS01000001:1314424-1315461	3706.64	-1.31839	-2.49388	4.86416e-74	2.67785e-72	5288.54	5688.33	4922.02	2067.39	2080.41	2193.13
VDA_002628		ADBS01000001:1988735-1990159	16422.4	1.30977	2.47902	1.99553e-73	1.07965e-71	9172.99	10067.3	8976.35	23519.4	24148.4	22650
VDA_003183		ADBS01000001:2780299-2782341	5186.32	1.41047	2.65824	2.38104e-73	1.26639e-71	2740.7	2634.69	3089.94	7869.37	7676.19	7107.02
VDA_003048		ADBS01000001:2596537-2597277	3940.05	1.31015	2.47968	3.65325e-72	1.91065e-70	2250.41	2402.53	2115.37	5840.15	5770.32	5261.53
VDA_001116		ADBS01000002:1215772-1216905	566.043	-1.81661	-3.52252	6.15611e-72	3.16687e-70	880.435	814.778	958.45	230.257	244.823	267.515
VDA_001930		ADBS01000001:1036413-1037345	1259.73	-1.42869	-2.69202	6.31879e-72	3.19812e-70	1817.24	1899.96	1804.09	657.525	633.728	745.836
VDA_002448		ADBS01000001:1760382-1761278	4073.29	-1.3522	-2.55301	1.01796e-71	5.07039e-70	5828.52	5421.48	6340.19	2252.08	2203.41	2394.07
VDA_003124		ADBS01000001:2706414-2706821	728.265	1.59591	3.02285	1.98913e-71	9.75295e-70	324.137	374.478	380.835	1163.6	1058.95	1067.59
VDA_002372		ADBS01000001:1653275-1655542	11459.9	1.80656	3.49807	1.03533e-70	4.99827e-69	5034.87	4260.69	5816.86	18280.2	18191.9	17175.2
VDA_003037		ADBS01000001:2578470-2580203	7045.78	1.03125	2.04379	1.73046e-69	8.22754e-68	4490.44	4783.71	4590.38	9615.38	9439.15	9355.62
VDA_000156		ADBS01000004:134129-135343	9694.93	1.26733	2.40716	2.39787e-69	1.12306e-67	5707.62	5561.13	5742.22	14817.7	13550.8	12790.2
VDA_001005		ADBS01000002:1075874-1076596	2255.51	1.31144	2.4819	3.2873e-69	1.51699e-67	1320.28	1349.37	1201.03	3186.66	3059.7	3416.05
VDA_000563		ADBS01000002:454791-455603	39426.6	1.30658	2.47354	1.00071e-68	4.55106e-67	22493	21606.8	23729.7	56270.1	54669.3	57790.6
VDA_001755		ADBS01000001:798594-799004	758.361	-1.54539	-2.91884	2.54667e-68	1.14164e-66	1188.25	1070.95	1137.42	360.777	374.848	417.915
VDA_000356		ADBS01000002:110235-111206	2287.42	-1.11628	-2.16787	3.16338e-68	1.3881e-66	3150.13	3052.75	3199.36	1493.59	1422.08	1406.61
VDA_003289		ADBS01000001:2935901-2937172	7151.16	1.17233	2.25375	3.18493e-68	1.3881e-66	4201.17	4233.11	4715.91	9930.6	9965.11	9861.06
VDA_002601		ADBS01000001:1956259-1957719	3591.44	-1.28073	-2.42962	5.91842e-68	2.54411e-66	4978.5	5154.63	5156.97	2211.45	2167.09	1880
VDA_003044		ADBS01000001:2590137-2592017	3311.66	1.63266	3.10085	7.48432e-68	3.17376e-66	1579.15	1737.19	1488.57	5522.47	5183.45	4359.13
VDA_000112		ADBS01000004:41431-42408	2065.98	1.29547	2.45457	2.95149e-66	1.2349e-64	1200.12	1191.04	1182.37	2717.52	2915.62	3189.22
VDA_000113		ADBS01000004:45191-46117	792.03	1.307	2.47427	4.19858e-66	1.73357e-64	443.555	469.654	449.538	1134.05	1140.94	1114.44
VDA_001560		ADBS01000001:523290-524504	3568.93	1.48702	2.8031	1.19637e-65	4.8756e-64	1903.28	1617.1	2072.97	5252.81	5435.3	5132.09
VDA_001553		ADBS01000001:517226-518923	27424.4	1.33596	2.52443	3.30237e-65	1.32857e-63	14869.5	16735	14871.2	39658.4	40446.1	37966.1
VDA_002824		ADBS01000001:2272764-2273171	2769.29	-1.15182	-2.22195	7.84433e-64	3.11589e-62	3759.09	3767.02	3948.3	1631.5	1833.24	1676.59
VDA_000771		ADBS01000002:732149-733627	1475.8	1.39504	2.62996	1.95494e-63	7.61903e-62	841.123	764.967	819.347	2250.85	2246.75	1931.78
VDA_000783		ADBS01000002:753282-754799	7749.48	-1.1461	-2.21315	1.96667e-63	7.61903e-62	10761	10264.8	11040.8	4619.91	4685.6	5124.7
VDA_001326		ADBS01000001:202117-202731	556.519	-1.75365	-3.3721	2.00678e-63	7.67961e-62	937.548	786.315	860.06	268.428	262.394	224.367
VDA_001243		ADBS01000001:91470-92354	2958.73	1.21252	2.31743	3.24675e-63	1.22751e-61	1755.68	1907.97	1670.08	4313.31	4167.84	3937.52
VDA_001551		ADBS01000001:513844-516207	22720.4	1.11747	2.16967	1.14156e-62	4.26456e-61	14117.4	14415.2	14362.3	31986	31819.9	29621.4
VDA_003071		ADBS01000001:2630527-2630985	8086.15	1.26749	2.40743	1.86306e-62	6.87798e-61	4417.75	4853.98	4910.99	12280	11345	10709.2
VDA_000806		ADBS01000002:782899-783840	1727.53	1.7924	3.4639	5.64336e-61	2.05917e-59	766.95	663.564	860.908	2428.16	2551.31	3094.3
VDA_002602		ADBS01000001:1957723-1958805	3003.03	-1.18208	-2.26904	6.59838e-61	2.37997e-59	3983.84	4330.07	4211.24	1949.18	1842.61	1701.25
VDA_002996		ADBS01000001:2523277-2524998	2118.79	1.01529	2.02131	6.70075e-61	2.38943e-59	1420.42	1359.15	1419.01	2824.65	2819.56	2869.93
VDA_000351		ADBS01000002:102236-103477	997.711	1.17245	2.25395	8.50178e-61	2.99759e-59	608.961	602.189	622.568	1416.02	1369.37	1367.16
VDA_001537		ADBS01000001:496194-497126	10863.8	1.1227	2.17754	2.92982e-60	1.02153e-58	6432.29	6837.56	7187.52	14373.2	14964.6	15387.6
VDA_003029		ADBS01000001:2569033-2569662	1455.37	1.40351	2.64544	9.54565e-60	3.29168e-58	775.851	874.375	731.984	2231.15	2162.41	1956.43
VDA_003341		ADBS01000001:2999715-3000305	2632.81	1.21701	2.32464	1.63945e-59	5.59195e-58	1542.06	1722.06	1470.75	3831.87	3650.09	3580.01
VDA_001981		ADBS01000001:1107426-1108400	1536.57	-1.34455	-2.53951	2.9014e-59	9.7899e-58	2246.7	2384.74	1996.63	873.006	850.437	867.882
VDA_001630		ADBS01000001:615057-615593	796.401	-1.33247	-2.51833	5.76351e-59	1.92403e-57	1108.15	1129.66	1189.16	440.813	431.076	479.554
VDA_001632		ADBS01000001:616777-618405	33506.8	-2.06494	-4.18415	9.9638e-59	3.2912e-57	54190.1	44889.3	64015.1	11142.2	12806.9	13997.1
VDA_003479		ADBS01000001:3144909-3146189	3878.87	1.05072	2.07157	1.27506e-58	4.16786e-57	2498.15	2585.77	2475.85	4957.29	5220.93	5535.21
VDA_000410		ADBS01000002:182940-184001	1152.17	-1.40091	-2.64067	4.41435e-58	1.42807e-56	1667.41	1835.92	1522.49	645.212	624.357	617.626
VDA_002619		ADBS01000001:1978496-1979419	4993.82	0.947335	1.92831	5.20374e-58	1.66626e-56	3430.51	3471.7	3313.01	6588.79	6773.04	6385.84
VDA_002950		ADBS01000001:2463930-2464547	1819.39	-1.10237	-2.14707	5.80163e-58	1.83894e-56	2495.18	2381.18	2580.18	1173.45	1115.17	1171.15
VDA_003169		ADBS01000001:2765234-2765443	39525.9	-2.18809	-4.55702	8.21889e-58	2.57909e-56	63515.2	78612.8	53481.5	12366.1	13324.7	15854.9
VDA_001703		ADBS01000001:704900-706849	930.881	-1.25475	-2.38626	4.48429e-57	1.39324e-55	1303.96	1314.68	1324.87	504.841	582.186	554.754
VDA_000629		ADBS01000002:543578-544462	4110.96	-1.82334	-3.53899	5.16984e-57	1.59049e-55	6353.67	5616.28	7341.05	1558.85	1690.33	2105.6
VDA_001796		ADBS01000001:856659-858158	23250.5	1.16598	2.24385	5.55345e-57	1.69191e-55	14386.6	13483.9	14990	31062.5	33410.7	32169.6
VDA_002590		ADBS01000001:1940642-1942747	5279.59	-0.977028	-1.96841	3.8515e-56	1.16212e-54	7177.73	7136.43	6712.54	3512.96	3668.83	3469.06
VDA_002266		ADBS01000001:1499852-1501534	950.818	-1.18552	-2.27445	7.62244e-56	2.27802e-54	1342.53	1296.89	1329.11	566.407	563.444	606.531
VDA_001892		ADBS01000001:981361-983019	429.526	-1.63153	-3.09841	4.50201e-55	1.33276e-53	660.883	595.073	698.905	208.093	212.024	202.177
VDA_000480		ADBS01000002:338019-339551	1199.49	1.10911	2.15713	9.60142e-55	2.81582e-53	778.818	735.613	757.43	1636.42	1583.73	1704.94
VDA_001797		ADBS01000001:858164-858877	6613.02	1.15828	2.23191	3.06466e-54	8.90453e-53	4042.44	3779.47	4412.26	9444.22	9272.81	8726.9
VDA_001636		ADBS01000001:621370-622356	3250.7	-1.73137	-3.32042	6.69827e-54	1.92836e-52	5149.84	4047.21	5851.63	1414.79	1468.94	1571.8
VDA_000784		ADBS01000002:754789-756006	4887.93	-1.49239	-2.81354	7.33292e-54	2.09188e-52	7055.35	6254.94	8388.55	2524.21	2548.97	2555.57
VDA_002606		ADBS01000001:1962950-1964140	3555.2	1.05047	2.0712	1.15351e-53	3.261e-52	2325.33	2398.08	2204.43	4637.15	4656.32	5109.9
VDA_002892		ADBS01000001:2374641-2375339	3020.7	0.997049	1.99591	1.49881e-53	4.19934e-52	1981.91	2112.55	1943.19	3995.63	4185.42	3905.47
VDA_001949		ADBS01000001:1060089-1061417	640.829	-1.80653	-3.49801	1.82412e-53	5.06558e-52	1077.74	1046.05	878.72	263.502	243.651	335.318
VDA_001888		ADBS01000001:977097-978092	1182.26	-1.10443	-2.15014	1.87315e-53	5.15609e-52	1574.7	1604.65	1669.23	740.023	734.468	770.492
VDA_002497		ADBS01000001:1817743-1818528	1790.97	-1.03582	-2.05028	7.89674e-53	2.15478e-51	2438.81	2448.78	2343.54	1164.83	1125.72	1224.16
VDA_000405		ADBS01000002:175800-176696	503.631	-1.57919	-2.98802	9.44929e-53	2.55619e-51	786.977	721.381	762.519	231.488	227.252	292.171
VDA_001633		ADBS01000001:618485-619405	2750.52	-1.79088	-3.46026	1.21575e-52	3.2607e-51	4395.5	3501.06	4961.88	1089.72	1187.8	1367.16
VDA_001716		ADBS01000001:737645-740287	10897.9	1.03522	2.04942	1.45901e-52	3.87997e-51	7190.34	7091.95	7106.95	15343.5	15013.8	13640.8
VDA_003427		ADBS01000001:3094558-3095139	1590.6	-1.28609	-2.43867	1.09169e-51	2.87876e-50	2288.24	2125.9	2368.13	827.447	924.235	1009.65
VDA_000571		ADBS01000002:465549-466562	459.327	-2.18536	-4.54841	1.28296e-51	3.35493e-50	727.638	607.526	938.941	168.691	163.996	149.167
VDA_000866		ADBS01000002:871807-872532	7052.85	-1.53851	-2.90493	1.62941e-51	4.22568e-50	11625.9	9514.05	10440.3	3238.37	3374.81	4123.67
VDA_002390		ADBS01000001:1679636-1680505	4903.74	-1.07945	-2.11324	2.85129e-51	7.33388e-50	6628.11	6848.23	6523.39	3325.8	3231.9	2865
VDA_003303		ADBS01000001:2953879-2955267	7781.82	0.877725	1.83748	3.17826e-51	8.10844e-50	5402.77	5513.1	5514.9	10450.2	9851.48	9958.45
VDA_001762		ADBS01000001:807928-809691	317.905	-1.68754	-3.22108	1.26692e-50	3.20613e-49	472.483	468.764	519.938	147.758	138.225	160.262
VDA_001405		ADBS01000001:315581-316207	6427.64	1.60396	3.03978	1.51133e-50	3.79403e-49	3063.35	3744.78	2635.31	10058.7	9811.66	9252.07
VDA_003288		ADBS01000001:2933413-2935692	8782.65	1.24464	2.36959	2.03269e-50	5.06237e-49	4876.14	5071.91	5617.53	13002.7	12901.8	11225.8
VDA_003185		ADBS01000001:2783551-2784906	14694.9	1.11655	2.16827	2.23357e-50	5.51884e-49	8951.21	9064.86	9721.05	20640.6	21108.6	18682.9
VDA_002349		ADBS01000001:1612775-1613455	1397.08	-1.70917	-3.26973	3.9868e-50	9.7739e-49	2280.08	1770.99	2394.43	577.489	640.756	718.715
VDA_002957		ADBS01000001:2472975-2473628	6473.59	1.15455	2.22614	4.85954e-50	1.18211e-48	3781.35	4385.22	3829.56	8668.49	8714.05	9462.87
VDA_002559		ADBS01000001:1905561-1906265	2221.27	1.16471	2.24188	5.05264e-50	1.21963e-48	1372.94	1444.54	1278.22	3224.83	3181.53	2825.55
VDA_003208		ADBS01000001:2818884-2819543	2225.29	-1.58217	-2.9942	8.59014e-50	2.0577e-48	3987.55	3140.81	2915.21	1153.75	1091.75	1062.66
VDA_000643		ADBS01000002:563645-564508	3768.28	0.901298	1.86775	1.24651e-49	2.96329e-48	2559.71	2663.15	2648.88	4697.49	4974.94	5065.52
VDA_001552		ADBS01000001:516408-516680	3539.29	1.14578	2.21266	1.38968e-49	3.27881e-48	2321.62	2268.22	1994.93	5174.01	4624.69	4852.25
VDA_001746		ADBS01000001:783627-783839	453.88	-1.77995	-3.43415	1.43464e-49	3.35963e-48	718.738	644.885	754.885	164.997	194.453	245.325
VDA_002513		ADBS01000001:1839718-1842381	2188.27	-1.2332	-2.35088	1.92701e-49	4.47922e-48	3133.07	3331.16	2765.93	1307.66	1355.31	1236.49
VDA_003254		ADBS01000001:2878036-2878725	5373.42	1.57791	2.98538	3.53973e-49	8.16742e-48	2425.46	3153.26	2426.66	8291.71	8731.62	7211.8
VDA_003047		ADBS01000001:2594729-2596537	13991.4	1.23099	2.34728	3.75255e-49	8.59526e-48	8264.37	8783.77	7914.42	21027.3	20255.9	17702.8
VDA_003038		ADBS01000001:2580209-2580397	1242.7	1.09799	2.14056	6.48592e-49	1.47484e-47	762.5	780.978	823.588	1595.79	1724.3	1769.05
VDA_003368		ADBS01000001:3026083-3026529	11195.6	0.868425	1.82567	1.0303e-48	2.32597e-47	7823.04	8172.69	7741.39	14702	14503.1	14231.3
VDA_001987		ADBS01000001:1120199-1123039	2014.02	-0.96687	-1.9546	1.7619e-48	3.94916e-47	2584.93	2638.25	2780.35	1331.06	1379.91	1369.63
VDA_000658		ADBS01000002:584267-585283	4942.59	0.87472	1.83365	4.32251e-48	9.61988e-47	3330.37	3532.19	3587.82	6422.57	6496.59	6285.98
VDA_001571		ADBS01000001:537351-538202	1554.38	0.97248	1.96221	1.77636e-47	3.92551e-46	1025.81	1047.83	1067.87	2098.17	1977.32	2109.3
VDA_003253		ADBS01000001:2876835-2877650	9877.26	1.208	2.31017	2.26698e-47	4.97467e-46	5793.66	6519.12	5509.81	12843.9	14677.7	13919.4
VDA_003203		ADBS01000001:2811591-2812535	3418.3	1.10802	2.1555	3.42376e-47	7.46094e-46	2103.55	2291.34	2083.14	5036.1	4704.35	4291.33
VDA_002617		ADBS01000001:1975790-1976521	2091.68	1.03264	2.04576	5.22886e-47	1.1316e-45	1347.73	1344.03	1417.32	3024.12	2704.76	2712.13
VDA_002007		ADBS01000001:1155474-1156439	928.735	1.21739	2.32526	6.93933e-47	1.49148e-45	589.676	503.455	573.373	1370.46	1301.43	1234.02
VDA_002605		ADBS01000001:1961516-1962904	4385.75	0.935785	1.91293	1.36375e-46	2.91119e-45	3058.16	2970.03	2986.46	6161.53	5573.53	5564.8
VDA_002032		ADBS01000001:1191676-1191834	392.143	-1.51217	-2.85239	3.46859e-46	7.35434e-45	575.583	569.278	603.06	181.004	190.938	232.997
VDA_001695		ADBS01000001:696128-697558	11346.3	-1.24501	-2.37021	4.67942e-46	9.85505e-45	15792.9	17908.2	14282.6	6560.47	6915.95	6617.6
VDA_000814		ADBS01000002:792962-794476	221.842	-1.93507	-3.82397	7.28892e-46	1.52484e-44	381.25	323.777	356.238	75.1105	96.0549	98.623
VDA_003258		ADBS01000001:2882858-2884024	640.989	-1.48747	-2.80397	8.83614e-46	1.83628e-44	1013.95	876.154	953.36	387.866	292.85	321.757
VDA_001131		ADBS01000002:1234160-1235050	4393.59	1.19784	2.29396	9.51518e-46	1.96438e-44	2624.25	2801.02	2541.16	5497.84	6095.97	6801.29
VDA_002235		ADBS01000001:1462174-1463382	4986.04	-1.31098	-2.4811	1.98566e-45	4.07256e-44	6772.01	7857.81	6747.32	2490.96	3056.19	2991.97
VDA_003504		ADBS01000001:3188590-3189633	9161.91	0.902949	1.86988	2.00052e-45	4.07638e-44	6231.28	6628.53	6260.46	11644.6	12498.8	11707.8
VDA_000454		ADBS01000002:301761-301973	3898.25	1.19136	2.28369	2.12374e-45	4.29954e-44	2209.62	2691.62	2190.86	5373.48	5571.18	5352.76
VDA_003049		ADBS01000001:2597280-2597663	1774.73	1.14366	2.20941	3.54136e-45	7.12358e-44	1097.02	1175.91	1032.24	2513.12	2587.62	2242.44
VDA_002504		ADBS01000001:1828631-1829920	21419.2	-1.81949	-3.52955	5.08558e-45	1.01647e-43	33429.1	26212.6	41032.7	9025.58	9401.66	9413.56
VDA_002303		ADBS01000001:1551552-1552916	961.572	-1.08752	-2.12509	5.26051e-45	1.04478e-43	1332.15	1326.24	1270.58	645.212	575.158	620.092
VDA_003534		ADBS01000001:3222164-3222757	867.515	-1.19209	-2.28483	8.53374e-45	1.68421e-43	1255.75	1110.09	1261.25	535.624	504.874	537.495
VDA_003079		ADBS01000001:2640065-2641111	982.279	-1.01782	-2.02486	8.99795e-45	1.76472e-43	1305.45	1328.91	1316.38	634.13	643.099	665.705
VDA_001327		ADBS01000001:202934-204334	7088.89	-1.71698	-3.28748	9.17337e-45	1.78795e-43	11773.5	8659.24	12334.3	3557.28	3374.81	2834.18
VDA_001734		ADBS01000001:769847-770917	3015.48	-0.927222	-1.90161	1.02803e-44	1.99133e-43	4035.02	4120.15	3715.05	2039.07	2079.24	2104.37
VDA_000681		ADBS01000002:618024-620732	3169.07	-1.00819	-2.01138	1.7982e-44	3.4618e-43	4319.84	3906.67	4490.29	2043.99	2083.92	2169.71
VDA_001792		ADBS01000001:849807-850985	4900.5	-0.927713	-1.90226	2.28774e-44	4.37739e-43	6488.67	6496.88	6307.11	3190.35	3310.38	3609.6
VDA_002670		ADBS01000001:2042649-2043593	1334.65	1.16991	2.24998	2.98347e-44	5.67401e-43	779.56	862.811	811.713	1995.97	1881.27	1676.59
VDA_001055		ADBS01000002:1142063-1142752	14133.6	1.09272	2.13276	3.86132e-44	7.29929e-43	8547.71	9880.52	8546.32	19067	19953.6	18806.2
VDA_001382		ADBS01000001:283694-284518	26496.9	-1.71054	-3.27282	4.52395e-44	8.50069e-43	42298	32500.4	47556.1	11615	11977.6	13034.3
VDA_002492		ADBS01000001:1811879-1814155	16110.6	0.914289	1.88464	4.82e-44	9.00307e-43	11584.4	10624.1	11233.4	21006.3	21570.2	20645.5
VDA_003072		ADBS01000001:2630998-2632341	19149.3	1.25375	2.3846	5.60169e-44	1.04012e-42	10417.6	11648.8	11691.4	28710.7	28333.8	24093.6
VDA_002348		ADBS01000001:1611061-1612725	2918.72	-1.52542	-2.8787	6.14243e-44	1.13382e-42	4615.05	3582.89	4847.38	1332.29	1511.11	1623.58
VDA_002299		ADBS01000001:1546400-1547677	307.006	-1.52968	-2.88722	8.6107e-44	1.58014e-42	450.973	447.417	474.984	168.691	156.968	143.003
VDA_003252		ADBS01000001:2874756-2876825	28481	1.03012	2.04219	1.25866e-43	2.29632e-42	18021.8	19691.7	18292.8	38281.7	39880.3	36717.3
VDA_003259		ADBS01000001:2884032-2886212	1205.43	-1.54646	-2.92099	1.84157e-43	3.34037e-42	1912.93	1497.91	1997.48	678.457	577.501	568.315
VDA_003236		ADBS01000001:2853846-2854631	35623.9	1.1935	2.28707	5.12071e-43	9.23494e-42	21322.5	23435.6	19951	48224.7	52443.6	48365.9
VDA_002301		ADBS01000001:1548888-1550588	583.966	-1.53163	-2.89113	5.94402e-43	1.06585e-41	917.522	914.402	781.179	254.883	288.165	347.646
VDA_000377		ADBS01000002:138783-139949	236.39	-2.0986	-4.28294	1.10747e-42	1.97457e-41	424.27	419.842	314.677	82.4984	103.083	73.9672
VDA_002720		ADBS01000001:2103835-2104968	12064.8	1.16515	2.24257	1.49355e-42	2.64789e-41	7484.81	8078.4	6659.95	17222.5	17280.5	15662.6
VDA_001328		ADBS01000001:204346-205305	3656	-1.7787	-3.43117	2.2451e-42	3.95793e-41	6118.54	4259.8	6698.97	1699.22	1697.36	1462.09
VDA_003257		ADBS01000001:2881676-2882656	2885.06	0.818701	1.76382	2.31386e-42	4.05636e-41	2033.83	2150.8	2070.42	3762.91	3684.06	3608.37
VDA_001530		ADBS01000001:483113-484327	13898.5	1.08618	2.12312	3.52471e-42	6.14474e-41	8058.17	9031.94	9514.94	18218.6	18803.3	19764
VDA_003367		ADBS01000001:3025022-3025489	13190.6	0.899142	1.86496	3.67624e-42	6.37351e-41	8859.98	9471.35	9240.13	16843.2	18038.4	16690.7
VDA_002493		ADBS01000001:1814155-1814298	806.365	1.12195	2.17641	5.08432e-42	8.76627e-41	516.245	520.355	480.073	1056.47	1074.17	1190.87
VDA_002510		ADBS01000001:1835788-1836315	8841.79	0.843863	1.79485	5.18666e-42	8.89384e-41	6235.74	6648.09	6067.92	11304.7	11456.3	11337.9
VDA_003382		ADBS01000001:3039824-3040066	5383.62	1.07658	2.10902	5.80131e-42	9.89376e-41	3489.1	3648.71	3214.62	7109.64	6858.55	7981.06
VDA_001634		ADBS01000001:619417-620331	2581.39	-1.58559	-3.00131	7.71823e-42	1.30918e-40	4033.53	3189.73	4443.64	1116.81	1272.14	1432.5
VDA_002623		ADBS01000001:1981608-1982321	2069.24	0.973701	1.96387	8.81624e-42	1.48739e-40	1375.91	1445.43	1357.1	2946.55	2670.79	2619.67
VDA_001827		ADBS01000001:893598-894800	19866.2	1.25589	2.38815	1.04802e-41	1.75866e-40	10907.2	11869.4	12195.2	25279	27583	31363.3
VDA_003149		ADBS01000001:2739827-2741668	2405.37	0.872554	1.8309	2.00524e-41	3.34704e-40	1704.5	1738.08	1646.33	3237.14	3125.3	2980.88
VDA_000557		ADBS01000002:448485-449765	1752.18	0.932908	1.90912	2.6088e-41	4.33144e-40	1233.5	1225.73	1145.9	2232.38	2265.49	2410.1
VDA_001420		ADBS01000001:335134-335406	5552.61	0.846768	1.79847	1.43596e-40	2.37159e-39	3851.81	4051.65	3982.23	6764.87	7248.63	7416.45
VDA_002406		ADBS01000001:1699921-1701546	785.227	1.16242	2.23833	1.48335e-40	2.43704e-39	470.258	525.692	452.931	1110.65	1140.94	1010.89
VDA_001798		ADBS01000001:858888-860336	22760.5	1.10765	2.15495	1.55965e-40	2.54905e-39	14504.6	13349.6	15254.6	33467.3	30397.9	29589.4
VDA_001376		ADBS01000001:276555-277466	881.02	-1.14901	-2.21762	4.60194e-40	7.48232e-39	1224.6	1290.66	1135.72	587.34	542.359	505.443
VDA_000496		ADBS01000002:364621-365601	2629.88	-1.58583	-3.00179	7.01092e-40	1.13403e-38	3959.36	3239.54	4690.47	1143.9	1306.11	1439.9
VDA_002724		ADBS01000001:2109736-2111340	363.632	-1.62835	-3.0916	8.95602e-40	1.44123e-38	603.769	465.206	586.944	164.997	171.025	189.849
VDA_002473		ADBS01000001:1790572-1791192	2466.3	-1.28743	-2.44092	9.78284e-40	1.56625e-38	3716.07	3051.86	3757.46	1466.5	1268.63	1537.29
VDA_002099		ADBS01000001:1287949-1288941	463.685	-1.42921	-2.69299	1.40945e-39	2.24511e-38	661.624	608.415	765.911	241.339	247.166	257.652
VDA_002472		ADBS01000001:1789802-1790575	1657.19	-1.20278	-2.30182	1.73955e-39	2.75692e-38	2425.46	2004.92	2517.41	983.825	1019.12	992.394
VDA_002609		ADBS01000001:1967201-1969186	4104.61	1.0729	2.10366	2.13958e-39	3.37386e-38	2581.97	2711.18	2612.41	6160.29	5588.75	4973.06
VDA_001893		ADBS01000001:983484-984170	1317.11	1.15709	2.23007	2.23318e-39	3.50386e-38	829.256	710.707	893.987	1746.01	1864.87	1857.81
VDA_002568		ADBS01000001:1917879-1919120	3626.43	1.31323	2.48498	4.75483e-39	7.42322e-38	1710.43	2369.62	2119.62	5297.14	5244.36	5017.44
VDA_000121		ADBS01000004:62294-63106	1633.49	1.11933	2.17247	1.19099e-38	1.85016e-37	936.065	1163.46	977.958	2234.85	2210.43	2278.19
VDA_001166		ADBS01000002:1297954-1300383	1240.05	-1.66641	-3.17423	1.30795e-38	2.02184e-37	1896.61	2307.35	1483.48	618.123	577.501	557.22
VDA_001117		ADBS01000002:1217016-1217303	1160.01	-1.392	-2.62442	1.34161e-38	2.06371e-37	1772	1524.6	1759.98	554.094	597.415	752
VDA_002106		ADBS01000001:1298512-1299267	444.437	-1.37889	-2.60069	2.56795e-38	3.93084e-37	646.79	676.907	608.997	208.093	245.994	279.843
VDA_003535		ADBS01000001:3222757-3224022	886.303	-1.23325	-2.35096	2.7601e-38	4.20447e-37	1338.08	1151.01	1251.07	462.976	536.502	578.177
VDA_003224		ADBS01000001:2840836-2842395	6802.01	-1.42306	-2.68154	3.18484e-38	4.82804e-37	10132.8	8103.31	11599.8	3659.48	3832.82	3483.86
VDA_000940		ADBS01000002:1000706-1000870	945.182	-1.17251	-2.25404	3.43894e-38	5.18817e-37	1316.57	1256.86	1363.03	632.899	501.36	600.367
VDA_003256		ADBS01000001:2880648-2881592	1763.45	-0.862212	-1.81782	3.9859e-38	5.98457e-37	2257.83	2349.16	2226.49	1201.77	1275.66	1269.77
VDA_000626		ADBS01000002:539542-540651	4469.82	1.14759	2.21543	8.30153e-38	1.24049e-36	2661.33	3178.17	2461.43	6173.84	6299.79	6044.35
VDA_001917		ADBS01000001:1019135-1019992	716.05	-1.20672	-2.30812	1.13998e-37	1.69538e-36	1014.69	1094.08	896.532	422.343	432.247	436.407
VDA_000498		ADBS01000002:367144-367257	2552.46	-1.14185	-2.20664	1.8731e-37	2.77254e-36	3593.69	3122.13	3845.67	1512.06	1525.16	1716.04
VDA_002347		ADBS01000001:1609712-1610635	258.554	-1.52488	-2.87762	2.02465e-37	2.9828e-36	375.316	402.942	378.291	147.758	132.368	114.649
VDA_002821		ADBS01000001:2268356-2269918	10052.9	1.16441	2.24142	2.94325e-37	4.31585e-36	6056.98	6862.46	5592.09	14961.8	14093.1	12750.7
VDA_001763		ADBS01000001:810158-811222	88.9783	-2.82215	-7.07217	2.98741e-37	4.36023e-36	174.307	141.43	158.611	20.9324	16.3996	22.1902
VDA_002519		ADBS01000001:1849693-1851363	7872.27	-1.36517	-2.57607	3.09525e-37	4.49671e-36	11284	9450.9	13407.3	4259.14	4362.3	4470.09
VDA_002848		ADBS01000001:2305420-2306367	6165.07	0.961414	1.94722	4.90712e-37	7.09611e-36	4319.84	3781.25	4413.11	8494.88	7890.56	8090.78
VDA_002597		ADBS01000001:1950889-1952202	2015.91	-1.12993	-2.18849	4.95677e-37	7.13501e-36	2676.91	2879.3	2764.24	1417.25	1256.91	1100.88
VDA_001492		ADBS01000001:432741-434567	18497.1	-1.15201	-2.22223	9.65872e-37	1.38397e-35	26272.1	27591.3	22853.5	12174.1	11497.3	10594.6
VDA_002103		ADBS01000001:1293937-1294878	3791.17	-0.944087	-1.92397	1.05473e-36	1.50442e-35	5038.58	4576.46	5373.25	2487.27	2656.74	2614.74
VDA_000362		ADBS01000002:116777-118429	676.193	-1.25175	-2.3813	1.33227e-36	1.8917e-35	984.277	893.054	987.288	373.09	359.62	459.83
VDA_003513		ADBS01000001:3201627-3202880	3511.06	0.883825	1.84526	2.77057e-36	3.91624e-35	2458.84	2645.36	2284.16	4669.17	4570.81	4438.03
VDA_000030		ADBS01000005:14386-15198	518.341	1.12845	2.18624	2.83306e-36	3.98661e-35	310.044	336.23	325.703	760.956	704.012	673.102
VDA_002227		ADBS01000001:1452647-1453237	6161.76	-1.02402	-2.03357	2.89989e-36	4.06244e-35	8434.97	8762.43	7628.58	4025.19	3735.6	4383.79
VDA_000647		ADBS01000002:570098-570364	175.971	-1.86718	-3.64819	2.93637e-36	4.09526e-35	275.182	255.285	304.499	61.566	89.0265	70.2689
VDA_003099		ADBS01000001:2666363-2667547	255869	1.3867	2.6148	3.07515e-36	4.26984e-35	133589	158842	128196	379797	389865	344928
VDA_003305		ADBS01000001:2955986-2956855	1626	0.933625	1.91007	5.06242e-36	6.99819e-35	1075.51	1151.9	1117.06	2277.94	2140.15	1993.42
VDA_002452		ADBS01000001:1764076-1765587	6494.82	1.08428	2.12032	5.30631e-36	7.30316e-35	4111.42	4644.95	3679.43	9080.99	8970.59	8481.57
VDA_000867		ADBS01000002:872840-873625	2142.52	1.1556	2.22777	5.75966e-36	7.89249e-35	1313.61	1314.68	1333.35	3338.11	3002.3	2553.1
VDA_002358		ADBS01000001:1631119-1632372	4726.31	-0.763766	-1.69792	6.45211e-36	8.80293e-35	5946.46	6113.51	5801.59	3368.89	3491.95	3635.49
VDA_003119		ADBS01000001:2700000-2700455	3852.86	1.03675	2.0516	7.12035e-36	9.67258e-35	2438.07	2831.27	2279.07	5031.17	5345.1	5192.5
VDA_001878		ADBS01000001:963052-963984	22504.1	1.16084	2.23587	8.53332e-36	1.15421e-34	14116.6	15078.7	12306.3	29976.5	30037.1	33509.6
VDA_002436		ADBS01000001:1744770-1745354	3818.69	0.913799	1.884	8.66985e-36	1.16764e-34	2593.83	2823.26	2508.93	4767.67	5342.76	4875.67
VDA_000449		ADBS01000002:293548-294303	1431.65	-1.016	-2.0223	1.06152e-35	1.42353e-34	1936.66	1826.14	1994.08	923.49	871.522	1038.01
VDA_002897		ADBS01000001:2378653-2379840	13689.6	0.754699	1.68728	1.14596e-35	1.53022e-34	10179.5	9880.52	10464.1	16856.8	17489	17267.6
VDA_003227		ADBS01000001:2845552-2846319	16947.3	1.70925	3.26991	1.4446e-35	1.92082e-34	7293.44	9813.81	6240.1	28634.3	26490.1	23212.1
VDA_001451		ADBS01000001:371852-373735	19539.2	0.808953	1.75194	1.94717e-35	2.57815e-34	13946	14588.6	13995.1	25325.8	25444	23935.8
VDA_002608		ADBS01000001:1965949-1967187	2389.31	1.0091	2.01265	2.37863e-35	3.13619e-34	1538.35	1658.02	1546.24	3536.35	3125.3	2931.57
VDA_002432		ADBS01000001:1740520-1741254	12534.2	0.939241	1.91752	3.03681e-35	3.98724e-34	8412.72	9253.43	8040.8	17120.3	16677.2	15700.8
VDA_003226		ADBS01000001:2843702-2845534	23457.8	1.82261	3.5372	3.71313e-35	4.85492e-34	9411.83	13076.5	7768.53	39179.4	37804.6	33505.9
VDA_003342		ADBS01000001:3000508-3000963	1441.83	1.11159	2.16084	4.9851e-35	6.49097e-34	893.044	1029.15	802.383	1918.4	1971.47	2036.56
VDA_001635		ADBS01000001:620405-621376	2982.05	-1.4673	-2.76504	5.5165e-35	7.15321e-34	4435.55	3461.92	5299.46	1594.56	1546.25	1554.54
VDA_001031		ADBS01000002:1108449-1109399	28330	0.879451	1.83967	6.44444e-35	8.32208e-34	19833.9	20963.6	18927.3	36389.2	37435.6	36430.1
VDA_001548		ADBS01000001:510198-511496	47081.8	1.2462	2.37216	6.79664e-35	8.74093e-34	27015.3	31172.4	24996	68793.9	68593.7	61919.2
VDA_003335		ADBS01000001:2993746-2995851	20576.2	1.03527	2.0495	7.20483e-35	9.22806e-34	13094.5	14219.5	13016.3	28905.2	29172.6	25049
VDA_000964		ADBS01000002:1029039-1030916	2441.41	-0.804927	-1.74706	8.40331e-35	1.07193e-33	3116.75	3203.97	3004.27	1722.62	1743.04	1857.81
VDA_003365		ADBS01000001:3022539-3024080	24464.1	1.03238	2.0454	8.78195e-35	1.1157e-33	15528.1	14818.1	17669.4	32170.7	33649.7	32948.7
VDA_002278		ADBS01000001:1517193-1519133	2449.38	-0.960548	-1.94605	1.07896e-34	1.36523e-33	3289.58	3217.31	3215.47	1530.53	1595.45	1847.95
VDA_002546		ADBS01000001:1886785-1887438	1538.41	0.864354	1.82052	1.11729e-34	1.40805e-33	1073.29	1035.37	1156.92	1950.41	2013.64	2000.81
VDA_001686		ADBS01000001:686036-686770	12639.8	1.07983	2.11378	1.49017e-34	1.87046e-33	7563.43	9178.71	7507.29	17360.4	17605	16624.1
VDA_002205		ADBS01000001:1424641-1426290	3513.73	0.731347	1.66019	1.952e-34	2.44039e-33	2601.99	2559.08	2754.06	4445.07	4348.24	4373.93
VDA_001145		ADBS01000002:1257759-1258424	667.087	-1.06434	-2.09121	2.45465e-34	3.05663e-33	901.945	958.877	852.426	416.186	418.19	454.898
VDA_001660		ADBS01000001:654424-655293	458.054	-1.60797	-3.04822	2.70017e-34	3.34907e-33	674.234	832.568	574.222	201.936	223.738	241.626
VDA_002865		ADBS01000001:2330753-2331796	14428.8	1.0942	2.13494	4.31002e-34	5.32474e-33	8969.76	10156.3	8360.56	20595.1	20375.3	18115.8
VDA_002797		ADBS01000001:2224033-2224761	6187.63	-0.78167	-1.71912	4.4047e-34	5.42037e-33	7958.04	7516.24	8018.75	4408.13	4452.5	4772.12
VDA_000131		ADBS01000004:76756-77796	778.253	-0.937739	-1.91552	4.81974e-34	5.90794e-33	1020.62	1038.93	1012.73	534.393	514.245	548.59
VDA_001124		ADBS01000002:1224905-1225840	15315.5	1.0437	2.06151	6.04678e-34	7.38319e-33	10175.1	8902.08	10816.1	19930.1	20291	21778.4
VDA_001570		ADBS01000001:536402-536839	2540.26	-1.29488	-2.45357	8.56907e-34	1.04224e-32	3469.82	4275.81	3119.63	1339.68	1500.56	1536.05
VDA_000570		ADBS01000002:464929-465549	244.082	-1.65471	-3.1486	9.25296e-34	1.12107e-32	387.184	313.992	416.459	114.513	106.597	125.744
VDA_002471		ADBS01000001:1789055-1789792	1769.8	-1.2703	-2.41211	1.42291e-33	1.71735e-32	2613.86	2138.35	2778.66	1093.41	1084.72	909.797
VDA_002133		ADBS01000001:1329221-1329832	4954.55	0.885128	1.84693	1.51636e-33	1.82311e-32	3485.4	3259.11	3671.79	6079.03	6366.56	6865.39
VDA_003241		ADBS01000001:2859882-2859995	3664.63	0.699146	1.62354	1.68324e-33	2.01604e-32	2754.79	2765.44	2851.6	4648.23	4555.58	4412.14
VDA_003268		ADBS01000001:2908500-2910518	1757.39	0.992027	1.98898	1.82409e-33	2.17642e-32	1145.23	1307.56	1063.62	2372.75	2349.83	2305.31
VDA_001361		ADBS01000001:258131-258688	12354.4	1.09762	2.14001	1.95233e-33	2.32061e-32	7702.88	8804.23	6986.5	17356.7	17412.9	15863.5
VDA_002867		ADBS01000001:2333839-2334570	6634.12	-0.798767	-1.73961	2.6507e-33	3.13883e-32	8420.13	7978.78	8901.71	4883.42	4939.8	4680.89
VDA_001637		ADBS01000001:622442-623995	236.126	-1.46448	-2.75964	2.91299e-33	3.43645e-32	332.296	347.793	364.72	112.05	121.826	138.072
VDA_000041		ADBS01000005:28851-29891	780.49	-0.925819	-1.89976	3.5013e-33	4.11501e-32	1019.14	1014.92	1038.18	551.631	515.416	543.659
VDA_003326		ADBS01000001:2980603-2981181	14098	0.697043	1.62118	4.09569e-33	4.79563e-32	10689.1	11002.2	10543.8	17552.5	17402.3	17398.3
VDA_000740		ADBS01000002:690040-690393	445.959	1.07281	2.10352	4.49817e-33	5.24731e-32	298.176	287.307	272.268	614.429	604.443	599.134
VDA_000110		ADBS01000004:35944-37407	1375.26	0.965384	1.95258	5.76819e-33	6.67221e-32	1000.6	871.706	911.799	1725.08	1794.59	1947.8
VDA_002610		ADBS01000001:1969444-1969632	523.233	1.0258	2.03609	5.7577e-33	6.67221e-32	343.422	329.114	357.086	706.778	680.584	722.413
VDA_003112		ADBS01000001:2691957-2693372	1929.33	-0.848236	-1.8003	5.78343e-33	6.67221e-32	2416.56	2382.07	2652.28	1401.24	1352.97	1370.86
VDA_000155		ADBS01000004:132843-134126	8050.03	1.05369	2.07583	7.06953e-33	8.12607e-32	5069.73	5264.04	5302.01	12124.8	11031.1	9508.49
VDA_002237		ADBS01000001:1464635-1465372	274.842	-1.47512	-2.78008	7.16496e-33	8.17588e-32	460.615	384.262	373.202	140.37	147.597	143.003
VDA_003415		ADBS01000001:3078767-3079789	6146.37	0.939929	1.91843	7.14987e-33	8.17588e-32	4055.79	4572.01	3972.05	8505.96	8254.86	7517.53
VDA_000944		ADBS01000002:1005165-1006130	500.45	1.17955	2.26506	8.48815e-33	9.65066e-32	302.626	310.434	301.106	748.643	732.126	607.764
VDA_001719		ADBS01000001:744771-746876	4844.24	0.741034	1.67137	1.33825e-32	1.51603e-31	3578.11	3614.91	3672.64	6244.02	6230.68	5725.06
VDA_002437		ADBS01000001:1746603-1747691	29317.1	0.903349	1.8704	1.4742e-32	1.66404e-31	20419.9	21510.7	19189.3	36695.8	39202.1	38884.6
VDA_001224		ADBS01000001:70304-71041	5143.9	1.05745	2.08125	1.50183e-32	1.68916e-31	3219.86	3788.36	2965.26	7020.99	7197.09	6671.84
VDA_003131		ADBS01000001:2714370-2715017	1783.68	1.0686	2.09739	1.61757e-32	1.81283e-31	1171.19	1213.27	1055.14	2552.53	2574.74	2135.19
VDA_001999		ADBS01000001:1144866-1145747	1402.7	-0.915663	-1.88644	1.66368e-32	1.85787e-31	1831.33	1943.55	1733.69	925.953	953.52	1028.14
VDA_001918		ADBS01000001:1020050-1021291	1620.78	-0.912461	-1.88225	1.76703e-32	1.96629e-31	2174.01	2219.29	1966.09	1150.05	1060.12	1155.12
VDA_000739		ADBS01000002:689129-689536	606.178	0.975041	1.9657	2.96172e-32	3.28406e-31	425.754	408.279	387.621	807.746	821.152	786.518
VDA_002723		ADBS01000001:2108348-2109655	626.488	-1.57705	-2.98359	3.72706e-32	4.11814e-31	1048.81	737.392	1044.12	344.77	268.251	315.593
VDA_002264		ADBS01000001:1497599-1499230	795.762	-0.97714	-1.96856	4.01375e-32	4.41935e-31	1054	992.678	1124.69	540.55	517.759	544.892
VDA_002599		ADBS01000001:1953026-1953553	1544.85	-1.20364	-2.3032	4.31242e-32	4.73159e-31	2162.89	2294.01	2025.47	1074.94	927.75	784.053
VDA_003235		ADBS01000001:2853519-2853776	17859.5	1.10432	2.14997	4.64729e-32	5.08125e-31	11170.5	11978	10694.8	25430.5	26541.6	21342
VDA_003109		ADBS01000001:2689437-2690543	3650.24	1.2784	2.42569	5.55005e-32	6.04724e-31	2058.3	2533.29	1748.96	4941.29	5285.36	5334.27
VDA_001120		ADBS01000002:1219703-1220773	561.724	0.994655	1.9926	6.54542e-32	7.1071e-31	377.541	376.257	368.112	791.739	737.983	718.715
VDA_001277		ADBS01000001:132165-132794	2426.12	0.832493	1.78076	1.15698e-31	1.25194e-30	1710.43	1749.64	1764.23	3313.48	3142.87	2876.09
VDA_002945		ADBS01000001:2457362-2457844	4420.64	0.825638	1.77232	1.23245e-31	1.32902e-30	3184.99	3342.73	3020.39	5394.41	5541.9	6039.42
VDA_003481		ADBS01000001:3150112-3151491	2956.4	-1.07848	-2.1118	1.74736e-31	1.87782e-30	4117.35	3444.13	4503.86	1913.47	1866.04	1893.56
VDA_003230		ADBS01000001:2848515-2849921	49652.3	1.23954	2.36124	1.84097e-31	1.97166e-30	28682.7	31482.8	27783.2	73432.2	76193.8	60338.8
VDA_001710		ADBS01000001:718157-718810	722.958	1.06172	2.08742	1.92836e-31	2.05823e-30	473.966	512.35	412.218	994.907	937.121	1007.19
VDA_001685		ADBS01000001:685081-686010	13315.9	1.06865	2.09747	2.38758e-31	2.53974e-30	7950.62	9805.81	7916.11	18347.9	18501.1	17373.7
VDA_002988		ADBS01000001:2511390-2512361	2449.53	-0.950885	-1.93306	2.42519e-31	2.57103e-30	3205.76	3010.05	3486.89	1757.09	1716.1	1521.26
VDA_002598		ADBS01000001:1952199-1953014	2000.47	-1.26267	-2.39939	2.56711e-31	2.71232e-30	2660.59	2982.48	2858.39	1364.3	1187.8	949.246
VDA_001620		ADBS01000001:602910-603491	1736.6	1.03847	2.05405	2.93693e-31	3.09265e-30	1187.51	1215.05	994.073	2194.21	2329.92	2498.86
VDA_000497		ADBS01000002:366080-366805	8347.93	-1.16618	-2.24417	4.21922e-31	4.42806e-30	11405.6	9930.33	13410.7	5080.43	4891.77	5368.79
VDA_000284		ADBS01000002:14880-15485	103116	1.04354	2.06127	4.37633e-31	4.57764e-30	68430.6	70756.7	62018.5	145096	136355	136038
VDA_000787		ADBS01000002:760267-761127	6149.92	0.773601	1.70953	4.41475e-31	4.60248e-30	4627.66	4553.33	4413.96	7396.54	7618.79	8289.26
VDA_002159		ADBS01000001:1367037-1368515	1379.02	0.766663	1.70133	4.64761e-31	4.8292e-30	1016.17	1031.82	1010.19	1776.79	1746.56	1692.62
VDA_000770		ADBS01000002:731403-732146	529.959	1.21841	2.32691	6.62246e-31	6.85851e-30	321.17	304.208	323.159	818.828	783.667	628.721
VDA_002403		ADBS01000001:1694734-1696197	4523.83	-0.729249	-1.65778	1.0266e-30	1.05969e-29	5695.75	5445.5	5803.28	3235.91	3439.23	3523.31
VDA_000358		ADBS01000002:112380-113156	79184.7	0.863695	1.81969	1.09605e-30	1.12767e-29	56727.6	54600.8	56757.2	103057	100026	103940
VDA_003351		ADBS01000001:3007690-3008823	2082.87	0.708914	1.63457	1.29787e-30	1.33095e-29	1619.2	1541.5	1575.93	2610.4	2594.65	2555.57
VDA_000639		ADBS01000002:560234-560545	1926.2	0.830864	1.77875	1.30993e-30	1.33895e-29	1414.48	1400.96	1334.2	2380.14	2373.26	2654.19
VDA_001279		ADBS01000001:133688-134689	2786.02	-0.981197	-1.9741	1.54298e-30	1.57204e-29	3677.5	3390.76	4048.39	1922.09	1976.15	1701.25
VDA_001889		ADBS01000001:978089-978853	598.532	-0.98124	-1.97416	1.64898e-30	1.6746e-29	772.884	777.42	838.007	394.022	397.105	411.751
VDA_000607		ADBS01000002:515211-516089	332.44	-1.23883	-2.36007	1.73611e-30	1.75739e-29	454.681	441.19	509.759	204.399	188.596	196.013
VDA_002986		ADBS01000001:2509427-2510365	6818.72	-0.693157	-1.61682	2.3205e-30	2.34139e-29	8429.03	8129.99	8738.01	5188.78	5324.02	5102.51
VDA_001631		ADBS01000001:616124-616285	798.798	-1.37445	-2.59269	2.37785e-30	2.39157e-29	1213.47	1059.39	1200.18	391.56	378.363	549.823
VDA_002621		ADBS01000001:1980331-1980651	3488.39	0.712212	1.63831	2.51751e-30	2.52394e-29	2657.62	2667.6	2597.14	4571.89	4185.42	4250.65
VDA_003399		ADBS01000001:3059948-3061825	1622.81	-1.03568	-2.05008	2.91905e-30	2.91719e-29	2314.2	1891.96	2352.02	1049.08	1070.66	1058.96
VDA_003050		ADBS01000001:2597674-2598036	1425.38	1.12474	2.18062	3.3732e-30	3.36035e-29	878.952	992.678	802.383	1773.1	2188.18	1916.98
VDA_002567		ADBS01000001:1916777-1917490	1982	-0.738379	-1.6683	4.05342e-30	4.0252e-29	2478.87	2393.63	2569.15	1499.75	1471.28	1479.34
VDA_001702		ADBS01000001:703246-704241	26912.8	-1.21727	-2.32506	4.59738e-30	4.55098e-29	38311.2	33688.8	41283.7	14229.1	15940.4	18023.3
VDA_002438		ADBS01000001:1747758-1749218	48783	0.828357	1.77566	7.62204e-30	7.52137e-29	34688.5	36102	34430.4	63106.4	64162.3	60208.1
VDA_002016		ADBS01000001:1171109-1171399	471.803	1.00446	2.00619	7.66342e-30	7.5385e-29	316.719	310.434	310.436	602.116	627.871	663.239
VDA_002995		ADBS01000001:2519528-2523280	5987.93	0.6992	1.6236	9.50621e-30	9.32203e-29	4440.75	4586.24	4650.6	7234.01	7774.59	7241.39
VDA_001831		ADBS01000001:899131-899397	9406.14	0.975437	1.96624	1.11691e-29	1.09186e-28	6471.61	5585.15	6897.44	11993.1	12317.3	13172.3
VDA_003292		ADBS01000001:2941148-2941762	2299.63	1.07585	2.10796	1.15085e-29	1.12154e-28	1407.06	1707.83	1302.81	2992.11	3111.24	3276.75
VDA_001218		ADBS01000001:58349-58798	6349.41	1.05133	2.07244	1.18999e-29	1.1561e-28	4105.48	4586.24	3648.89	9162.25	8769.11	7824.5
VDA_002346		ADBS01000001:1608691-1609692	141.306	-1.74219	-3.34543	1.30302e-29	1.262e-28	230.678	225.932	201.02	72.6479	62.0843	55.4754
VDA_001646		ADBS01000001:634189-635442	26486.9	-1.03189	-2.0447	1.3798e-29	1.33225e-28	35667.6	31680.3	39612.8	17072.3	17234.8	17653.5
VDA_000939		ADBS01000002:1000238-1000537	2705.19	0.794997	1.73507	1.40814e-29	1.35545e-28	1900.32	2078.75	1944.89	3253.15	3411.12	3642.89
VDA_000656		ADBS01000002:581177-582541	1487.53	-0.93139	-1.90711	1.53384e-29	1.47192e-28	2070.17	1787.89	2005.96	981.362	986.32	1093.48
VDA_002555		ADBS01000001:1901804-1902226	3484.7	-0.708843	-1.63449	2.20274e-29	2.10738e-28	4333.94	4213.54	4434.31	2664.58	2511.48	2750.35
VDA_003013		ADBS01000001:2550775-2551395	21367.1	0.735253	1.66469	2.38793e-29	2.27761e-28	15406.5	16031.4	16601.5	26573.1	27204.6	26385.3
VDA_001356		ADBS01000001:251713-254334	4078.54	-0.831368	-1.77937	2.76653e-29	2.63072e-28	5258.87	5032.77	5394.46	3206.36	2838.3	2740.49
VDA_003374		ADBS01000001:3031422-3032384	19230	0.689188	1.61238	2.87604e-29	2.72659e-28	14319.1	14870.6	14923	24063.7	23852.1	23351.5
VDA_003437		ADBS01000001:3105591-3106775	206756	1.27443	2.41904	2.98094e-29	2.81753e-28	114666	132715	112130	306881	315258	258884
VDA_000819		ADBS01000002:811342-812475	611.136	-1.0822	-2.11727	3.29474e-29	3.10477e-28	850.766	750.735	894.836	369.396	380.705	420.38
VDA_003233		ADBS01000001:2852423-2852956	19617.9	1.14126	2.20573	3.66132e-29	3.43989e-28	11792	12834.5	11857.6	29227.8	29190.1	22805.3
VDA_001613		ADBS01000001:595803-596696	1984.45	0.775349	1.7116	4.90105e-29	4.59089e-28	1460.47	1528.15	1394.42	2541.44	2389.66	2592.55
VDA_001584		ADBS01000001:555377-556228	858.158	-0.848092	-1.80012	5.40462e-29	5.04753e-28	1108.15	1075.4	1130.63	611.966	590.386	632.42
VDA_000702		ADBS01000002:644614-645132	278.684	-1.35895	-2.56499	5.49451e-29	5.11625e-28	409.436	444.748	354.542	152.684	163.996	146.702
VDA_003511		ADBS01000001:3199552-3200076	4654.69	0.751969	1.68409	6.32721e-29	5.8742e-28	3360.04	3726.99	3301.99	5948.51	5858.18	5732.46
VDA_002080		ADBS01000001:1254178-1254840	294.394	-1.35057	-2.55013	6.65221e-29	6.1577e-28	416.111	479.438	379.139	152.684	165.168	173.823
VDA_000486		ADBS01000002:347090-349294	701.884	-0.893331	-1.85746	1.00316e-28	9.25854e-28	901.204	935.75	905.014	469.133	486.131	514.072
VDA_001299		ADBS01000001:161004-163625	31953.3	0.800356	1.74153	1.05937e-28	9.74866e-28	23087.9	23358.2	23342.9	41757.8	41945.5	38227.5
VDA_001399		ADBS01000001:307386-309836	989.095	-0.940408	-1.91907	1.20748e-28	1.10792e-27	1390.75	1266.64	1251.07	682.151	725.097	618.859
VDA_002802		ADBS01000001:2232096-2233685	12787.2	0.945044	1.92525	1.56088e-28	1.428e-27	8349.67	9265.88	8520.87	18230.9	17241.9	15114
VDA_001485		ADBS01000001:423154-424263	252.978	1.23417	2.35246	2.18235e-28	1.99076e-27	160.214	134.314	153.522	369.396	349.078	351.344
VDA_001694		ADBS01000001:693449-695074	23156.1	0.922124	1.8949	3.04849e-28	2.7728e-27	16330	17015.2	14490.4	28927.4	30458.8	31714.7
VDA_003232		ADBS01000001:2850865-2852406	63444.6	1.24275	2.36649	3.37253e-28	3.05867e-27	36246.2	39666.2	36172.6	97173.3	96214.2	75195.1
VDA_001445		ADBS01000001:364726-365979	3390.85	0.835174	1.78407	3.48325e-28	3.14998e-27	2376.51	2638.25	2276.53	4463.54	4512.24	4078.06
VDA_002756		ADBS01000001:2155620-2157311	504.237	-1.03826	-2.05375	3.85878e-28	3.47955e-27	660.883	648.443	730.288	307.83	330.335	347.646
VDA_002272		ADBS01000001:1510101-1510697	2042.57	-0.810389	-1.75368	4.94942e-28	4.45023e-27	2541.17	2769.89	2503.84	1418.48	1449.02	1573.04
VDA_002114		ADBS01000001:1307552-1308670	8873.35	1.03429	2.04811	5.53685e-28	4.96418e-27	5820.37	6538.69	5023.8	11956.1	12564.4	11336.7
VDA_002190		ADBS01000001:1405607-1406815	17194.1	-0.71302	-1.63923	5.88494e-28	5.26124e-27	20896.8	21920.7	21315.7	12438.8	13309.5	13283.3
VDA_002097		ADBS01000001:1285709-1287139	674.937	-1.07823	-2.11144	5.90478e-28	5.26398e-27	872.276	936.639	946.575	376.784	420.533	496.813
VDA_003148		ADBS01000001:2738361-2739080	2319.95	1.38936	2.61963	6.42707e-28	5.71336e-27	1346.98	1511.25	938.093	3404.6	3315.06	3403.72
VDA_000490		ADBS01000002:353726-355324	504.648	-1.00066	-2.00092	6.69652e-28	5.93607e-27	677.201	710.707	635.291	344.77	322.135	337.784
VDA_002864		ADBS01000001:2329218-2330720	26948.9	0.954368	1.93773	7.64241e-28	6.75546e-27	17717	19890.9	17227.5	37566.3	36291.2	33000.5
VDA_000713		ADBS01000002:660344-661027	2424.68	0.683775	1.60634	7.74827e-28	6.81067e-27	1892.9	1883.95	1797.31	3081.99	2908.59	2983.34
VDA_002434		ADBS01000001:1741864-1743213	9451.17	0.651498	1.5708	7.7281e-28	6.81067e-27	7301.6	7553.6	7179.04	11885.9	11267.7	11519.2
VDA_000143		ADBS01000004:104005-104391	1164.02	0.841198	1.79154	8.82448e-28	7.73497e-27	843.348	856.585	795.598	1412.32	1473.62	1602.62
VDA_001611		ADBS01000001:593417-594709	5777.31	1.11423	2.16479	1.00495e-27	8.78424e-27	3003.27	3785.7	4097.58	7475.34	8123.67	8178.31
VDA_002182		ADBS01000001:1393853-1395664	1801.79	-0.705151	-1.63031	1.19595e-27	1.04247e-26	2158.44	2278.89	2269.74	1368	1362.34	1373.32
VDA_002327		ADBS01000001:1581195-1583675	612.959	-0.950404	-1.93241	1.4758e-27	1.28284e-26	803.295	764.077	860.908	400.179	425.219	424.079
VDA_000757		ADBS01000002:711848-713314	1543.31	-1.33374	-2.52055	1.48796e-27	1.28984e-26	2291.95	2116.11	2251.08	694.465	816.467	1089.78
VDA_000997		ADBS01000002:1066517-1068676	1071.21	-0.798627	-1.73945	1.9456e-27	1.6819e-26	1345.5	1328.02	1412.23	811.44	749.697	780.354
VDA_001665		ADBS01000001:662778-663863	4198.71	-0.698378	-1.62268	2.30111e-27	1.98376e-26	5109.79	5144.85	5346.11	3259.3	3329.12	3003.07
VDA_001941		ADBS01000001:1050164-1052080	278.676	-1.39156	-2.62362	2.66562e-27	2.2917e-26	401.277	432.295	383.38	115.744	158.139	181.22
VDA_002396		ADBS01000001:1686518-1687708	1469.4	-1.395	-2.62989	2.81799e-27	2.41608e-26	2119.13	1672.25	2628.53	826.216	829.352	740.905
VDA_003414		ADBS01000001:3077980-3078669	2086.8	0.779976	1.7171	3.32348e-27	2.84171e-26	1527.22	1632.23	1440.22	2669.5	2729.36	2522.28
VDA_002496		ADBS01000001:1816982-1817731	1782.2	-0.729487	-1.65805	3.67423e-27	3.13308e-26	2227.42	2273.55	2175.6	1299.04	1307.28	1410.31
VDA_001787		ADBS01000001:841718-842671	7557.6	0.81422	1.75835	4.2291e-27	3.59645e-26	5368.65	5951.62	5082.33	9828.4	9899.51	9215.08
VDA_000142		ADBS01000004:102903-103847	524.889	0.937456	1.91515	5.07284e-27	4.30231e-26	373.091	331.782	370.657	683.383	685.27	705.154
VDA_002371		ADBS01000001:1652079-1652789	1659.92	0.700006	1.62451	5.3953e-27	4.56346e-26	1270.59	1271.98	1246.83	2116.64	2068.69	1984.79
VDA_003121		ADBS01000001:2701685-2703190	8095.16	0.868593	1.82588	6.25199e-27	5.27386e-26	5598.59	6209.57	5331.69	10763	11000.6	9667.52
VDA_003269		ADBS01000001:2910596-2910781	502.792	-0.928125	-1.9028	6.35845e-27	5.34928e-26	663.108	654.669	663.281	348.464	342.049	345.18
VDA_002335		ADBS01000001:1591972-1592580	1727.29	0.767445	1.70225	6.73147e-27	5.64796e-26	1279.49	1259.53	1288.39	2130.18	2067.52	2338.6
VDA_002397		ADBS01000001:1687708-1688520	899.434	-1.40493	-2.64806	8.33678e-27	6.97622e-26	1361.82	1024.7	1551.33	509.767	522.445	426.544
VDA_002230		ADBS01000001:1456864-1458081	1799.77	-0.986631	-1.98155	9.04382e-27	7.54774e-26	2369.09	2114.33	2709.1	1174.68	1240.51	1190.87
VDA_001457		ADBS01000001:380626-381471	691.236	-1.01353	-2.01884	1.2176e-26	1.01349e-25	898.978	856.585	1024.61	424.805	459.189	483.252
VDA_002541		ADBS01000001:1880436-1881248	563.472	-0.982699	-1.97616	1.54911e-26	1.28601e-25	752.116	793.431	703.994	406.336	351.42	373.534
VDA_002627		ADBS01000001:1987825-1988361	2520.24	0.913609	1.88375	1.91681e-26	1.58706e-25	1722.3	1958.67	1545.39	3272.85	3228.38	3393.86
VDA_001456		ADBS01000001:379982-380563	696.647	0.841383	1.79177	2.11335e-26	1.74518e-25	514.762	490.112	487.707	875.469	877.379	934.453
VDA_002828		ADBS01000001:2277678-2278631	3477.5	-0.791801	-1.73123	2.15949e-26	1.77861e-25	4409.59	4689.42	4143.39	2702.75	2544.28	2375.58
VDA_002422		ADBS01000001:1726500-1728272	756.364	-0.849	-1.80125	3.03895e-26	2.49639e-25	971.668	969.551	981.351	573.795	538.844	502.977
VDA_001605		ADBS01000001:585429-586547	11324.7	-1.10365	-2.14897	3.49578e-26	2.86417e-25	15624.6	12943.9	17940	7189.68	6960.46	7289.47
VDA_001125		ADBS01000002:1226043-1226225	2539.26	-1.19372	-2.28742	3.82581e-26	3.1264e-25	3747.23	2948.68	3943.21	1364.3	1486.51	1745.63
VDA_003115		ADBS01000001:2696139-2697452	4469.39	0.903	1.86995	4.84621e-26	3.94997e-25	3065.58	3355.18	2892.31	6368.39	5874.58	5260.3
VDA_001209		ADBS01000001:49482-50078	1054.87	-0.845566	-1.79697	4.94237e-26	4.01791e-25	1398.91	1382.28	1290.94	704.315	739.154	813.639
VDA_000679		ADBS01000002:612840-615020	2229.68	-0.678721	-1.60072	5.47023e-26	4.43555e-25	2719.93	2653.37	2867.72	1690.6	1725.47	1720.97
VDA_002721		ADBS01000001:2105349-2106404	4308.42	0.752072	1.68421	6.68424e-26	5.40597e-25	3113.79	3496.61	3003.42	5379.64	5506.76	5350.3
VDA_002404		ADBS01000001:1696877-1698001	225.438	-1.4031	-2.6447	6.95072e-26	5.60704e-25	354.548	329.114	302.802	102.2	114.797	149.167
VDA_002391		ADBS01000001:1680801-1681814	660.854	-1.15096	-2.22062	6.98466e-26	5.61997e-25	913.813	794.32	1034.79	369.396	405.305	447.502
VDA_001335		ADBS01000001:212055-215510	4107.4	0.758725	1.69199	7.28707e-26	5.8483e-25	2978.79	2936.23	3222.26	5481.84	5217.42	4807.87
VDA_003223		ADBS01000001:2838993-2840834	10400.4	-1.19122	-2.28345	7.48796e-26	5.99419e-25	14850.9	11694.2	17011.2	6309.28	6507.13	6029.56
VDA_003369		ADBS01000001:3026661-3027482	2731.19	0.692312	1.61587	8.94253e-26	7.14037e-25	2025.67	2097.43	2133.19	3500.64	3453.29	3176.89
VDA_000892		ADBS01000002:929142-930011	5191.37	-0.848391	-1.80049	1.02406e-25	8.15609e-25	6743.82	5972.97	7339.35	3709.97	3619.63	3762.47
VDA_003103		ADBS01000001:2671463-2672812	7312.04	0.656239	1.57597	1.10394e-25	8.77006e-25	5552.6	5935.61	5523.38	9145.01	9071.33	8644.3
VDA_003222		ADBS01000001:2837954-2838883	6479.36	-1.1903	-2.28201	1.76478e-25	1.39846e-24	8980.14	7347.24	10804.2	3769.07	4128.02	3847.53
VDA_001246		ADBS01000001:95533-96192	2198.82	0.806795	1.74932	1.86873e-25	1.4748e-24	1553.93	1734.52	1499.59	2957.63	2784.42	2662.82
VDA_002115		ADBS01000001:1308654-1309511	5676.37	0.986039	1.98074	1.87053e-25	1.4748e-24	3780.6	4309.61	3284.17	7900.15	7666.82	7116.88
VDA_002498		ADBS01000001:1818617-1819489	7323.82	-0.91124	-1.88066	2.04394e-25	1.60749e-24	9794.56	8550.73	10397.1	5367.32	5164.71	4668.56
VDA_001832		ADBS01000001:899770-900987	612.501	-0.914864	-1.88539	2.88583e-25	2.26394e-24	813.679	746.287	845.641	440.813	420.533	408.052
VDA_002022		ADBS01000001:1178319-1178993	1255.79	-0.861409	-1.81681	3.21886e-25	2.5189e-24	1563.57	1693.6	1610.7	833.604	844.58	988.695
VDA_002129		ADBS01000001:1323443-1324339	806.207	-0.920527	-1.89281	3.6869e-25	2.87798e-24	1028.78	1147.45	995.77	575.026	579.844	510.374
VDA_001661		ADBS01000001:655516-656832	20889.4	-1.09881	-2.14177	4.07544e-25	3.17338e-24	29376.3	29810.6	26520.2	11408.2	12939.3	15281.6
VDA_002425		ADBS01000001:1729943-1730683	95.7573	-1.86943	-3.65389	4.67185e-25	3.62878e-24	161.697	141.43	152.673	36.9396	38.6562	43.1475
VDA_001477		ADBS01000001:409320-409868	4218.17	0.714794	1.64125	5.05466e-25	3.91643e-24	3200.57	3288.47	3077.22	5112.44	4986.65	5643.7
VDA_003158		ADBS01000001:2750833-2751144	757.719	0.944171	1.92408	5.21158e-25	4.02806e-24	521.437	546.151	480.921	919.796	973.434	1104.58
VDA_002566		ADBS01000001:1916221-1916790	1785.89	-0.830439	-1.77823	5.30636e-25	4.09125e-24	2330.52	2117.89	2419.87	1375.38	1272.14	1199.5
VDA_000813		ADBS01000002:791021-792709	669.797	-1.03473	-2.04873	5.37814e-25	4.13642e-24	881.177	909.955	916.04	442.044	367.82	501.744
VDA_003221		ADBS01000001:2836008-2837654	9374.94	-1.08632	-2.12332	5.74185e-25	4.40536e-24	12579	10746	15030.7	6077.8	6024.52	5791.63
VDA_001862		ADBS01000001:941718-942269	45064.2	0.919731	1.89176	6.31032e-25	4.8297e-24	30276	33413	29464.3	62802.2	59538.8	54891.1
VDA_001088		ADBS01000002:1180572-1181537	231.789	1.36944	2.5837	7.86116e-25	6.00203e-24	133.512	135.203	113.657	307.83	299.879	400.656
VDA_001143		ADBS01000002:1253559-1254326	799.703	0.896704	1.86181	8.30388e-25	6.31963e-24	559.265	593.294	518.241	1035.54	967.577	1124.3
VDA_002884		ADBS01000001:2355513-2356232	5936.69	0.723257	1.65091	8.31742e-25	6.31963e-24	4413.3	4811.28	4190.04	7538.14	7511.02	7156.33
VDA_000703		ADBS01000002:645153-645779	598.402	-1.19107	-2.28323	8.627e-25	6.53901e-24	867.826	930.413	708.235	317.681	363.134	403.121
VDA_002254		ADBS01000001:1486202-1488226	369.787	-0.994687	-1.99265	1.11709e-24	8.44681e-24	489.543	511.46	480.073	246.264	244.823	246.557
VDA_000694		ADBS01000002:636928-639255	1519.51	-0.809749	-1.75291	1.13679e-24	8.5751e-24	1920.34	1984.47	1908.42	1047.85	1035.52	1220.46
VDA_001586		ADBS01000001:558079-559932	8342.61	0.708906	1.63456	1.18825e-24	8.94177e-24	6316.58	6162.43	6489.47	9657.24	10437.2	10992.8
VDA_002826		ADBS01000001:2275668-2276675	315.686	1.16432	2.24127	1.26029e-24	9.4612e-24	169.115	202.805	208.654	485.14	424.047	404.354
VDA_002469		ADBS01000001:1787344-1788414	2699.59	-0.927708	-1.90225	1.28133e-24	9.59619e-24	3719.78	3057.2	3860.94	1786.65	1939.84	1833.15
VDA_002902		ADBS01000001:2385207-2386295	1752.99	0.751051	1.68302	1.40355e-24	1.04865e-23	1313.61	1358.26	1240.9	2293.95	2254.95	2056.29
VDA_003490		ADBS01000001:3167148-3167975	950.457	-0.751244	-1.68324	1.71122e-24	1.27549e-23	1194.19	1158.12	1229.02	724.016	693.469	703.921
VDA_003015		ADBS01000001:2552021-2552893	2642.35	0.811101	1.75455	1.82408e-24	1.35639e-23	1833.56	2090.32	1818.51	3448.93	3536.46	3126.35
VDA_002952		ADBS01000001:2465895-2466110	37929.8	1.38628	2.61403	1.9713e-24	1.4624e-23	20298.2	24536.8	17207.1	50681.1	49982.5	64872.9
VDA_002710		ADBS01000001:2094863-2095267	5300.53	0.618567	1.53535	2.12134e-24	1.56999e-23	4148.5	4254.46	4128.12	6576.48	6579.76	6115.86
VDA_001051		ADBS01000002:1136955-1137770	10265.7	0.810895	1.7543	2.14977e-24	1.58356e-23	7641.32	7932.53	6732.05	13114.8	12459	13714.8
VDA_003330		ADBS01000001:2986934-2987653	2732.29	0.803572	1.74542	2.14536e-24	1.58356e-23	1940.37	1828.8	2187.47	3320.87	3611.43	3504.81
VDA_002770		ADBS01000001:2182300-2183439	6198.2	0.949828	1.93164	2.64867e-24	1.94649e-23	4082.49	4439.48	4110.31	8435.77	9104.13	7017.02
VDA_002490		ADBS01000001:1810363-1810968	623.226	-0.84737	-1.79922	2.71421e-24	1.99e-23	804.778	783.646	818.499	458.051	417.019	457.364
VDA_001697		ADBS01000001:698377-698829	518.176	1.00037	2.00051	2.89428e-24	2.11707e-23	340.455	377.146	313.829	742.486	705.183	629.954
VDA_000687		ADBS01000002:627099-628193	1514.65	-0.787746	-1.72638	2.92111e-24	2.13173e-23	1861	2087.65	1814.27	1137.74	1099.95	1087.32
VDA_000943		ADBS01000002:1003732-1004679	660.986	1.39522	2.63028	3.53416e-24	2.57313e-23	375.316	361.135	339.274	1094.64	1094.09	701.456
VDA_001179		ADBS01000001:8797-10056	15414.2	0.703215	1.62813	4.75685e-24	3.45532e-23	11695.6	12271.5	11166.4	19937.5	19021.2	18393.2
VDA_001466		ADBS01000001:394560-395756	49420.7	0.999166	1.99884	5.32666e-24	3.86029e-23	32263.1	36744.2	29368.4	66922.2	68154.5	63071.8
VDA_000370		ADBS01000002:128845-129162	1249.66	-0.90812	-1.8766	5.61981e-24	4.06335e-23	1694.86	1450.77	1754.9	820.059	852.78	924.59
VDA_003081		ADBS01000001:2642368-2643966	511.671	0.944301	1.92426	5.81683e-24	4.19614e-23	328.587	391.378	326.551	679.689	680.584	663.239
VDA_000383		ADBS01000002:145618-146709	1105.66	-0.733351	-1.6625	5.97652e-24	4.30145e-23	1334.37	1426.75	1386.78	816.365	860.98	808.708
VDA_003366		ADBS01000001:3024555-3024929	5535.63	0.641451	1.5599	6.4387e-24	4.62349e-23	4296.11	4539.1	4123.88	6815.36	6549.3	6890.05
VDA_002603		ADBS01000001:1959060-1959989	4914.61	0.602405	1.51825	7.45111e-24	5.33826e-23	3928.21	3890.66	3878.75	6184.92	5910.89	5694.24
VDA_001281		ADBS01000001:137904-138143	870.146	0.830919	1.77882	7.70446e-24	5.5072e-23	603.769	586.178	683.637	1157.44	1097.6	1092.25
VDA_002256		ADBS01000001:1489488-1490051	1041.59	-1.02224	-2.03107	8.49527e-24	6.05867e-23	1427.83	1368.93	1402.05	583.646	657.156	809.941
VDA_002618		ADBS01000001:1977503-1978327	4657.79	0.701439	1.62613	9.5863e-24	6.82127e-23	3391.2	3819.5	3414.79	5992.83	5592.27	5736.16
VDA_003343		ADBS01000001:3000974-3002197	1956.59	0.996954	1.99578	9.74723e-24	6.9201e-23	1255.01	1498.8	1145.9	2638.72	2799.65	2401.47
VDA_002989		ADBS01000001:2512471-2515041	884.314	-0.766841	-1.70154	1.02479e-23	7.25913e-23	1120.01	1083.41	1142.51	625.511	647.785	686.662
VDA_001877		ADBS01000001:958731-962897	10807.7	0.755573	1.6883	1.4228e-23	1.00557e-22	7734.77	8389.73	7947.5	14114.6	14224.3	12435.1
VDA_002192		ADBS01000001:1408826-1409518	128.967	-1.54835	-2.92483	1.71456e-23	1.20635e-22	201.751	196.579	182.36	66.4913	53.8844	72.7344
VDA_002308		ADBS01000001:1557227-1558627	44145	0.718013	1.64492	1.71181e-23	1.20635e-22	32550.1	32662.3	34751.9	54093.1	56080.8	54732
VDA_000727		ADBS01000002:674873-675451	943.028	-0.866032	-1.82264	1.73392e-23	1.21723e-22	1270.59	1144.78	1244.29	604.578	665.356	728.577
VDA_002125		ADBS01000001:1319386-1319988	1099.93	-1.15993	-2.23447	2.1204e-23	1.48523e-22	1610.3	1706.05	1260.4	743.717	692.298	586.807
VDA_003039		ADBS01000001:2581059-2582261	1045.86	0.757757	1.69086	2.29358e-23	1.60295e-22	744.698	837.905	745.555	1327.36	1317.83	1301.82
VDA_001163		ADBS01000002:1291304-1293817	306.29	-1.07282	-2.10354	2.53324e-23	1.76651e-22	439.847	406.5	402.888	211.787	197.967	178.754
VDA_002798		ADBS01000001:2225387-2226025	4417.74	-0.633268	-1.55107	2.62964e-23	1.82967e-22	5356.78	5565.58	5207.01	3516.65	3576.29	3284.14
VDA_001177		ADBS01000001:6315-7733	4213.03	0.688112	1.61117	2.98922e-23	2.07526e-22	3087.09	3444.13	3135.74	5320.53	5352.13	4938.54
VDA_002302		ADBS01000001:1550944-1551489	374.177	-1.05212	-2.07358	3.03821e-23	2.10461e-22	528.113	523.913	467.35	251.189	261.222	213.272
VDA_003231		ADBS01000001:2849954-2850820	38856.9	1.11115	2.16018	3.70246e-23	2.5591e-22	23821.4	25473.4	23925.6	58863.3	57117.5	43940.2
VDA_001538		ADBS01000001:497351-498619	3698	0.714944	1.64142	4.06878e-23	2.80612e-22	2804.49	2719.19	2860.93	4999.16	4522.78	4281.47
VDA_002451		ADBS01000001:1763395-1764057	4267.07	0.860744	1.81598	4.52278e-23	3.11239e-22	3061.13	3365.85	2635.31	5686.24	5332.22	5521.65
VDA_001392		ADBS01000001:300101-300964	1965.67	-0.70867	-1.6343	4.61619e-23	3.16972e-22	2398.02	2547.52	2380.01	1532.99	1548.59	1386.89
VDA_002974		ADBS01000001:2496474-2498822	13659.2	0.585627	1.50069	5.10137e-23	3.49522e-22	10840.4	11140.9	10760.9	16329.8	16803.7	16079.2
VDA_002118		ADBS01000001:1311878-1312921	16957.1	0.710052	1.63586	5.16376e-23	3.53026e-22	12972.1	13609.3	11950.1	20932.4	21449.5	20829.2
VDA_000701		ADBS01000002:643754-644590	499.805	-1.09776	-2.14023	5.20407e-23	3.55008e-22	709.837	750.735	590.337	342.307	323.307	282.308
VDA_000012		ADBS01000008:1861-2871	469.524	-0.87603	-1.83532	7.06413e-23	4.80851e-22	600.061	611.084	615.783	332.456	316.278	341.482
VDA_000428		ADBS01000002:211287-211679	4590.99	-0.691125	-1.61454	7.67496e-23	5.21299e-22	5672.76	5983.64	5370.71	3641.01	3291.64	3586.18
VDA_002126		ADBS01000001:1320007-1321665	3788.99	-1.12623	-2.18287	7.8514e-23	5.32132e-22	5206.95	6157.09	4285.03	2316.11	2605.2	2163.54
VDA_002727		ADBS01000001:2113890-2114627	1013.35	-0.9311	-1.90673	9.17692e-23	6.20629e-22	1344.02	1486.35	1167.1	716.628	680.584	685.43
VDA_000728		ADBS01000002:676428-677540	9123.83	-1.13989	-2.20365	9.38772e-23	6.33519e-22	12459.6	10667.7	14670.2	5011.47	5517.3	6416.66
VDA_000384		ADBS01000002:146732-147388	1065.75	-0.89596	-1.86085	9.53949e-23	6.4238e-22	1417.45	1336.02	1413.93	656.294	725.097	845.692
VDA_001357		ADBS01000001:254414-255241	8159.15	0.586713	1.50182	9.65515e-23	6.48776e-22	6522.79	6400.81	6625.18	9434.37	10127.9	9843.8
VDA_001510		ADBS01000001:457199-459169	9156.97	0.733291	1.66243	1.0186e-22	6.82985e-22	6778.68	7475.33	6341.88	11255.5	11732.8	11357.7
VDA_002470		ADBS01000001:1788414-1789040	1361.46	-1.10543	-2.15164	1.56017e-22	1.04389e-21	1975.97	1538.83	2081.45	934.572	878.551	759.397
VDA_000051		ADBS01000005:52094-53038	297.923	1.00129	2.00179	1.66821e-22	1.1138e-21	204.718	192.131	195.083	397.716	418.19	379.698
VDA_001057		ADBS01000002:1144674-1145252	557.82	-0.820114	-1.76555	1.78976e-22	1.19241e-21	703.903	719.602	716.717	392.791	394.762	419.148
VDA_001688		ADBS01000001:687250-688488	12978.3	0.92786	1.90245	1.92751e-22	1.28147e-21	8328.16	10164.3	8222.31	17405.9	17986.9	15762.4
VDA_000520		ADBS01000002:397346-398032	3266.66	0.948939	1.93045	2.00911e-22	1.3329e-21	2282.31	2411.42	1963.55	3865.11	4224.07	4853.48
VDA_002068		ADBS01000001:1235967-1236812	2478.59	-0.70736	-1.63281	2.19771e-22	1.45494e-21	3025.52	3057.2	3150.16	1787.88	1796.93	2053.82
VDA_002127		ADBS01000001:1321960-1322700	326.33	-1.22148	-2.33186	2.29081e-22	1.51338e-21	459.132	530.14	387.621	179.773	199.138	202.177
VDA_001431		ADBS01000001:346737-347219	4281.21	-1.11613	-2.16765	2.59433e-22	1.7103e-21	5993.19	4657.4	6991.59	2659.65	2717.65	2667.75
VDA_002503		ADBS01000001:1825735-1827444	2490.48	-0.857557	-1.81197	2.64688e-22	1.74128e-21	3225.79	2830.38	3590.37	1706.61	1814.5	1775.21
VDA_001032		ADBS01000002:1109498-1111492	54408.7	1.01081	2.01504	2.81757e-22	1.84969e-21	34551.3	39754.3	33347.3	77730.8	75756.8	65311.8
VDA_001188		ADBS01000001:18622-19500	620.963	0.774463	1.71055	3.02906e-22	1.98438e-21	453.198	463.427	454.627	786.814	760.239	807.475
VDA_000873		ADBS01000002:878827-879618	2426.53	-0.763571	-1.69769	3.25519e-22	2.12808e-21	3075.96	3011.83	3086.55	1654.89	1726.65	2003.28
VDA_003206		ADBS01000001:2815523-2816968	1659.44	0.825888	1.77263	3.33597e-22	2.17635e-21	1128.17	1346.7	1106.88	2138.8	2183.49	2052.59
VDA_002874		ADBS01000001:2341404-2342831	969.687	0.771058	1.70652	3.40983e-22	2.21993e-21	694.261	769.414	681.941	1188.22	1289.71	1194.57
VDA_002569		ADBS01000001:1919486-1920820	1089.59	0.808632	1.75155	3.65298e-22	2.3733e-21	775.851	854.806	739.618	1371.69	1488.85	1306.75
VDA_002006		ADBS01000001:1154937-1155314	497.593	0.934946	1.91182	3.73383e-22	2.41582e-21	370.124	307.766	341.819	653.831	699.326	612.695
VDA_003205		ADBS01000001:2814140-2815516	2482.54	0.820847	1.76644	3.73334e-22	2.41582e-21	1715.62	1955.11	1698.92	3322.1	3338.49	2865
VDA_001908		ADBS01000001:1009030-1010217	12422.5	-0.916877	-1.88802	4.59461e-22	2.96055e-21	16947.1	17994.5	13894.1	8328.65	8527.8	8842.78
VDA_001828		ADBS01000001:894874-896220	3226.38	-0.647145	-1.56607	4.92995e-22	3.17012e-21	3975.68	4139.72	3709.12	2588.23	2430.66	2514.89
VDA_002711		ADBS01000001:2095454-2095666	10256.3	0.651303	1.57059	5.00413e-22	3.21124e-21	7784.47	7652.34	8469.13	12398.2	12992	12241.6
VDA_003304		ADBS01000001:2955271-2955942	1970.31	0.770046	1.70532	5.34522e-22	3.42312e-21	1441.18	1458.77	1459.73	2651.03	2595.82	2215.32
VDA_000712		ADBS01000002:658358-659845	3222.49	0.811296	1.75479	5.46019e-22	3.48963e-21	2369.83	2528.84	2100.11	3860.19	4035.48	4440.5
VDA_003302		ADBS01000001:2953186-2953794	1601.39	0.659743	1.5798	6.7881e-22	4.32948e-21	1180.09	1255.08	1285	1960.26	2018.32	1909.59
VDA_002531		ADBS01000001:1863915-1864538	2020.43	0.865128	1.8215	7.09901e-22	4.5186e-21	1481.24	1432.98	1366.43	2418.31	2435.34	2988.28
VDA_003362		ADBS01000001:3019506-3020456	2108.89	0.65465	1.57423	7.74182e-22	4.91778e-21	1604.36	1672.25	1631.91	2522.97	2475.17	2746.65
VDA_002167		ADBS01000001:1376451-1377128	403.273	0.974757	1.96531	8.46511e-22	5.36637e-21	278.891	281.081	251.911	507.304	596.243	504.21
VDA_003027		ADBS01000001:2564526-2567111	15700	-0.719608	-1.64673	8.69682e-22	5.50214e-21	19529	19525.3	19624.5	12507.7	12217.7	10795.5
VDA_003401		ADBS01000001:3063452-3064180	4537.4	0.925596	1.89947	9.23239e-22	5.82922e-21	3059.64	2728.97	3558.99	5495.38	5988.2	6393.23
VDA_002453		ADBS01000001:1765591-1766565	4442.13	0.822352	1.76829	9.69236e-22	6.10735e-21	3081.15	3629.14	2889.77	5784.74	5804.29	5463.71
VDA_001180		ADBS01000001:10092-11240	26023	0.820581	1.76612	1.31874e-21	8.29298e-21	18038.2	20063.5	18175.8	35209.6	34295.1	30356.1
VDA_002263		ADBS01000001:1496557-1497624	581.875	-0.875586	-1.83475	1.55232e-21	9.74238e-21	717.996	718.713	827.829	412.492	412.333	401.889
VDA_003234		ADBS01000001:2852972-2853379	20543.9	1.0332	2.04657	1.59306e-21	9.9781e-21	12521.9	14027.4	13651.5	31351.9	28626.7	23083.9
VDA_001619		ADBS01000001:602330-602908	1998.87	0.717843	1.64472	1.67219e-21	1.04529e-20	1529.45	1551.28	1445.31	2594.39	2595.82	2276.96
VDA_001400		ADBS01000001:310364-312070	4259.35	-0.776285	-1.71272	1.68072e-21	1.04853e-20	5330.08	5316.52	5512.36	2832.04	3047.99	3517.14
VDA_003333		ADBS01000001:2990840-2992921	2272.45	0.810963	1.75438	1.85353e-21	1.15404e-20	1530.19	1687.37	1719.27	3133.71	2976.53	2587.62
VDA_001257		ADBS01000001:109374-109952	3514.09	0.854091	1.80762	1.88412e-21	1.17076e-20	2586.42	2437.22	2459.74	5018.86	4687.95	3894.37
VDA_001144		ADBS01000002:1254616-1257759	4255.58	-0.657337	-1.57717	1.90178e-21	1.1794e-20	4982.21	5634.96	5024.65	3269.15	3364.26	3258.26
VDA_003122		ADBS01000001:2703190-2704929	15567.3	0.818418	1.76347	1.9231e-21	1.19027e-20	10958.3	12147	10593	21376.9	20183.2	18145.4
VDA_001928		ADBS01000001:1034621-1034977	1261.5	0.682448	1.60486	2.0208e-21	1.24828e-20	1004.3	972.219	923.674	1494.82	1561.48	1612.49
VDA_001826		ADBS01000001:891129-893405	2430.07	-0.766825	-1.70152	2.29466e-21	1.41189e-20	3024.04	2793.02	3379.17	1856.83	1757.1	1770.28
VDA_001687		ADBS01000001:686929-687165	41124.7	0.974208	1.96456	2.7669e-21	1.69912e-20	27079.9	28921.1	26785.7	50315.4	50684.2	62962.1
VDA_002562		ADBS01000001:1907999-1908298	1110.46	0.754171	1.68666	3.04155e-21	1.86414e-20	799.586	823.673	851.578	1445.57	1470.11	1272.24
VDA_000678		ADBS01000002:610638-612785	4217.03	-0.672386	-1.59371	3.41393e-21	2.08829e-20	5184.7	4876.22	5502.18	3202.66	3431.03	3105.39
VDA_001848		ADBS01000001:923743-925032	6649.9	0.653005	1.57244	4.24007e-21	2.58859e-20	5256.65	4764.14	5465.71	8127.94	8260.72	8024.21
VDA_000374		ADBS01000002:135582-136733	662.228	-0.792276	-1.7318	4.77341e-21	2.90854e-20	873.018	796.099	853.275	460.514	483.789	506.675
VDA_003328		ADBS01000001:2982051-2982821	498.236	0.855074	1.80885	5.36154e-21	3.26057e-20	337.488	348.682	374.898	669.838	661.842	596.669
VDA_000524		ADBS01000002:404030-404743	662.679	0.888036	1.85066	5.53972e-21	3.3624e-20	479.158	510.571	399.495	853.305	865.665	867.882
VDA_003118		ADBS01000001:2699412-2699993	1424.38	0.917944	1.88942	6.81619e-21	4.12919e-20	936.807	1121.65	887.202	1904.85	2001.92	1693.85
VDA_002070		ADBS01000001:1237690-1238616	390.447	-1.03187	-2.04468	6.9774e-21	4.21871e-20	489.543	521.245	567.436	242.57	227.252	294.636
VDA_003061		ADBS01000001:2611919-2613277	1289.41	-0.844371	-1.79548	8.87549e-21	5.35601e-20	1668.9	1595.76	1713.33	842.223	860.98	1055.27
VDA_001912		ADBS01000001:1013356-1014366	235.027	-1.14319	-2.20869	8.91069e-21	5.36694e-20	325.62	304.208	345.211	124.363	162.825	147.934
VDA_001706		ADBS01000001:710702-712030	635.058	-1.06323	-2.0896	9.46093e-21	5.68743e-20	866.342	742.729	977.11	433.425	436.933	353.81
VDA_000692		ADBS01000002:634664-635053	413.212	0.935834	1.913	9.75253e-21	5.85152e-20	284.825	305.987	256.152	579.952	502.531	549.823
VDA_002314		ADBS01000001:1565390-1566148	231.825	-1.25895	-2.39322	1.14829e-20	6.87659e-20	329.329	277.523	379.139	136.677	126.511	141.771
VDA_002460		ADBS01000001:1774900-1777554	12351.3	0.799801	1.74086	1.39922e-20	8.34741e-20	9003.88	9863.62	8091.69	15531.9	14949.4	16667.3
VDA_002324		ADBS01000001:1575914-1577662	434.699	-0.945581	-1.92596	1.54861e-20	9.22114e-20	568.908	577.283	575.07	257.346	289.336	340.249
VDA_001162		ADBS01000002:1290333-1290920	360.173	-0.95633	-1.94037	2.02759e-20	1.20503e-19	486.576	465.206	477.528	241.339	216.709	273.679
VDA_000371		ADBS01000002:129263-131458	784.961	-0.763264	-1.69733	2.19818e-20	1.30395e-19	964.992	957.098	1045.81	570.101	552.901	618.859
VDA_000423		ADBS01000002:203247-204596	3435.73	0.771559	1.70711	2.27999e-20	1.34993e-19	2366.86	2861.51	2368.13	4281.3	4520.44	4216.13
VDA_000144		ADBS01000004:104794-105561	3734.5	0.899181	1.86501	2.44792e-20	1.44662e-19	2711.03	2912.21	2163.72	5071.81	4793.37	4754.86
VDA_003398		ADBS01000001:3058631-3059845	722.104	-1.06842	-2.09713	2.46038e-20	1.45126e-19	1078.48	802.326	1062.78	438.35	442.79	507.908
VDA_001173		ADBS01000001:1479-2561	2215.06	0.790848	1.73009	2.55668e-20	1.50523e-19	1538.35	1826.14	1491.11	2779.09	2947.24	2708.43
VDA_003094		ADBS01000001:2663205-2663699	118755	1.2394	2.361	2.82413e-20	1.65647e-19	66369.4	84803.7	58172.8	166784	178578	157823
VDA_002467		ADBS01000001:1784965-1786260	3173.08	-0.867954	-1.82507	3.09656e-20	1.81287e-19	4170.01	3549.09	4606.5	2131.42	2390.83	2190.66
VDA_000353		ADBS01000002:104296-106875	341.073	-0.925573	-1.89944	3.34289e-20	1.95344e-19	462.84	448.306	432.575	224.1	229.595	249.023
VDA_000685		ADBS01000002:624837-625904	208.912	-1.20269	-2.30169	3.35586e-20	1.95738e-19	288.533	321.998	268.027	105.894	135.883	133.141
VDA_003024		ADBS01000001:2562617-2562844	66425.9	1.11358	2.16382	3.68534e-20	2.14557e-19	38794	49832.2	36234.5	90101.8	95462.2	88130.7
VDA_001673		ADBS01000001:671958-672563	3428.09	-1.06454	-2.0915	4.00803e-20	2.32849e-19	4353.22	3882.65	5730.34	2244.7	2263.15	2094.51
VDA_003111		ADBS01000001:2691016-2691648	6657.31	0.654935	1.57455	4.01438e-20	2.32849e-19	5130.56	4986.52	5373.25	7576.31	8203.32	8673.89
VDA_003032		ADBS01000001:2572582-2573478	20854.2	0.64273	1.56128	4.08363e-20	2.36428e-19	16056.3	15577.7	17146.1	24760.6	26210.1	25374.5
VDA_001359		ADBS01000001:256405-257250	60332.8	1.10713	2.15416	4.14006e-20	2.38814e-19	35684	44908.9	33178.5	83552.5	88287.3	76385.9
VDA_002342		ADBS01000001:1604112-1604672	1511.79	-0.627613	-1.54501	4.13779e-20	2.38814e-19	1894.38	1840.37	1776.1	1174.68	1157.34	1227.86
VDA_001921		ADBS01000001:1025604-1025915	7936.07	-0.58863	-1.50382	4.38973e-20	2.52752e-19	9754.51	9846.72	9018.76	6232.94	6249.42	6514.05
VDA_001314		ADBS01000001:181293-181673	3730.15	0.971061	1.96028	4.43751e-20	2.55035e-19	2448.46	2685.39	2384.25	5747.8	5014.77	4100.25
VDA_000720		ADBS01000002:668159-669214	526.314	0.814061	1.75815	4.75244e-20	2.72635e-19	393.859	375.367	371.505	631.667	661.842	723.646
VDA_001409		ADBS01000001:323087-324253	1801.09	0.624675	1.54186	4.97415e-20	2.84833e-19	1444.89	1363.6	1436.83	2151.12	2297.12	2113
VDA_000975		ADBS01000002:1039678-1040412	267.026	-1.05758	-2.08144	5.43021e-20	3.10383e-19	372.349	327.335	385.924	174.847	160.482	181.22
VDA_002424		ADBS01000001:1728724-1729929	151.981	-1.44124	-2.71555	5.97982e-20	3.41176e-19	226.228	233.937	211.198	109.587	65.5985	65.3377
VDA_000853		ADBS01000002:851936-853099	30680.8	-1.13583	-2.19745	6.58567e-20	3.75061e-19	43611.6	33553.6	49897.9	18363.9	18886.5	19771.4
VDA_003273		ADBS01000001:2916594-2917379	515.764	-0.929964	-1.90523	6.98737e-20	3.97217e-19	681.651	607.526	745.555	359.545	374.848	325.456
VDA_000596		ADBS01000002:502268-503362	516.463	-0.882277	-1.84328	7.09189e-20	4.0243e-19	659.399	678.686	676.004	310.293	395.934	378.466
VDA_003102		ADBS01000001:2669805-2670878	3552.25	0.647206	1.56613	7.20897e-20	4.08335e-19	2781.49	2894.42	2617.5	4430.29	4545.04	4044.77
VDA_002155		ADBS01000001:1359609-1361375	478.53	-0.929436	-1.90453	7.23212e-20	4.08908e-19	623.796	700.923	563.195	325.068	331.506	326.689
VDA_001084		ADBS01000002:1175666-1177219	289.547	-1.04961	-2.06996	8.06132e-20	4.54972e-19	352.322	421.621	402.04	179.773	176.882	204.643
VDA_003108		ADBS01000001:2687221-2689050	116.564	1.58368	2.99734	9.66178e-20	5.44321e-19	52.6629	69.3807	48.3466	136.677	206.167	186.151
VDA_002953		ADBS01000001:2466141-2466584	54802.8	1.03577	2.05021	1.09402e-19	6.15242e-19	33094.6	42324	31613.6	74987.4	74183.7	72613.6
VDA_000326		ADBS01000002:72538-73464	246.775	-1.17192	-2.25312	1.36571e-19	7.65284e-19	318.944	320.219	391.014	164.997	127.683	157.797
VDA_001610		ADBS01000001:590997-593393	10243	1.07398	2.10523	1.41906e-19	7.93763e-19	5130.56	6777.96	7724.43	13439.9	14395.3	13989.7
VDA_001618		ADBS01000001:599889-601151	2694.52	0.767038	1.70177	1.47918e-19	8.25918e-19	1989.32	2096.54	1882.12	3745.68	3414.63	3038.82
VDA_002713		ADBS01000001:2096219-2097433	40061.9	0.728366	1.65676	1.60659e-19	8.95469e-19	29943.7	28105.4	32218.3	50011.3	51327.3	48765.4
VDA_003397		ADBS01000001:3057774-3058556	264.433	-1.26061	-2.39598	1.66846e-19	9.28303e-19	408.694	295.313	421.548	148.99	161.653	150.4
VDA_001927		ADBS01000001:1033517-1034146	3411.67	0.716189	1.64284	1.91817e-19	1.06535e-18	2551.56	2718.3	2458.89	4000.56	4041.33	4699.38
VDA_002491		ADBS01000001:1811238-1811564	1593.8	-0.631907	-1.54961	2.21243e-19	1.22661e-18	2008.61	1859.05	1949.13	1210.39	1227.63	1307.99
VDA_002005		ADBS01000001:1153567-1154778	843.421	0.71595	1.64256	2.32246e-19	1.28308e-18	646.048	660.896	603.908	1102.03	1058.95	988.695
VDA_003337		ADBS01000001:2996198-2996695	12251.9	0.832328	1.78056	2.40353e-19	1.32553e-18	8552.16	9873.41	7918.66	16657.3	15954.5	14555.5
VDA_001252		ADBS01000001:103095-103241	96.5034	-1.58707	-3.00438	2.51284e-19	1.38338e-18	157.247	148.546	133.165	46.7902	55.0558	38.2164
VDA_003242		ADBS01000001:2860491-2861858	4511.75	0.769126	1.70424	2.62706e-19	1.44373e-18	3231.72	3699.41	3052.62	5922.65	5928.46	5235.65
VDA_003114		ADBS01000001:2694900-2695661	3576.38	0.758841	1.69213	2.79469e-19	1.53317e-18	2673.94	2716.52	2558.98	5084.12	4355.27	4069.43
VDA_000680		ADBS01000002:615139-617601	2206.28	-0.617998	-1.53474	3.34593e-19	1.82918e-18	2719.19	2544.85	2758.3	1759.56	1806.3	1649.47
VDA_000031		ADBS01000005:15785-17149	133.713	-1.3228	-2.50151	3.75864e-19	2.05124e-18	195.075	182.347	199.324	70.1852	70.2841	85.0623
VDA_001955		ADBS01000001:1070810-1072273	256.44	-0.988431	-1.98403	4.07965e-19	2.22256e-18	338.971	334.451	352.845	162.534	169.853	179.987
VDA_000564		ADBS01000002:456507-456755	557.617	0.75265	1.68488	4.30365e-19	2.33648e-18	405.727	429.627	407.977	667.375	705.183	729.81
VDA_001280		ADBS01000001:134839-137535	5932.55	0.718864	1.64589	4.52131e-19	2.45041e-18	4361.38	4657.4	4404.63	7999.89	7576.62	6595.41
VDA_002564		ADBS01000001:1912141-1914261	1175.54	-0.980286	-1.97286	4.9379e-19	2.67157e-18	1734.17	1415.19	1545.39	914.871	775.467	668.171
VDA_001903		ADBS01000001:998023-1001118	800.01	-0.722602	-1.65016	5.17057e-19	2.79264e-18	950.9	1002.46	1039.88	582.414	583.358	641.049
VDA_002977		ADBS01000001:2501157-2501969	4616.44	0.830861	1.77875	5.4769e-19	2.95301e-18	3227.27	3722.54	2983.07	6234.17	6208.43	5323.17
VDA_003023		ADBS01000001:2562126-2562578	58966.9	1.19225	2.28509	6.00523e-19	3.23232e-18	32756.3	43860.2	29804.4	77894.5	88710.2	80775.9
VDA_002869		ADBS01000001:2335814-2336338	1431.36	0.640332	1.55869	6.41052e-19	3.44456e-18	1082.19	1140.33	1128.93	1800.19	1632.93	1803.57
VDA_002901		ADBS01000001:2383541-2384833	4409.06	0.693379	1.61707	7.13236e-19	3.81934e-18	3222.08	3372.08	3494.52	5801.98	5670.75	4892.93
VDA_001195		ADBS01000001:28035-29912	65218.5	0.804948	1.74708	7.18769e-19	3.84241e-18	45962.1	50723.5	45292.3	84908.1	87289.3	77135.5
VDA_001774		ADBS01000001:824368-825966	193.997	-1.19685	-2.29238	7.6211e-19	4.06718e-18	287.792	241.943	284.99	120.669	131.197	97.3902
VDA_000652		ADBS01000002:577449-578243	1880.17	-0.713534	-1.63982	7.76082e-19	4.13471e-18	2374.28	2106.33	2536.07	1411.09	1424.42	1428.8
VDA_001012		ADBS01000002:1085228-1085818	1715.66	0.632687	1.55045	8.02686e-19	4.2692e-18	1377.4	1304	1347.77	2002.13	2028.87	2233.81
VDA_000793		ADBS01000002:767111-767893	595.483	0.75901	1.69233	8.46263e-19	4.48577e-18	468.032	403.831	450.386	748.643	743.84	758.164
VDA_001127		ADBS01000002:1227970-1229331	520.939	1.25645	2.38908	8.92374e-19	4.72221e-18	308.56	373.588	227.314	817.597	764.925	633.652
VDA_001271		ADBS01000001:126150-127790	29593.8	0.944337	1.9243	9.15861e-19	4.83834e-18	19634.4	23053.1	17694.8	41538.6	39860.4	35781.6
VDA_001027		ADBS01000002:1103932-1104642	3143.96	0.695912	1.61991	9.81964e-19	5.17014e-18	2390.6	2407.87	2386.79	3500.64	3890.22	4287.63
VDA_001066		ADBS01000002:1156894-1159314	395.909	-0.9594	-1.9445	9.8434e-19	5.17397e-18	544.431	484.775	543.687	238.876	253.023	310.662
VDA_000122		ADBS01000004:63691-65055	126.902	-1.36115	-2.5689	1.24416e-18	6.5287e-18	183.949	166.336	201.868	71.4166	74.9697	62.8721
VDA_003214		ADBS01000001:2824024-2824626	3884.22	0.597011	1.51258	1.25731e-18	6.58672e-18	3106.37	2904.2	3252.79	4607.6	4896.46	4537.89
VDA_002093		ADBS01000001:1278950-1280314	154.007	-1.29263	-2.44975	1.26295e-18	6.60524e-18	236.612	189.463	234.099	78.8045	91.3693	93.6918
VDA_001465		ADBS01000001:392251-394398	53197.2	1.11808	2.17059	1.33417e-18	6.96607e-18	32457.4	39214.3	28012.2	77778.8	76934.1	64786.7
VDA_001152		ADBS01000002:1270640-1271971	247.438	1.0244	2.03411	1.52992e-18	7.97492e-18	149.088	178.789	158.611	304.136	330.335	363.672
VDA_002423		ADBS01000001:1728332-1728538	156.13	-1.20317	-2.30246	1.54927e-18	8.06239e-18	205.46	222.374	229.01	94.8116	90.1979	94.9246
VDA_000468		ADBS01000002:320545-322986	723.648	-0.738991	-1.66901	1.70592e-18	8.86289e-18	901.204	845.911	972.021	536.856	544.701	541.193
VDA_003294		ADBS01000001:2943249-2943866	503.436	0.938847	1.917	1.89214e-18	9.81409e-18	343.422	395.826	290.928	701.852	652.47	636.118
VDA_001245		ADBS01000001:94013-95242	9102.5	-1.15761	-2.23088	2.13765e-18	1.10692e-17	12679.2	9548.74	15671.1	5789.67	5572.35	5353.99
VDA_000577		ADBS01000002:474704-477859	959.801	0.69497	1.61885	2.20321e-18	1.13899e-17	729.122	764.077	701.449	1264.57	1191.31	1108.28
VDA_000615		ADBS01000002:526405-527877	24316.9	0.623322	1.54042	2.36405e-18	1.22013e-17	18571.5	18437.5	20337.8	29060.4	30040.6	29453.7
VDA_001932		ADBS01000001:1038636-1039472	460.08	0.941883	1.92103	2.71299e-18	1.39793e-17	307.818	331.782	300.258	536.856	579.844	703.921
VDA_003497		ADBS01000001:3177189-3178904	2936.64	0.838502	1.78819	2.83383e-18	1.45779e-17	2065.72	2317.14	1912.66	4127.38	3906.62	3290.31
VDA_002098		ADBS01000001:1287151-1287762	220.805	-1.07011	-2.09959	2.9606e-18	1.51803e-17	312.269	269.517	318.918	137.908	137.054	149.167
VDA_000373		ADBS01000002:133983-135494	1482.56	-0.751518	-1.68356	2.99986e-18	1.53565e-17	1869.9	1666.03	2053.46	1070.02	1111.66	1124.3
VDA_002392		ADBS01000001:1681814-1683472	1193.42	-1.16701	-2.24545	3.05297e-18	1.56029e-17	1611.04	1291.55	2077.21	714.166	784.839	681.731
VDA_001909		ADBS01000001:1010630-1011457	99.0027	-1.52732	-2.8825	3.0684e-18	1.56563e-17	160.214	153.883	131.469	43.0962	59.7415	45.6131
VDA_003116		ADBS01000001:2697409-2698413	2631.98	0.585531	1.50059	3.81435e-18	1.94309e-17	2056.82	2237.97	2013.59	3244.53	3179.18	3059.78
VDA_003188		ADBS01000001:2788522-2789463	701.54	-0.979365	-1.9716	4.06227e-18	2.06603e-17	1015.43	775.641	1010.19	433.425	458.018	516.538
VDA_002719		ADBS01000001:2103473-2103811	4004.6	0.735872	1.6654	4.10209e-18	2.08291e-17	2845.28	3286.69	2860.93	4643.31	5500.9	4890.47
VDA_003413		ADBS01000001:3077306-3077980	3258.4	0.598785	1.51444	4.31438e-18	2.18363e-17	2512.99	2784.12	2469.07	3935.3	4050.7	3798.22
VDA_001182		ADBS01000001:12538-12747	312.309	-1.03607	-2.05063	5.28228e-18	2.66492e-17	395.343	482.107	387.621	217.944	210.852	179.987
VDA_002714		ADBS01000001:2097465-2097986	18765.5	0.655422	1.57508	6.17902e-18	3.11232e-17	14347.3	13549.7	15748.3	23203	22637.3	23107.4
VDA_001508		ADBS01000001:455014-455994	7760.78	0.61329	1.52974	6.45447e-18	3.24585e-17	6195.68	6550.25	5634.5	9380.2	9497.72	9306.31
VDA_002116		ADBS01000001:1309676-1310278	4456.66	0.804063	1.74601	6.97417e-18	3.50159e-17	3301.45	3649.6	2753.21	5540.94	5852.32	5642.47
VDA_001773		ADBS01000001:823049-824371	206.161	-1.07348	-2.1045	7.62742e-18	3.82346e-17	278.149	271.296	292.624	150.221	130.026	114.649
VDA_002933		ADBS01000001:2439262-2441526	7368.37	0.736725	1.66639	7.73416e-18	3.87078e-17	5287.06	6116.18	5134.91	9547.66	9645.32	8479.11
VDA_002889		ADBS01000001:2366934-2368400	11650.1	-0.980452	-1.97308	8.19547e-18	4.09513e-17	15683.2	13061.4	17801.7	8677.11	7790.99	6886.35
VDA_003329		ADBS01000001:2983535-2985865	9174.75	0.680996	1.60325	9.49399e-18	4.72891e-17	6983.4	7508.24	6611.61	11995.5	11574.6	10375.1
VDA_000653		ADBS01000002:578549-579841	234.417	-0.980549	-1.97322	9.705e-18	4.82635e-17	308.56	301.539	326.551	152.684	158.139	159.03
VDA_000782		ADBS01000002:749718-753029	612.064	-0.787296	-1.72584	1.0023e-17	4.97662e-17	840.382	764.077	724.35	424.805	440.447	478.321
VDA_002661		ADBS01000001:2031508-2032740	27086.9	0.685512	1.60827	1.08028e-17	5.34689e-17	20350.1	22452.7	19376.8	32552.4	34538.8	33250.7
VDA_001487		ADBS01000001:427563-427871	298.907	0.886118	1.8482	1.10345e-17	5.45294e-17	194.334	208.142	224.769	398.948	391.248	376
VDA_002100		ADBS01000001:1289525-1291945	783.562	-0.733573	-1.66275	1.10683e-17	5.46108e-17	959.059	911.734	1069.56	586.108	586.872	588.039
VDA_000569		ADBS01000002:464207-464824	919.936	-0.655464	-1.57512	1.15311e-17	5.67155e-17	1085.89	1129.66	1164.56	743.717	677.07	718.715
VDA_002229		ADBS01000001:1454696-1456849	1319.53	-1.02112	-2.0295	1.16937e-17	5.74256e-17	1745.29	1446.32	2132.34	796.664	910.179	886.374
VDA_000704		ADBS01000002:645918-646775	34306.8	-0.625534	-1.54278	1.38578e-17	6.78405e-17	41883.3	41595.5	41539	28132	27376.8	25314
VDA_003396		ADBS01000001:3056751-3057764	438.198	-1.01732	-2.02415	1.43711e-17	7.02436e-17	635.664	494.56	636.139	267.196	325.649	269.98
VDA_001922		ADBS01000001:1026314-1027174	1647.51	-0.767949	-1.70285	1.69672e-17	8.28043e-17	2166.6	2076.97	1994.93	1084.79	1176.09	1385.65
VDA_002466		ADBS01000001:1784064-1784960	2950.85	-0.804104	-1.74606	1.72742e-17	8.41714e-17	3925.24	3204.85	4150.17	2015.67	2220.98	2188.2
VDA_001648		ADBS01000001:636712-638976	16800.7	-0.720957	-1.64827	1.73488e-17	8.44039e-17	20807	18924.9	23103.7	12299.7	13010.8	12658.3
VDA_003150		ADBS01000001:2741728-2743662	1168.9	-0.629505	-1.54703	1.77856e-17	8.63951e-17	1346.24	1490.8	1428.34	900.095	941.806	906.098
VDA_000686		ADBS01000002:625929-626954	531.521	-0.821363	-1.76707	1.88262e-17	9.11676e-17	652.724	751.624	636.987	375.553	366.649	405.587
VDA_002468		ADBS01000001:1786282-1787328	2327.71	-0.873766	-1.83244	1.88118e-17	9.11676e-17	3154.58	2606.22	3297.75	1438.18	1802.79	1666.73
VDA_003229		ADBS01000001:2848075-2848497	8780.83	0.87966	1.83994	1.90494e-17	9.21062e-17	5884.15	6643.65	5935.6	12393.2	12361.8	9466.57
VDA_002435		ADBS01000001:1743225-1744220	4631.67	0.638572	1.55679	2.01865e-17	9.74544e-17	3602.59	3566.88	3681.12	6122.12	5701.21	5116.07
VDA_002242		ADBS01000001:1469296-1470513	397.884	-0.863169	-1.81903	2.02363e-17	9.75445e-17	495.477	550.598	498.733	249.958	290.507	302.033
VDA_000608		ADBS01000002:516109-517359	341.6	-1.12808	-2.18568	2.11576e-17	1.01829e-16	523.662	368.251	520.786	210.556	215.538	210.807
VDA_001684		ADBS01000001:683993-684949	5936.25	0.933418	1.9098	2.20896e-17	1.06152e-16	3782.83	4908.24	3479.26	7383	8238.46	7825.73
VDA_001779		ADBS01000001:829559-831868	669.639	-0.804081	-1.74603	2.49384e-17	1.19659e-16	801.07	800.547	958.45	499.916	470.903	486.951
VDA_001029		ADBS01000002:1105767-1107131	131.493	-1.26706	-2.4067	2.51659e-17	1.20382e-16	177.274	198.358	185.753	64.0286	78.4839	85.0623
VDA_001189		ADBS01000001:19683-20909	468.102	-0.842237	-1.79283	2.51341e-17	1.20382e-16	572.617	563.941	670.915	327.531	343.221	330.387
VDA_000412		ADBS01000002:185875-186714	263.258	0.93358	1.91001	2.63413e-17	1.25813e-16	170.598	168.115	201.02	354.62	333.849	351.344
VDA_001234		ADBS01000001:79786-80349	1975.36	-0.7046	-1.62969	2.82722e-17	1.3483e-16	2472.19	2273.55	2609.87	1606.87	1528.68	1361
[truncated: 507 more rows]
