# Supplementary material for: Transcriptome changes in response to temperature in the fish pathogen Photobacterium damselae subsp. damselae: Clues to understand the emergence of disease outbreaks at increased seawater temperatures
Source: PLoS One. 2018 Dec 31;13(12):e0210118. doi: 10.1371/journal.pone.0210118 (PMC6312309; doi:10.1371/journal.pone.0210118)
Supplement: S4 Table — (XLSX) [file pone.0210118.s004.xlsx]

## Sheet: diff_exp
ID	name	locus	baseMean	log2FoldChange	FoldChange	pvalue	padj	RM-15-1	RM-15-2	RM-15-3	RM-25-1	RM-25-2	RM-25-3	description	SEQUENCE	AMINOACID
A0J47_09785	hypothetical protein	Contig_000081:16495-17751	11253.1	2.11703	4.33801	4.66285e-132	4.30381e-129	4253.7	3744.93	4534.76	18353.4	17987.2	18644.7		ATGTTGCTAGTTGTTATTAATTGTAAGAGGTTATTAGATATGAATAATGTAAGATTTCTTTTATTAGGAATATTATTTCCCGTAACTTCAAATGCTGTTGTGATAAATGAAAATATATTTTATGAAAATGGCGGTAACTTAAATAATATTAAAGATAGCCTTAAATATAAAAATGAAATATTAAGAGAAAAAAGTTATAGTCTCTCATTTTTAACTGTTGGTAGGTTATATGGATGTACTGGTACATGGTTAGGAAATGATTCTTCAGGATGGACATATATTTTGACTGCAGCACATTGTGTTCCATACAAAGATGAGATTACATCAGTTGATCGAGCATTTAGATCATGGGATAACCGCATTATTGCTGATGGTAAAGGGTTCGCATATGTTCCTAAA…	MLLVVINCKRLLDMNNVRFLLLGILFPVTSNAVVINENIFYENGGNLNNIKDSLKYKNEILREKSYSLSFLTVGRLYGCTGTWLGNDSSGWTYILTAAHCVPYKDEITSVDRAFRSWDNRIIADGKGFAYVPKERINKPSGFGGASTDIAILKLPTTDILTDKDGQPVSPPVVNDQFNEFNQVVQFVGYGTWGVGLDISGAYGPAKGDRRLYGESIIDDIFEMEHGIGASYQPSGKTNKWARVAPGDSGSAWWQESKEIPIIIATTNGMTSKYSTGARVSKYADWIKGIYKDVRLLSNEFLRWGHNDKKGVIGDYYKYQNPYNGNLEFFELTSLNNSGRYWYFPTDKSDNTYWKYRGPFTWSSTDNKGEIGDIYIYNNPYSQDRELFKLVGLNNSGRYW…
A0J47_18120	hypothetical protein	Contig_000035:11347-11853	984.87	1.54525	2.91854	1.3511e-60	6.23534e-58	525.239	520.554	450.727	1514.02	1360.96	1537.72		ATGTTTGAAATCGGTATTGGATCAAAAACAAGTACAGGCGGTTCAGTGATTGAAGGAAATGCAGGTATTACTTTTAATGGATTAGTTGCAAGTTCTGTTGGGCATAGTGCAACGTGTCCAGCTTGTAAAAAGGGAATTGGTAATATTGTAGCCGTAGGGCCTAGAACTATAAATCTTCCGGCAGGGCCTGCGGCAAGAGTTGGAGATTATGTTGCATGTGGTTGTCCTCCTATGTCTAATGTTTTATTAGCAACATCATCGACTATAAAAATCGGGGCATTATGTGGCTCTACTAAAGTAGATATTATGGAGTCAATAGTTGCTCCATCATATGATCGTAAAGTTGTAGTTAAAAATGCATCGGGTCAGCCTGTCGCAAATTGTCAGTATAAAATTGAA…	MFEIGIGSKTSTGGSVIEGNAGITFNGLVASSVGHSATCPACKKGIGNIVAVGPRTINLPAGPAARVGDYVACGCPPMSNVLLATSSTIKIGALCGSTKVDIMESIVAPSYDRKVVVKNASGQPVANCQYKIELENGKVVEGYTNELGEVNLIQTDDTSQSINLYVKE*
A0J47_18110	hypothetical protein	Contig_000035:12984-13106	268.9	1.468	2.76638	1.0749e-24	6.61419e-23	142.252	156.251	123.304	357.459	364.5	469.631		ATGCAAGTTGACTCTATTAATAAATTTTCAGAAAGTTTTGACCCTGAAGTGAATGGGAAAGAATTTGCTGTATGTGAAAATCTAGAACGAAAAAATTGGTTTTATTGTGAAAATAATCATTAA	MQVDSINKFSESFDPEVNGKEFAVCENLERKNWFYCENNH*
A0J47_18115	hypothetical protein	Contig_000035:11857-12636	1238.58	1.41561	2.66773	9.41221e-55	1.73749e-52	733.875	666.615	612.355	1832.62	1687.59	1898.43		ATGAGTGAATGGAGATTAGTCGCTCAAACGAGGACGACACCCGCGGAATTAAATGATCCTGTAGAAGTGATATTAGAATGTAAGCATCGTGATTCTGCATTGGATGTTGCAGCGTATATTCTTGACGAAATTAAGCGCAATTCACAATCTACATATGCCCTAAAAATAAAGTTAGCAAATGAATATGATGCTGTTGAAGAAGAAAGACGCTGGGCCGCAAGAATGAATAAGCTAAATTTTTTTCAGAGGTCTGCAAATCAACTAATAAAACCAAATTTTGTTGAAATGGAAAAAAGTTATAAGTTTACAGCTTATTCTATATGGGCAGAACGAGTAGGGCCTAATATGGAATGGGATCATAAATGGAAAATTGCAGAAGAGAAGAAATTTGCTACTAAT…	MSEWRLVAQTRTTPAELNDPVEVILECKHRDSALDVAAYILDEIKRNSQSTYALKIKLANEYDAVEEERRWAARMNKLNFFQRSANQLIKPNFVEMEKSYKFTAYSIWAERVGPNMEWDHKWKIAEEKKFATNGETRRYHHKYKDYEYYYDIWSNIHYGYVGAFCKFSDSELLDGAGLAQFLFDAMSFKKNIQNSESINGKGLRKYDDITDSLSVRLGIEIFKRQPNPELLTVEILMGFIEKANYPIRVGSKIEHECKR*
A0J47_09910	PTS trehalose transporter subunit IIBC	Contig_000081:40729-42195	699.568	1.38764	2.6165	8.75074e-42	1.34616e-39	380.798	433.087	338.253	1033.52	986.992	1024.76		ATGGAAATTGGTATGAGCCAGATAAATCGTCAACAAATAGAGCTGTTAATTGAACTGATTGGTGGAAAAACTAATATTGCTAGCGTAACGCATTGCCTTACTCGTTTACGGTTTGTTCTCACAGATCCCTCGCAGGCTAATGTTAAACAAATTGAAGCGATTCCTTGTGTTAAGGGGTGTTTTACTAATGCAGGTCAGTTTCAAGTTGTGATTGGGACTGATGTTGATCAAGCGTTTGCATTATTACAAAAATTAACTGGCTCTCAGGGTGTTTCAAAAGAGGAAGCTAAAGTTGCAGCAAGACAGAATATGAGTTGGCTGGAACGAGGAATTTCTCATTTAGCTGAAATTTTCGTACCGTTATTACCTGCGATTATCACCGGTGGTTTGTTGCTTGGT…	MEIGMSQINRQQIELLIELIGGKTNIASVTHCLTRLRFVLTDPSQANVKQIEAIPCVKGCFTNAGQFQVVIGTDVDQAFALLQKLTGSQGVSKEEAKVAARQNMSWLERGISHLAEIFVPLLPAIITGGLLLGFRNVIGDIKLFDGKTLTEVSQFWRSVYDFLWLIGEAIFMFLPVGVCWSTVKKLGGTPILGIVLGITLVSPQLMNAYLIGKQVPDVWNFGLFTIEKVGYQAQVIPAMLAGIALAYIEGFFKRIIPSYLYLVVVPFISLLLAVSLAHALIGPFGRMIGDVIAVVVKAAMTGDFAVIGSMVFGFLYAPLVITGIHHTTNAVDLQLMQDMGGTPIWPLIALSNIAQASAVVGIIFISKKQNEKEISVPAAISAYLGVTEPAMYGINLKYR…
A0J47_03370	hypothetical protein	Contig_000053:497-1543	2247.37	1.31111	2.48133	3.91642e-57	9.03715e-55	1297.78	1384.18	1173.89	3319.44	3037.9	3271.02		TTGAAACCAGCATGTATATTTTGTGGTAACCCTCCGCAAGATAAAAATAAAGAGCATATATTTCCACAGTGGCTTTTGAAGTTAACCGGTTTCGATCAAAAAAAGGCATCGGTGGGAAGTAATTGGACATCGGGTAAGGAGATAATCTTTAACACCCAGTCTTATACTTTTCCGTCTTGCACATCTTGTAATGATGAGTTTGGGAAAATTGAGTCAAAAATAAAACCAGTCTTTGAAAAGTTAATGGCAGATCAGGCTGTAAGTACTTCAGAGTTAGAGCTGTTATTAGATTGGTTTGATAAGGTTAGAATTGGTGCTTGGTTAGGTGTTAAGTACATGAATAAAGGGGTCTTTACGATGGACCCTAAGTATTATATTAACTCCCGAATTGGCCTTAAA…	MKPACIFCGNPPQDKNKEHIFPQWLLKLTGFDQKKASVGSNWTSGKEIIFNTQSYTFPSCTSCNDEFGKIESKIKPVFEKLMADQAVSTSELELLLDWFDKVRIGAWLGVKYMNKGVFTMDPKYYINSRIGLKDRYLSITNTYKEEQTLNWSGVNTIAFMLSPTAFSLRVNNLVFVNCSSDFVVSKQLGFPYVACEIPSPGKKTTDLMFAMPRKQTQKKMFNTRTYSPKVEIAQPIYKVTQGDLIEYYDHDYIRDNSYESGVGKIFISHGDGFSPIERDESVTCSTPEPKKDFGHVEVVRPILELQMELISSKTKNLSNLSLSQKREEVKVKKMILASLQETMKQYRY*
A0J47_19145	aminotransferase	Contig_000051:14049-15053	4296.26	1.15531	2.22732	9.79525e-35	1.00456e-32	2954.47	2724.2	2267.8	5751.72	6324.32	5755.03		ATGGGGGGGGAAGTACTGAGTTTTGAAAGTGAGTTTTCTAACTATTGTAGTACAAAACATACTATTGGTGTGGCAAATGGTTTGGATGCTTTAATTTTGGTCCTTAGAGCATGGATTGAAATGGGGAAATTAAAAAAAGGTGATGAAGTTATTGTTCCCGCTAACACTTATATTGCATCTGTACTTGCGATTACAGAGAATGGGTTAATACCTGTTTTTGTTGAACCAGATCCAACTACGTATAATATCTGTCCAATAAATGTAAGGGCATCCATTAGCAATAAAACAAAAGTCATTTTACCTGTACATCTTTATGGTTTAGCAGCTCCTATGGCTGAATTAATGACTATTGCAAAGGAATATAATCTTTTAGTATTAGAAGATTGTGCTCAGGCTCAT…	MGGEVLSFESEFSNYCSTKHTIGVANGLDALILVLRAWIEMGKLKKGDEVIVPANTYIASVLAITENGLIPVFVEPDPTTYNICPINVRASISNKTKVILPVHLYGLAAPMAELMTIAKEYNLLVLEDCAQAHGATIDGQKVGSWGDAASFSFYPGKNLGALGDAGAITTNDNELAFVLKALRNYGSHERYKNIYQGVNSRLDEIQAAMLRVKLKYIDVEIYKRREIANKYISKINNPEIQLPEWDDITNHVFHLFVLQTKERDRLQQYLTEHNIQTFIHYPIPPHKQISYSEWNYINLPITETIHKQILSIPIYSTLNDKDVEYIIDVINKYK*
A0J47_19135	dTDP-6-deoxy-3,4-keto-hexulose isomerase	Contig_000051:12622-13017	1270.18	0.912587	1.88242	2.75353e-18	9.07681e-17	965.855	881.46	783.982	1511.43	1918.36	1559.97		ATGAGTTTAATTAAGTTAATTGAATTTAATCAATTAGGTGATGATCGCGGAGGACTGGTATCTTTAGAGCAAAAAAAGAATATTCCTTTTGATATTAAACGTATTTATTACATTTTTGATACGAAAGATGGTATTGCTCGTGGCTTTCATGCACATAAAGAATTGCAACAAGTTGCTGTTTGTGTAAAAGGTTCATGTCAATTTATACTTGATAATGGTATTCAGCGTGAATCTATTATTTTGGATAAACCTAATGTTGGATTATTTATTGATAGTATGATGTGGCGAGAAATGCATGATTTTAGTGATGATTGTGTTTTGCTTGTAATTGCTGATAATCATTATGATGAATCTGATTATATTAGAGATTATGAACAGTTTATAAAGGGTAATTAG	MSLIKLIEFNQLGDDRGGLVSLEQKKNIPFDIKRIYYIFDTKDGIARGFHAHKELQQVAVCVKGSCQFILDNGIQRESIILDKPNVGLFIDSMMWREMHDFSDDCVLLVIADNHYDESDYIRDYEQFIKGN*
A0J47_05775	hypothetical protein	Contig_000090:228329-230167	581.376	0.890309	1.85357	1.61929e-14	3.93317e-13	443.535	443.278	328.256	758.952	783.439	730.798		ATGCAATTATCAAAAACATTTCTGGCTACATCAATTATTTCTATATTTACATTATCTGGTTGTGGTGGTGGGGATAACGATAATAAATTACCGATAGTAGACAATACAACTAAAACAATTAAAGTTATTGATGGCTACTTATCAGATGCAAAGATCTGCGTAGATATAAATGCTAATACAGTATGCGAGAAAAGTGAAATTATTGGACATACGAAAAGTGATGGATCTTTTCAGTTAACCAAAACACAAGCAAACTATCCTATTATTGCTAATATTATTTCTGGAAAGACTAAAGATAGCGACATTGATGGTTTAGCCGTTCTGCAAAGTTATTCAATGTATGCTTTAGAATCTGATATTGTAGTAACTCCATTTACGACTCTTGCAAAAATAAAGAAT…	MQLSKTFLATSIISIFTLSGCGGGDNDNKLPIVDNTTKTIKVIDGYLSDAKICVDINANTVCEKSEIIGHTKSDGSFQLTKTQANYPIIANIISGKTKDSDIDGLAVLQSYSMYALESDIVVTPFTTLAKIKNISISDLASELELPEDVISGDYIALKKHNSDGIKAHYIARALAAAKMPMDISTINEIINESKRRILHSINNNTLDELDNKLLIINDDGKFTEQVQIKDLEQHLVKKDNWHNGSLNSQLLSNDGIQKVSFKDGLMHFYHDTGTIEESIKYKLENNKLYAMIDNQKDESDEFVYASEKLLLSVADGIGDLIFWTEDDLSDSFNASNMTLEMFKGKTWYYLADDSTDSNPSFALIQLIFSNDNDQTVIIKEGNETQKGTWSIVSVTDGLG…
A0J47_16650	class A beta-lactamase	Contig_000052:4243-5136	67.9265	0.890068	1.85326	3.56229e-05	0.000271735	35.7454	61.1417	43.3231	104.906	79.2907	83.1517		GTGATTTCAAACGGTCATAAAAGTAGTCTGATTGCGGTTTTAGGATGTTCGCTATTACTTAGTACAAGTGCATCTGCAGAGCCATTTACATCACAACAGCAAAAGGCTTTGGTTGATATCATAAAACAACAAGAAAAAGCATTAAATGGCACTATTGGCATGGCTGTTCTTGATACGGATTCAGGATCTGTTTGGAACTATAATGGTGAGATGCGTTTTCCAATGATGAGCACATTTAAAAGCTTAGTATGCGCAAAGTTATTGGCAGACTCAGATAAAGATAAGTCAGTACTTACTTATCCTGTGGTAATTAAAAAGTCGGAGCTTGTAACGTATTCTCCCGTGACTGAAAAATGGGTTGGAAAGCGTTTTACACCTAAACAAGCGTGTGATGCGACC…	VISNGHKSSLIAVLGCSLLLSTSASAEPFTSQQQKALVDIIKQQEKALNGTIGMAVLDTDSGSVWNYNGEMRFPMMSTFKSLVCAKLLADSDKDKSVLTYPVVIKKSELVTYSPVTEKWVGKRFTPKQACDATMTFSDNTAANIVLHAVGGPEQLTEFLRSRVGDSTTRLDRTEPTLNEAKLNDPRDTTTPIAIAETLNKLMLSEHILTKPSQQQLITWMEGNQVAAPLLRSVLPKGWKIADRSGAGGFGSRGITAVVWPTEHEPMVVSIYIQQSSASMDERNKAIATIGKQVFTYF*
A0J47_19140	GNAT family acetyltransferase	Contig_000051:13115-13960	3580.74	0.874583	1.83348	5.54595e-08	6.16736e-07	2640.78	2598.52	2261.13	5328.21	4944.43	3711.38		ATGGATTATCATGCTGATCGTTTTGTAGATCATTCTTTAATGATTTATGATAATAAAAATAGTCTTATTGCATTACTACCGGCAAATATATTAAATAATAAATTATTTTCCCATCAAGGATTGACATTTGGCGGACTAATTATAAAAAACAACATTAAGCAAAAAGAAATACTGGAAATTTTCTCTTGTTTAAAACAATATTTAAAAGACAATAATATTGTTTCTTGTTTATATAAAAAAATACCATATATATATCATAATATGCCATGTGATGAAGATTTATATGGATTGTTTAGAATAAATGCAACTCTAATAAGACGAGATGCATCATCAACAATTTATCTTGAAAATCAGATTAAATATTCAAAAGGTAGAAAATGGATTGTAAAAAGATCAAAA…	MDYHADRFVDHSLMIYDNKNSLIALLPANILNNKLFSHQGLTFGGLIIKNNIKQKEILEIFSCLKQYLKDNNIVSCLYKKIPYIYHNMPCDEDLYGLFRINATLIRRDASSTIYLENQIKYSKGRKWIVKRSKDSGLEFKETEDIDFFWEKLEEVLFTNHQAVPTHSLEEIKKLKSLFPDNIKFFISQKDNVIIAGSVIFEINKIAHTQYLFNTQIGREYGALDGLIDFLVKDIYKEKKYFDFGISNEEQGRILNEGLIAQKEGFGARTIVHDFYEILAND*
A0J47_19185	glycosyl transferase	Contig_000031:6200-7009	2788.18	0.795323	1.73547	6.32032e-07	6.07672e-06	2077.61	2369.24	1611.29	3399.74	3789.38	3481.83		ATGTCGTGGACAAAATTTATACACGCGATTTGTTCGGTGCTGATTAATAAAATGACTATGAAAAATCCGTTAGTTTCAGTTATAACACCATCATATAACTGTGAAAATACGATAGCGAAAACGATAGAATCAGTTATTAATCAGTCTTTTCCTAATTGGGAAATGATTATTGTTGATGACTGCTCGTCTGATTCAACAAGAGATATAGTTCGTAATTATGCGAACAATGACTCTCGAATTAAGCTTGTAGAAAGACAGTGGAATGCAGGACCTGCAATTGCTAGAAATGTTGCTATTGAAAATGCTCAAGGGCGGTACATAGCTTTTTTAGACAGTGATGATCAGTGGCTTAATCATAAATTAGAAAAACAAATTTTATTTATGCAAGAAAATGATATC…	MSWTKFIHAICSVLINKMTMKNPLVSVITPSYNCENTIAKTIESVINQSFPNWEMIIVDDCSSDSTRDIVRNYANNDSRIKLVERQWNAGPAIARNVAIENAQGRYIAFLDSDDQWLNHKLEKQILFMQENDIELSYSAYNKYDFNGNHLGVYKPPVKVNYNDMLKSNRIGCLTAIYDSEKLGKVYMPNISKRQDLGLWLRILKKVPYAYGMEDVLADYLAVQPNSVSSNKINAAKYQWRLYREIEKLSLKDSTKNFLSYAYLGYKKSN*
A0J47_09580	hypothetical protein	Contig_000020:27098-27820	93.6085	0.781792	1.71927	7.06116e-05	0.000513185	76.5973	71.332	54.987	150.236	115.977	92.5209		ATGAATAATCTTGATTTATATAAACTAGCACCACTTAATTCATGTGTTCCAACATTAGATACAATTAAGTTAATTACAGCTGATGGAGAATTAAATAAAGAGCTGAAAGATTTCATGTTGAATGAGCATCAGCATGATTTATTAAAAGATAAAAAAATTGCCATTCTAGCTACTGATGGAGTTGAGGAAATTGAAATATTAGTTCCTTTAAACTACTTACGACAAGTTGGTGCAAAAGTTAGTGTTGTGTCACCAAAAAAAGAAGAGTTCCCAGATAGTTTTGGTGTTAAGTTTCCTGAAAATAGAAATACTCATATCATGACTGTCCGATTAATGGAAAATTCTGGATGGTTAAAAATAGATCAGTTTTTAGATGAAGTATCAGAAAATGATTTTGAT…	MNNLDLYKLAPLNSCVPTLDTIKLITADGELNKELKDFMLNEHQHDLLKDKKIAILATDGVEEIEILVPLNYLRQVGAKVSVVSPKKEEFPDSFGVKFPENRNTHIMTVRLMENSGWLKIDQFLDEVSENDFDGLVIPGGAWSPDFLRTNPDAQHLVQSLFITNKPLAVMCHGPLILIDSNLVKGKKMTGYWSIMKDLENAGADVRDEPVVIDDNLITSRFPYDIPRFMAAFTKQLMKNS*
A0J47_19160	hypothetical protein	Contig_000031:1472-2377	3284.95	0.766691	1.70136	3.1858e-17	9.48547e-16	2508.74	2679.2	2087.84	3963.13	4273.41	4197.4		ATGAAATATCCATTAGTGAGTTATATTATACTTTCTTATAATCATGAAGAATATATAAGGGAAGCTATAAGTTCTGCAATCAATCAAGATTATTCAAATATTGAGTATATTATATTGGATGATTATTCTACTGATAGTACATTTGATATAATCATAGAAGAAATTACAAAATGTGATAAAAATATTTTTCATAAGAAACATAAGAAAAATCTAGGGTTGATTAAGAATCTGGAGTATGGGCTAAGTAAAGCTAATGGTAGTATAATTGTATTAGCAGCAGGTGATGACATAGCTTGTTCATATAGAGTTTCTGAAACAGTGAATCAGATTGTAAATCATAAATATTCTTTTGTATCTTTTAATGATTACAGTATCGATTCTAGCGGTAAACTCGGTCAC…	MKYPLVSYIILSYNHEEYIREAISSAINQDYSNIEYIILDDYSTDSTFDIIIEEITKCDKNIFHKKHKKNLGLIKNLEYGLSKANGSIIVLAAGDDIACSYRVSETVNQIVNHKYSFVSFNDYSIDSSGKLGHQLFKMKRKQEIVNLDNFCFQFKDIFSGASRGFDRNVFDTFGSINIDCPTEDTPYLLRCLMYGDGIVLNIPGIYYRTHDNNLSSAESLNKMDLKAIENQYIKDMKTARDKMLINNSDILKIRMWIKYITSIKQASRSNKIKKIFIYSVTFFSCKLFRTKLIHKLLKEFK*
A0J47_18085	hypothetical protein	Contig_000035:23490-23888	887.18	0.755668	1.68841	3.83525e-14	8.42841e-13	716.367	607.171	649.013	1112.53	1008.29	1229.71		ATGACAGAAAAACTTGGCACATTAACGGCGAAGATAGATGCGCTTCGCGCAAAAGGGTTTAGCGATGACGAGATCAACCAGTTGTTGAGTTCGTCAATGCCTGCTGAGGCGCCAGAGTCCCCATTTAATATCGGTGAGATATTTAATAATGGTGCATCAAAAGAGGAATGGAACCAGCAGGTCGATGAGACCGAGCAGCTTTATGTTAAGCAAATGGCTATTTTCATTGGTTGTTTAGGGTTTGGTATGATTTCGGTTGGGTTCAGTGATTATTTATATCCTCGCGAGTGGGCACGGGTCATATTTGCGATATCAATGGGTGCATGTGCTATTGTTATGGCTTATTTTGCGCCTAAGAATCGAGAAAAAATCAAATTCTTCATCAAAAAGCGACGCTAG	MTEKLGTLTAKIDALRAKGFSDDEINQLLSSSMPAEAPESPFNIGEIFNNGASKEEWNQQVDETEQLYVKQMAIFIGCLGFGMISVGFSDYLYPREWARVIFAISMGACAIVMAYFAPKNREKIKFFIKKRR*
A0J47_19170	hypothetical protein	Contig_000031:3411-4577	6221	0.72243	1.64996	0.000186393	0.0012377	4741.01	5531.63	3634.98	8053.18	8655.7	6709.52		ATGATTCTTGGTCTCTATTGTAATTGGAGTGTAATACCAACCGATAATGGTTTTTATATAGAAGCAACACATGCTAAGTATTTATATGCATTTAAATCAAATAAATCTATTAATAGAGTCGTATTATTATCAAATATTAAAAAACAAGCTGTGAGTGATTCTCTTGTCTTCGTTTCACATAATGATGTTGAATTAATTCAATTGCCAATTTTTAATTCATATCTGAGTTCAATAAAAAATATAGCCAAAATAAAGAAAGGTATAAAGAAACTATGCAATAAATCTGATTTTATCTATATTAGAACACCTGAACCTTTTTCTTGGTTACTTGCTTTTTATAAAAAGAATGCAATATTAAATTATCACTTTACATCAAATCCAATAGAAGTAATAAAAAGT…	MILGLYCNWSVIPTDNGFYIEATHAKYLYAFKSNKSINRVVLLSNIKKQAVSDSLVFVSHNDVELIQLPIFNSYLSSIKNIAKIKKGIKKLCNKSDFIYIRTPEPFSWLLAFYKKNAILNYHFTSNPIEVIKSGFSQRKIKTVVKLLLFLPEYYLICISARLNYSSANGDSIIGNLPFFLKNKVRVLIESTITKEDVDKNKICIEKDYNDLKFLCVSRLQEGKGLENLILAFEKIVEDNSDVTLTIIGSGILDSKLRKMISELKLDDNIKMLGFVKNGVDLDEVYSNHTYFINPSLSETGPRVILEAMYHNLFCISTDVGYVRKVMTDENNKLIGNISVSRNSKGLYDSVMYCLNNYGNIRVSALKGHEISTIYTLDKFVEEVLKIEA*
A0J47_15415	RepB family plasmid replication initiator protein (plasmid)	Contig_000032:831-1787	269.869	0.696174	1.6202	3.12286e-08	3.69539e-07	218.12	213.147	183.29	341.917	325.447	337.291		ATGATTGCACACATGAAAGGACGTGATTGGGAACAAAGTACTCCACATTACGAATTTACATCTCACCAATTATCAGAGTGGTTAGGTGTAGAGCCTAAACATATCGGTAGTAATCTAAGTCCTGTTGCTAATCGATTAGCGAGTCGAAAAATAGGGATAAAACAAGAAAACTCAAAAGGTGATATTGAGTTTGATTATAGGCCTTTGTTTAAGCATATTGCATATAAAAAAGGTATTCTAACAATGGTTCCAAATGATATGTTGAAGTCTGAATATATCGAATATAATCAAGGGTTTGCCCTAATAAACACCCGGGTGTTTTTTGATATAAAGAAAGAATATTCGAAAAGACTCTACGAGCTCTTAAGTCGGTTTAAAAGTAAAGGCTTTGAGATGCAT…	MIAHMKGRDWEQSTPHYEFTSHQLSEWLGVEPKHIGSNLSPVANRLASRKIGIKQENSKGDIEFDYRPLFKHIAYKKGILTMVPNDMLKSEYIEYNQGFALINTRVFFDIKKEYSKRLYELLSRFKSKGFEMHTQSLIELKGIFGLLDEAGKLKKDKASFKNNSVFMKRCIRDSIKDLSEHPQINKELLFIDSDNGDKGFELVKKGREITGVKFLFRWIKLGTIDELNQHEAIKTIKHLELKRLQENIKLIDTELETLAIAYRYVGRDDKAATIEEALAKRHFSQKNEKEEVLAVQKEVKDFLDKIESFAETNGNPDY*
A0J47_12090	UDP-N-acetylmuramoyl-L-alanyl-D-glutamate--2,6-diaminopimelate ligase	Contig_000097:81573-83090	315.337	0.696156	1.62018	1.25618e-07	1.31756e-06	232.71	251.36	234.111	407.969	444.975	320.895		ATGACAACGATTTGTTCAGGTGTTCGAGTTAGCACCTTGTTGTCTCCATGGATTGCAGAATCTGACTTACCAGAAGCACTTCAGCTTTTGGATGTGACTGAACTTACACTTAATAGTCGTAAAGTGACCATAGGTTCAGTCTTTGTTGCGGTAAAAGGTCATCAAGTTGATGGTCGTCGTTTTATTGATGATGCTATTGCCTCGGGTGCATCACTGGTATTGGCTGAAGCGGATGGGGTTGCCGAGCACGGTACGATTACTCGTAATCAGCAAGCGTATGTGATTTATCTTACCCAGCTAAACGCTATGCTATCTCAATTAGCAGGCCGTTTTTATCACCATCCTGATCAACAGTTGGCACTTTATGCTGTTACAGGGACTAATGGTAAAACCACCATC…	MTTICSGVRVSTLLSPWIAESDLPEALQLLDVTELTLNSRKVTIGSVFVAVKGHQVDGRRFIDDAIASGASLVLAEADGVAEHGTITRNQQAYVIYLTQLNAMLSQLAGRFYHHPDQQLALYAVTGTNGKTTISQLLAQWANLLGYQAGVMGTTGNGLLNNLQPAANTTGSAIEIQQTLAQLVDLGADFAAMEVSSHGLVQHRVADLHFKASIFTNLSRDHLDYHGDMASYAQAKQSLFTQHDCGKAIINADDAVGREWLLSLPDAVAVATDAEAVVAHTGPKLWATEVIYSTQGVTVSFDSSWGAGVFTAPLVGSFNASNLLLALATLLATGHDLAKLLATAAELSAVIGRMEVFQSSDKPMVVVDYAHTPDALEKALQALRVHCDGKLWAIFGCGGD…
A0J47_03305	copper-binding protein	Contig_000053:15664-16275	1296.77	0.684143	1.60675	1.45766e-12	2.58734e-11	1054.12	1067.43	853.965	1710.88	1579.9	1514.3		ATGAAAAAATCACTACTTGTTATCGCGTTAACGACTTTATTTGTGTCACAGGTGCAAGCTAACGAAACCAGCACAACCGACCACAGTAAAATGGATCACAGCCAGATGAGCCATGATGTCAAAATGGACCATAGCAAAATGGATCATGGTGCAATGACGACCTATACCAAACAAGACAATCAAGAGATGGATCACAGTAAGATGGACCATTCGATGATGGATCATGGCGCAATGGTGTCTAAAGTGGGTATGCCAGCGCCACAAAACCAAGCAAGCCAAACTGTGAAGGTTTCTCTTAGCGATGATATGAAAATTCAATTTGCTCAACCACTGAACATCAAACAAGGCGATATTGTTCATTTTTCTGTAACTAATACAGGGAAAACAGCCCATGAATTT…	MKKSLLVIALTTLFVSQVQANETSTTDHSKMDHSQMSHDVKMDHSKMDHGAMTTYTKQDNQEMDHSKMDHSMMDHGAMVSKVGMPAPQNQASQTVKVSLSDDMKIQFAQPLNIKQGDIVHFSVTNTGKTAHEFSIGSIEEQAKHREMMKSMPDMKHDDGTTITVEPGQTRDITWHFMGEKFIEFACNIPAHSEHGMKMNYVLQ*
A0J47_07245	signal peptidase II	Contig_000045:39802-40302	704.742	0.663316	1.58372	1.25826e-10	1.93562e-09	546.394	583.394	502.381	787.445	844.978	963.857		ATGACGATGCCTTCGCTTAAACAATCTGGAATTCGCTGGCTATGGCTAGCGATTCTAGTGTTCATTATTGATATCGGCAGTAAGCTGGTTGTGATGAATACTATGGACTACGGTTGGCCAAATCGTATTGAAGTGCTGCCTTTCTTTAATCTGCTTTATGTGCACAACTATGGTGCAGCATTTAGTTTTTTAAGTGATGCGGGCGGTTGGCAACGCTGGTTGTTTACGGCGATTGCATTAGGAGTATGCGGTCTATTATTGTTTTGGATGAGACGAACTCCGGCTTCAAATAAGATAGCCAACAGTGCTTATGCTTTAATTATTGGCGGGGCGCTCGGAAATTTATTTGATCGTATGTACCATGGTTTCGTCGTTGATTTCCTCGATGTTTACTGGGGG…	MTMPSLKQSGIRWLWLAILVFIIDIGSKLVVMNTMDYGWPNRIEVLPFFNLLYVHNYGAAFSFLSDAGGWQRWLFTAIALGVCGLLLFWMRRTPASNKIANSAYALIIGGALGNLFDRMYHGFVVDFLDVYWGNYHWPAFNIADSAICLGAALIIIDGFVNDKKSS*
A0J47_09420	hypothetical protein	Contig_000020:65843-66766	355.122	0.639276	1.55755	2.3377e-06	2.09485e-05	296.176	265.797	265.771	523.237	428.406	351.345		ATGTCATTTGAAGCATACTTACAGGATAAGCTATTTAATGTTGGATTCGTTAGGAATAAGCTTATTGACGATTTAAGCTTTTTATATAAAGAGTTTCAATCATTAGACCATATTACTTTAAGTCGTTGGGTAAATGGAAATACAGAACCATCTATTTTAAAACAATTACTAGTTTGTAATTATTTTAATGATAGTATTTTAGATTATTATTCTAATCATTTTAATAAATTAACAACTTCGAAAATATTAAACGCTAAAAAAAGAAAGTTTTTTATTGAGACAGGGAGTCGCTATTCTAATGATATATATCAAATAGATAATAAATTTCATTGCTTTTTGGAGAAGTCTAATTTAGAACGAAATAAAGCTTTATTTTCAGGTGTTTATAAACGGTTTGCT…	MSFEAYLQDKLFNVGFVRNKLIDDLSFLYKEFQSLDHITLSRWVNGNTEPSILKQLLVCNYFNDSILDYYSNHFNKLTTSKILNAKKRKFFIETGSRYSNDIYQIDNKFHCFLEKSNLERNKALFSGVYKRFAISKKCTEVIDKYKHINNGSVIIYESDNMGNISSHMIISHNKPIEMIREARRFLGFYDIAINSAFSDVSHFRNEAVFDFFVGVLAIYFIKNNLVLSDFFFFTRHKDLVFIDELLGAKQISNTIKNGCDNIYPMKISVLKFLSSPFVISQAVNVINNNNFNPDNLIFETLKKINLN*
A0J47_19415	hypothetical protein	Contig_000018:8032-8235	1343.06	-0.612606	-1.52902	2.25252e-09	3.1031e-08	1702.65	1372.29	1805.41	1074.97	983.441	1119.62		ATGGGAATCTTTGGTAGAGAGTATGCAGGTGCATTAACTTGGGAGTCAATTAAGTCAAAAGGCAATGGTGGCGGTCCACAATATACATATAGGGCTAAAGTCAAAGGTGGTTGGTTAGTTGAAACTGAAAACTATGCAGGTAATTGCGGAGGGCTTGCATTTGTCCCTGATGCTAACCACGAATGGATTCTGGAGAGCTTATAG	MGIFGREYAGALTWESIKSKGNGGGPQYTYRAKVKGGWLVETENYAGNCGGLAFVPDANHEWILESL*
A0J47_01055	hypothetical protein	Contig_000093:153335-153886	1664.82	-0.614159	-1.53067	3.51599e-13	6.73581e-12	2035.3	1835.1	2178.65	1305.5	1281.67	1352.68		ATGAATGTCCAATATTTGAATAGCGGGGACTTTTCTGATGTTTATTCAATTGGAGAAGGTAAGGTATTAAAAGCGTTTAAAATACGTGACTTCGATTATATTTCTGAGATTGAAGATATCAAGTCTGTTGTAAAAGCATATTGGCAGGCTGAAGTACAAGCCTACGAAATAGTTAATTCGATGGATTCACTGAGATGTCATTTCCCTAAATTTTATGGAGTAGCTGACCCTCATGAACTACTTCATAGTGTTGAAGGTTTTGCTGACAAATATGTTAAAGATTGTGGTCTTATCATAGATCTTTTGGAAGGAGAATGTTTTAAAGTTTCTTTGTTGGATTCACCTATATCTGATGAGGTCGATGACGTCTTAGAGCACGTTAGTGAGCAGTTATCAAAT…	MNVQYLNSGDFSDVYSIGEGKVLKAFKIRDFDYISEIEDIKSVVKAYWQAEVQAYEIVNSMDSLRCHFPKFYGVADPHELLHSVEGFADKYVKDCGLIIDLLEGECFKVSLLDSPISDEVDDVLEHVSEQLSNVNVYDASAFILNDGSFKIFDFGQWTDSNYEAELFNNKCLTNEMKQNYLPE*
A0J47_08815	hypothetical protein	Contig_000069:47860-48780	268.755	-0.64161	-1.56007	8.59948e-06	7.34937e-05	353.077	309.105	324.923	160.597	214.203	250.626		ATGTTGATTATGAAATTTAAATCTCTATTAGTTATATTAAGTTCTATTATAAGTATAAATACATCTGCAGCTGTTTTAGATGTCCATGGCGAAATAAAGGTGGATGGGAGTACAGCACTTAAAACTATTAATATGGACACCTTTGATATGACCTCGGGTACATATAATTATACATCAGAACGATGTATATATAACAGTAATGGAGTCGAAGACTGTGGAACATTTACAAGAGTTCTTACCTATACTGAATCAGATGGGCAGACTATAGAAGAAGAAATAATAAAGGATCATCATGGCGACTTACAAAGTAAAATTTATTCTATAGAATCAGGTAATCAGAAAGAAATTAGTTTTACAAGTTATAATAAAGGTTATGATTCTGAATATGTTCAACCTCAT…	MLIMKFKSLLVILSSIISINTSAAVLDVHGEIKVDGSTALKTINMDTFDMTSGTYNYTSERCIYNSNGVEDCGTFTRVLTYTESDGQTIEEEIIKDHHGDLQSKIYSIESGNQKEISFTSYNKGYDSEYVQPHWINSNGEIIVHDGQPVYEGMIIGNNCDDQNICQPVYWAPKDSDKYIDGHQKYTPNVSISKHVRKFEFKSILDTLDKAILGVPNTVIISILGGTDYNESWTEYEDGTKKNYFEKETIIKPHSDISVRTPVQVLDKFEDFNNCLVIFDGDRTVRCQGYGTVIQGYSASQIWTLVR*
A0J47_15445	hypothetical protein	Contig_000081:13150-13317	92.7185	-0.657599	-1.57746	0.000351344	0.00219115	126.203	107.847	108.308	75.1181	61.539	77.2959		ATGTCAAAGAAGTGGGAGCTATTGGATCAGCGAGTACAGCGAACTTTTGAGAAAGCGATTAAGAAGAAAGGTGAACTATCGCTAGCAACGATTGTTGAGTCTCAGTACTATTTCCCTCGAAAATATTCAATTGAACCTGTGGTGCAGGAAATAAAAAAGATTGCATAA	MSKKWELLDQRVQRTFEKAIKKKGELSLATIVESQYYFPRKYSIEPVVQEIKKIA*
A0J47_18280	hypothetical protein	Contig_000014:17452-17838	581.914	-0.684112	-1.60671	4.13572e-12	6.81656e-11	730.228	719.264	705.667	480.497	423.673	432.154		ATGAAAAAGATAAGTTATCCATTTGATTTACATGGTCATATTTCTATTCAATTTAAGAAAAATATTACTCCTGTATTTTTAGAAACTTGCGGAGAGTGTTGTACTGATATTTCTATTAATGATTTTGTTGTAAAATCTTTTAGTTATGATGCAGAATCAAGGTTACTACAAGTCTCACTACAAAAGGCTATAAATGCTACCGATGTAACGGAGAGTGACACTGTTATGACAGGAGAAGAGCTTGAAAATAATGTGATCAAGTTAGATCTGATTTATTGTTTATATAATGCAGCAATAATTAGCTCCCACATTTCCTATCCTTTGGATGATAAATCTTTTATAAAATCAATAGCAGTATCAAAGCCTCTTACACTATCTTTAAAATAA	MKKISYPFDLHGHISIQFKKNITPVFLETCGECCTDISINDFVVKSFSYDAESRLLQVSLQKAINATDVTESDTVMTGEELENNVIKLDLIYCLYNAAIISSHISYPLDDKSFIKSIAVSKPLTLSLK*
A0J47_01060	hypothetical protein	Contig_000093:154164-154622	1279.17	-0.686509	-1.60938	2.40317e-16	6.52391e-15	1585.2	1485.23	1668.77	1015.39	986.992	933.407		ATGATTATTAGCAATGAAAACTCTGTTGTCATGGATGTTGCCAAAGAACTTTCAATTCATTGCTTCAACGGCGATTATTACAGCACCGATTCAGTCTTCTACAGCGATGACGATATCATACCAGAGGTCAACGGGGTGTGGCTTAGAGATATGAGGATCGCATTTGAGCATGAAAATAGCTTCAATAGTGGATTGTATCAGGAAGTTGCCCACCTTCTATTACTAAACTCCGATTTAAAGGTGCTTGTCACTTATCCGTATGATAATGATGAAGAGCTAGAATCAAATCAGTTGGGTTACTTGCATAGGGTAATCTCTGGTAATCGTCATGCAAACTTGATCTCTGATACTGAAAGTTTTCTTATCATATTTGGTTATGGGGAAGAAATGCCAAGAAAA…	MIISNENSVVMDVAKELSIHCFNGDYYSTDSVFYSDDDIIPEVNGVWLRDMRIAFEHENSFNSGLYQEVAHLLLLNSDLKVLVTYPYDNDEELESNQLGYLHRVISGNRHANLISDTESFLIIFGYGEEMPRKWLGLIFKKDRWKQIGLFDI*
A0J47_11385	nucleotidyltransferase	Contig_000088:70634-72475	1175.23	-0.698566	-1.62289	1.73825e-15	4.584e-14	1492.55	1484.39	1391.34	951.928	921.902	809.265		ATGATTTATAGTGATATATCCCAAATTGGCTATGTAGTATCTCTTGAAGGGACTAGAGTCCGTGTAAACCTTTTGGATAGCCACAAAGGACAACTTGCCTCACATAGGGGTGGTGTAAACTCCGTTTCTCAACCAGGAGATCTCATAGGTTTTGAGGCTGGCAGGCATCTAGTTATAGCACGTGTTACAGATATGTCTTTTGTTGAGCCTGAAAAAGCTCACGCTACAAAGTTTGGTACGATGAATGTATCAGACATACCACTAAGACAATTAGTTTGCCATGCTATTGGCCACATTAAATCGACTGAAGATAAGTTACATTTTATTTCAGAAAATTGGATGCTCCCTCCATTAGGGGCTAAAGCGGTTCCATTAAACAAAGAACTGTTGAACATCGTT…	MIYSDISQIGYVVSLEGTRVRVNLLDSHKGQLASHRGGVNSVSQPGDLIGFEAGRHLVIARVTDMSFVEPEKAHATKFGTMNVSDIPLRQLVCHAIGHIKSTEDKLHFISENWMLPPLGAKAVPLNKELLNIVFGIPEEEQKFSLRLGSDSRTHTVEIRAGMNRLLSRHLAVLGSTGYGKSNFNALLTRQIAENFPSARVVIFDINGEYAQAFEGLRNVKQTVLGIGQNVESDGLFSKEHVTYHRIPYQALGWAGLIKLLRPSDKTQLPALRNALRSLPYIKTNPLNQFEMLVEQCDSVTGVTNNFSLVDDCNPQNQDFLGSWLSVLQKQNVRQQLYWPPFRGIANLVAEFGCVAASRNAGKTERNAFNYGNVLPLIKIIQQLSEDSRFIEVLNTSGGQ…
A0J47_05015	hypothetical protein	Contig_000090:54875-58516	1687.73	-0.727063	-1.65527	1.02641e-20	4.30624e-19	2164.42	1983.71	2171.15	1305.5	1241.43	1260.16		ATGACGACGCATAAAATAAAAAAAGATGAATGCTTAAGTTTAATTGCGCAACGTTATAACACGACGGTTGAAGCACTGAAAAAGCTTAATAGTGAGCAAATTGAAAATATCGATCTAATTTATGAAGGCGATGTGATAAATATCACTGAACCTGAAGTACGAATAGAGTTACCAAAAAGACCAACCGATCCTGCGACAGGCAATTCAACCTGCTCAGCTATTCATCCTGATTTTATTGATATTCTATACGTTCCGTCACACCCAACGACAGGTAAGAAAACCTGGTATGCCATTACGGATGAGGCAAAAACGGCTATAGAGCAAGAAAAACAGAATCTTGCACAAACAGTTGTACCTGGCAACAAAGAACAGACCTTCAATAACTTAAACAAGCTAGGC…	MTTHKIKKDECLSLIAQRYNTTVEALKKLNSEQIENIDLIYEGDVINITEPEVRIELPKRPTDPATGNSTCSAIHPDFIDILYVPSHPTTGKKTWYAITDEAKTAIEQEKQNLAQTVVPGNKEQTFNNLNKLGVLSKFATKPHDQFLTAKQKEEYHELLMQIVAIKSDAINFYKDGKEAAIIALAQQHGVNMDEVIADEITWLKVKDGINAVSATSSVVINAAQFFSEFQSVEKQLERKQKAISTALHKLIETLEDKISKLKKIAERKAQNSISDDGTKFVFDKKSQFFTSKKQLRVSKIVAKIQQNRPNSDEDVVMYSSAADNEKYYENFWNNKLIAAYKAVNKIEANPMIGAKSWSFASSLQQLNNFGYILKEQCLSKDRLIGTQKSHFGPQTLLNH…
A0J47_01280	hypothetical protein	Contig_000042:91409-93091	250.067	-0.728822	-1.65729	5.62408e-08	6.17979e-07	342.864	304.859	290.765	199.452	168.049	194.411		ATGAAAAAACTTATTTATTTATTACCAATTTTATCATCAACAACATTTGCATCACCATATAGTACTTATACTAATAATGATCAAAATGAACCTTGGGTTGATCAACCAGAAGTATTTATCGGAAACAAAATAATAACGAATCTTGAAGCACTCTATAATAAAGCTCCACATGAATACAGCTTAAAACCTCAACCATGGTCAGGCTCCTTCTGGCCTACTCGTAGAGGAGGAATCGGTTGGAGATATGCAGCAAACCCAAATGATTTTGGTCATTTCTCTTGGGCTGACTACCAAAAAATAACCTGGAAAGATTTCTATGATTATACTTATGTCAAGCGCCCTTCTAATAGTTATCATTACTGGCAAATTAATAATCTGTCACCGGCAGAAAAATATGAT…	MKKLIYLLPILSSTTFASPYSTYTNNDQNEPWVDQPEVFIGNKIITNLEALYNKAPHEYSLKPQPWSGSFWPTRRGGIGWRYAANPNDFGHFSWADYQKITWKDFYDYTYVKRPSNSYHYWQINNLSPAEKYDLLVGDRNFSLTQAAWKVGQIFGGLTAGDVNPWLGNCDGWSASALTLPRPTKPVTVKDYTGKDLIFYPSDIKALATQLWTNSISENDYRQMGGRCYEYHPKKDSNDRIIDSACRDINPGIWHIIVLNQIGIYHKGFVLDSASTAEIRNQPSVGYSIEYYNLQTGEISQDPKLVTISRNSYINDDYSSYRSDNTTSIVGVKMKFTYVKEKFPNHRNNDSKSDDKLETQIYNYDLELNQDGKIIGGEWHTDNHPDFIWTIRNGIKLHSD…
A0J47_19405	hypothetical protein	Contig_000018:10559-10759	1133.88	-0.749001	-1.68063	1.32589e-05	0.000107166	1720.89	1181.22	1388.84	850.907	747.936	913.497		ATGAAAAACGAGAAAAGACCCATTGAGGAAATTAAAGATGAAGTTTCATTATCTCTAATTTCTGGAGCTGGCTATAATATGGGTCCATCGATTGTATGGGGTAGCGTTATGTCTGGGGTAAAAAGTTGTAGTTGGCCCGCACCTTTTTATGGGGCAAGTTCGGTGTTACCTACAGGGAGTGGACTATGCTCTCACCACTAA	MKNEKRPIEEIKDEVSLSLISGAGYNMGPSIVWGSVMSGVKSCSWPAPFYGASSVLPTGSGLCSHH*
A0J47_18195	hypothetical protein	Contig_000014:1371-1760	93.2509	-0.750539	-1.68242	0.000218977	0.0014134	133.498	91.7126	128.303	79.0036	48.5212	78.4671		ATGATGCGGGTAAATCGTTCAAAAGAGATGAAACGTATGCAATGTTTCCCTTGTCAGCTATCTGGTGTGCTTGATTTAAAAATTCAAAATAGAACAAATAAAATATTTGATGAATTTATTGACTTATCTAAATTAAGTTTGAAGTCGTATAACTATGACGTTGAATCAAGACTTTTTACGGTTAAAGCAACTAAAGCATGCTATTGGTCTGAAGATAAACAATATTTATTAACGGGTGAGGAAATTGATTATAGTTATATTTGTGTAAACGTTATTTATTGCACTTATAATGAAGTCATCATAACAATTGATATTTCTCTCCCTAATGAATCAGAATACTCAATTTTAGAAATTAATGAGAATGAAAAAATATACTTTGTTATTAATTAA	MMRVNRSKEMKRMQCFPCQLSGVLDLKIQNRTNKIFDEFIDLSKLSLKSYNYDVESRLFTVKATKACYWSEDKQYLLTGEEIDYSYICVNVIYCTYNEVIITIDISLPNESEYSILEINENEKIYFVIN*
A0J47_16230	elongation factor P hydroxylase	Contig_000070:10478-11029	78.6349	-0.763676	-1.69781	0.000125852	0.000860458	92.6463	110.395	96.6438	53.1008	71.0066	48.0172		ATGCAGCATGATTACCATGATTTGATTAGACTTTTTAATCAAACCTTTTTAGACAGTCTCAACACTGAATTACTACTTGGGGGTGATGAACCTATCTACCTTCCAGCTAACGAAGAGCGAGAACACCACCAAATTATTTTTGCTCGTGGCTATTTTGCATCAGCAATGCATGAACTAGCGCACTGGTGTATTGCAGGCCCTGAGCGACGCTTACTTGAAGATTACGGTTATTGGTATGAACCGGATGGACGTACTGAGCAGATCCAAGCAGAATTTGAGAAAGTAGAAGTTAAACCTCAGGCAGTTGAGTGGATTCTATCGGCAAGTTGTGGTTTTCCTTTTCAAGTAAGCTGCGACAACTTAAGCGGTAGCTTTGAGCCTGATAGAGTGGCATTCACT…	MQHDYHDLIRLFNQTFLDSLNTELLLGGDEPIYLPANEEREHHQIIFARGYFASAMHELAHWCIAGPERRLLEDYGYWYEPDGRTEQIQAEFEKVEVKPQAVEWILSASCGFPFQVSCDNLSGSFEPDRVAFTLKVREQVDAYLQHGMPERAKILSDTFREFYNVAPLTLADFPEPKRLEAYA*
A0J47_11190	hypothetical protein	Contig_000067:48440-49285	171.456	-0.77203	-1.70767	1.34755e-06	1.24937e-05	239.275	183.425	229.113	133.399	105.326	138.196		GTGATAGTTGCCGCATTAGCACCAGATCCACTTAGCCTTGAGCTTGCAAAATATGCAGGCTGGGCAAGTACAAAAGTTAAGCAGGGCAAAAAAGCCCGCTTACCTTCTGGTCTATCTGATGTGTACAATGTGTTTCGTAAAGAAGGGGCTCGTTCTAATGCGGGTTTCTTGGCATATCTAAAGAAAATTAGCTTAGATATGTTTAGTCGTTCAAGCAGAAGAAATCTGTTTGATGAGCTGTGCAAACTTATTGTCGTAAATACCGACACTCGAACAAGATCATTTTCTAACAGTAGCACTACGCAAAAGCAAATTGCAGCGCGCCTAGGTGTAGATCAGTCAACAGTATCTCGTATGCTAACCGATATGGTTAAAGCTGGACTTTTACGCCACGCCTTT…	VIVAALAPDPLSLELAKYAGWASTKVKQGKKARLPSGLSDVYNVFRKEGARSNAGFLAYLKKISLDMFSRSSRRNLFDELCKLIVVNTDTRTRSFSNSSTTQKQIAARLGVDQSTVSRMLTDMVKAGLLRHAFIGNNDPRDPKAGIVCDKKGIPFNNIYYVEDAFALLAGPTAGNKLIQAFISKDKEETQKSGKGLYQRLLTLRNDVWENTIAKRAKAISDSSIAKKITSAATRSEKVRIAHDRLERQGGLSSLTPSEIALQVNGFIKACHERVKRPDSDN*
A0J47_05810	hypothetical protein	Contig_000043:3132-3839	91.6923	-0.791833	-1.73127	2.54137e-05	0.000198787	121.097	122.283	107.475	81.5938	56.8053	60.8998		ATGATTGATATTACATCTCAAGAAAACAGGGTTCTACTCAAAGAGAACAATGGCCGTAAGTGTTTTCTCGCCATTCATCCACGAGATGATGGCAGCCTAGAGTTGCGAGATATAGAAACTGGCGCAAATTTTGTGTTCTCACTCGATCAGCTTGAGAGCCTAATCAACAACGGTATGTTCTCCGTTAGAGACGAAGAAGAAGCATTAGAACACCTCAAAAAGATCGCGCCGGTTCTTGATGAAAACCCAGCGATACAGAACGCCAAAACAGAGCAAAAGCGTCGCTTACAATACGTGCATGGTGCTTTGGAAGCCAATTTGCCCATTGGAGCACCTTCAAAACTTATCCCATACATTGAAATGAAGTCCCTAGAGCTCAACGATAAGAAGCCACCCAGC…	MIDITSQENRVLLKENNGRKCFLAIHPRDDGSLELRDIETGANFVFSLDQLESLINNGMFSVRDEEEALEHLKKIAPVLDENPAIQNAKTEQKRRLQYVHGALEANLPIGAPSKLIPYIEMKSLELNDKKPPSAVSLYRWLKAYKESHSDEGSLLPSYQNSGNRNSKVPLEHSNFIDAVIRNHKSSIRVNEVYGNYLAQLELFNQERFEGSLGRFKPISQYSFRRRWRRAKENSA*
A0J47_08760	redox protein	Contig_000069:35874-36263	762.673	-0.806609	-1.7491	5.59719e-13	1.03324e-11	1024.22	893.349	1002.26	484.383	515.981	655.844		ATGGCAAACTCAATTGTGATCTTCTACGATGGTCAATGCCCCCTTTGTCAAAAAGAAATGAATAAATTGGTGCGCTATGACAAGAGTGAGCAAATACATTTAGTCGATATTTTTTCAACTGAATTTGATGATTATCCAGCTATAGATAAACAGGAAGCGGCAGACATTATTCATGTTCTCCTACCAAACGGCGAATTACTCACCGGCTTAAATGCCCTTCATTATGCATGGCAAAGGGTAGGAAAAGGCTGGTTATATGCTCCAACTCGTTGGAAAGTATGGCGAAGTCTATGGGATAGACTTTATCTACTTTTCGCACAAAATCGCTATCGCGTATCGAAATGGTTAACAGGTAAAGAAAGATGTCATAACGGAGCATGTAAACGTTAG	MANSIVIFYDGQCPLCQKEMNKLVRYDKSEQIHLVDIFSTEFDDYPAIDKQEAADIIHVLLPNGELLTGLNALHYAWQRVGKGWLYAPTRWKVWRSLWDRLYLLFAQNRYRVSKWLTGKERCHNGACKR*
A0J47_05005	hypothetical protein	Contig_000090:52788-53822	227.61	-0.812299	-1.75601	3.42222e-09	4.44888e-08	305.66	306.558	261.605	152.827	165.682	173.33		ATGAAAAAAGGATTATTTGTACTTTTAGCTATATTGATATCAGGTTGTTCTGAGTACACAGAACCGCAAGAATCTGATATTGCAGTATTTGAAAGTTTTTTATCTGAAAAAACTGTTAACCCAACTGATGAAGTGAATATAGCTAGTATTTATAAAGAAGGGGATGCTCTATTTTCCCCCGTATTATCTATTCAACGACAGAAACTTGCTGAAGCAGAAGATGAATTAAAGCGTTTAGTTGATAAAGGTAATTCAGAAGCAATGTTCTGGATGGCTAAAATTATCTATCGTTCAAGTATTAAGGACACACCGAAAGCACTTGCTTTATTAAAAGAATCAGCGAAAACTAATCCGTATGCAGCAATGGCATTATTTCCTGATAATGATCAGTGTCAAATG…	MKKGLFVLLAILISGCSEYTEPQESDIAVFESFLSEKTVNPTDEVNIASIYKEGDALFSPVLSIQRQKLAEAEDELKRLVDKGNSEAMFWMAKIIYRSSIKDTPKALALLKESAKTNPYAAMALFPDNDQCQMYFPSECSEKWVEQAKRLFSEDAKKGDVRAIFYSEKLKEDHDVYINAIIDAAKQNYYYPIVDYSKSVLDDKHSTGSLKSIAFDLLTYAKNNNFVPAVDMLIYYSERENKVDYRKIDYNSEYYKLIMLGKKLGSNYSWNMSELIYSTDSNNNLFDKHVMAKALLDFNGNDSGLSFLSPITNKDELEIINKKAQEMVDAVKDVIYIDGAHPRQD*
A0J47_05840	hypothetical protein	Contig_000043:9413-12004	323.551	-0.842545	-1.79321	1.61019e-11	2.51899e-10	453.018	380.437	416.568	233.125	248.523	209.636		ATGAAATCAACTGATTATGAGTTTCTTTGGTTTACTGAAAAGAACGGTACAGGTTGGGAGACATGGCGTGAATTAGCATCCACTTGGCTGCATCAGTTTGATTATGGTGTAGACAGTAAGCGCACAGCCCTTTCTCGCTTCTTAGATGAGTACCTTGTCCCCCGTTTCTACGCTGATCCTATCGAACTCTTTGAGGCTGGTGATCAAAGTTACTTTGACTTCCTAAGTCGTTACGAACATACCGAATCCTATCAGGTTCGCTCTCATAATGAGGTATGCGAGTTTATTGATTGGATCATCGCAACCTATTACTCACAGCCGAACGATCATGGCGACATGATCCCCATGTTTAAGAACCCATTCATCAAAGTTTCAAATCCAATTCGGAATCAAGAGACT…	MKSTDYEFLWFTEKNGTGWETWRELASTWLHQFDYGVDSKRTALSRFLDEYLVPRFYADPIELFEAGDQSYFDFLSRYEHTESYQVRSHNEVCEFIDWIIATYYSQPNDHGDMIPMFKNPFIKVSNPIRNQETVYNALPYSYIKQLRRILCPVERGHFSDWEWAIEQSDTFMINGRHFRDWQLIEEKEIDKDDPDCVWRRVEIEKDRKIRINGAIRAFHKGDHFFVIWSPVRAMALYTKLQLPLRTYQVRMLDSGEADTWRYEQGQWQINDVHKFAEGNEKRPWKKGVFHRIITPDIGDIMTGMYINTNKTADKNKDEITRGYVIPWQHETMLYWLEKLRNWQEKYNPLSKPTSIQDLDYKHFGSTKTTVQRNEIGDICFLFRNAAAPIFRERKMPITV…
A0J47_02280	hypothetical protein	Contig_000041:78377-79261	2303.02	-0.874224	-1.83302	6.23327e-31	5.7533e-29	3176.23	2928.86	2845.99	1620.22	1615.4	1631.41		GTGTATATTGAAGAATTAAAGAAATTAACTTCTAAACAGTGGGAGTTCTTTACAGAAGATATTTTATGGAACATTGGGTATAGAATTGTAGAAAGACCTTCTGAGGGGCCTGATGGTGGCGTAGATTTAATCGTCGCCAAAGGGGAAAAAAAGTATGTTGTCAGTTGTAAACATTTTTTAAAATCCAATAAATCTGTTGGTGTACCCCACGAATCAGATATCTCCGAACGAATATTGGAAAATGAGTGTGTTGGTTTTATTGCATTTTATTCGACACAGGCTACCACTCCACTAAGAACGCGATTTAACAAGCTAAAAAATTCAAAACTCACTTCTAATGGCTTTGAAATAATTGAATTCTATTTGACGGATATCTTAGATCTAATTCCACAAATGCCT…	VYIEELKKLTSKQWEFFTEDILWNIGYRIVERPSEGPDGGVDLIVAKGEKKYVVSCKHFLKSNKSVGVPHESDISERILENECVGFIAFYSTQATTPLRTRFNKLKNSKLTSNGFEIIEFYLTDILDLIPQMPGHMLQKYFSEPYKITDHRYPSVIDYKLKCLSIDCSKEITRKENINSSRIQLVMTNDGLDIQFGCKCCLVDYGDSVVHYVELENLYTLVGEFEVYWWEFTQVRFIEELLQMRDLVYTCIEIQKMPLSPTFYKNWSDLQSALYQILVPPHWGTWLNEDKVIQL*
A0J47_02555	hypothetical protein	Contig_000041:8907-9302	924.919	-0.947312	-1.92828	7.75318e-24	4.47262e-22	1210.24	1126.03	1325.52	630.733	597.639	659.358		ATGGTTAAAGAATTATTAGTCAATGAAACACTTTCTGATGCCATGATCCATTCTGGTGCTCAGTTAATTAAACAGTTAGAAGATAGTGCGGCCGAAGTTCATTCCGCTTTTTGGTTTTATCTCGAAGAAGAACACACTTGGCGCTTGATTGTTGTATCAAATAAGGTGTCAGAAGAAGGACCGAGAAATTACTATAAGCGTATTATTGATGCCAACGAGTTGCTGCCTAAACAAGACCCACACATATCTTCAAGTGATATTACGGTTATTGATCTTAATGATCCGCTAGCTAAGTTATTTACAGCAGTAACCATTAATAATGACGGTTTGAGAATGACTAAGAACATCATTAATGGCCAGTTTGTTGATGATGTTTATCTCTATCGAATGCAGTAG	MVKELLVNETLSDAMIHSGAQLIKQLEDSAAEVHSAFWFYLEEEHTWRLIVVSNKVSEEGPRNYYKRIIDANELLPKQDPHISSSDITVIDLNDPLAKLFTAVTINNDGLRMTKNIINGQFVDDVYLYRMQ*
A0J47_05845	integrase	Contig_000043:12001-13476	350.712	-0.956048	-1.93999	5.89502e-14	1.26537e-12	459.584	523.951	409.903	255.143	236.689	219.005		ATGGTGGCTTTGGTCAAAACACTCGCGCACATCAAAATAGATAACTCAGGTACTTTACTGGAAGTCCCTGTGTTGCTGACTGAGCACGGTGTCTTTGCTCCCCTCCTTGACTACATTTTGAATCAATCCACATTAAAAAGCCTTCCATGGATGAATCGAGTGGTATTTGCTTGCCAGTTATTACTTGAATATATGGAAGCTAACCGCAACCTATTTTCTGAACCCAGTCTTCTGTTCCAGCACTTTGTTCAACGCCTTTCTGATGGCACCATTGATGATCAAGGCTATGACCCATCTGACTTGTTTTGGTTACCAAGAAAAGCAAGCAACGTAAATCAACTGTTATCTGCGCTCAATGGTTTAACAGACTGGCTTGAGATCAACAACTGTGGTGCTAGC…	MVALVKTLAHIKIDNSGTLLEVPVLLTEHGVFAPLLDYILNQSTLKSLPWMNRVVFACQLLLEYMEANRNLFSEPSLLFQHFVQRLSDGTIDDQGYDPSDLFWLPRKASNVNQLLSALNGLTDWLEINNCGASLNPFIEATSHQERLNYAAWHKKNQYNFLGHIKPQGLSDTMRKARKVRGKKDVIKVDGDAISFPENLFKPFFIHGVGTARDHRVAMRDQLILLLMHGSGVRISDAMHLWVDDVFYDPQKTDNVIVRLYHPEDGKAPNNWIGRKKQRTRSAYLAEEFRLKPRNKLTGTARVGWKTRLVDHDDNYIQLHWFPSYLGEVFAYLWQQYLLYLLPLERTHPYAFVSFSKESLGAPLTINAYNQSYKAAMARINQIVSKPEGRSPHGHRHAYG…
A0J47_19400	hypothetical protein	Contig_000018:10822-12015	106.07	-0.964204	-1.95099	1.79065e-07	1.79649e-06	142.252	123.133	158.296	86.7744	62.7225	63.2421		ATGAAAAATAATCTAATCGATATAGATAATAGAACTAAATTTATAACAATACCTTATTTGTTGCCATATAATAAAAAAATAACTATAACAGCAGCTGTTATATGTAAAAACGAAGAAAGATGCATTAAAAGATGCTTACTGAGTTTAATGGGGAAATTTGATGAAATCATCATTATAGATACTGGTTCTGAAGATTCCACAATAAATATAATCAATGAGTTAAAAACAAATAATTTTAAATTATATTCGTTAGAATGGAATGATAACTTTTCAGAGGTTAGAAATTTCGCATTAGAAAAATCAAATTCAGATTATATACTATTTATCGATGCTGATGAAGAATTATTGTCGAAAAAAAACACAATCATCAACGCATTCACATTTATCGATAGTCAACAT…	MKNNLIDIDNRTKFITIPYLLPYNKKITITAAVICKNEERCIKRCLLSLMGKFDEIIIIDTGSEDSTINIINELKTNNFKLYSLEWNDNFSEVRNFALEKSNSDYILFIDADEELLSKKNTIINAFTFIDSQHKNTNFILCPMIIDQNGHESIGVPRGFKLDNSFYYYGYVHEEIRSRIHKELFTIHYKIRIYHDGYTIEEINNKDKINRNLRLINKNIEEEPNNIKWMYFYYRDSFDRLDPHLIINNISMILKKDKEIDLSQDNIINSEFSYAMLDLIAKASLYILPKENEFSNILNLMDIIAPNNTNSLYYKSIYQLLIWKNMAHVILQDLLSFKNDGSNHYGMINSKGYHINAALAFYMFECGFYSNSKEIFDYLLEENFDIDLIKKYYSSFLV*
A0J47_16865	hypothetical protein	Contig_000084:26994-27647	542.975	-1.00585	-2.00812	1.37252e-23	7.45196e-22	734.605	749.835	695.669	354.868	364.5	358.372		ATGCATAAGAAAATTTTAATTATTCTTGGTTTACTTACATTATCAGGCTGTGCAACACACGGTGTAGTAACGATTCCAGTGCAATCTGCTGTAGAGAACGCAGATTTTGCAAATAAGACAATCTCCACAAAACTTTATTATAGCCAGCCAAAGCCCGGAATTTTCTCTGGAGGTGAAGTGTTGCCAATGAAGCCAATTTCCGAAGCAGAATTATCAGTTGGCTCTAGTCGAGTTCTAGCTCGCTATAAAGAATTATTATCGCGACAATTGCCAATGAATACTAAGGTGGCACCTGAAAATAGCAATGGTGACTTTCTATTTATAACTGAATTGCAAGCTAAGGATAAGGCTGGTCCCTCATATGCTGACTATGACATGGCTTTAAGCACAGGGAAAAAA…	MHKKILIILGLLTLSGCATHGVVTIPVQSAVENADFANKTISTKLYYSQPKPGIFSGGEVLPMKPISEAELSVGSSRVLARYKELLSRQLPMNTKVAPENSNGDFLFITELQAKDKAGPSYADYDMALSTGKKLLTLGLGSSEYTIIADFDVTYKLLNHDGKLLLQDTYTVYDEVDHERGGFDGFDIGDDLAAKLLEKNIIITMHKFFLKTGEMKIN*
A0J47_16520	hypothetical protein	Contig_000009:110-619	133.263	-1.11683	-2.1687	1.82027e-09	2.54563e-08	186.022	223.337	142.466	95.8404	80.4741	71.4402		ATGCAATATCAATTATCGCAATATCAAACATCACGACTGACGGTTTCTCAGATTCTAGATGCTGATTCATTTACCAATGATAAAGCGAATATTGAGGCCATCCTTGCGGTACTTACTCCTAGTGTTGTTGAACACTTACCCTCTTATTTTCATCATATTACGACCGCTCAACAGGCAAAAGATTGGTTACAACAACTCACTCAAGAGTCTTTGGTTTTTGCTGTCTACGATAAACAGACGCAGTTATTGATTGGCTTTGTTTTCATTTATGTAGATGAAGCAGAACAAGCACACATAGGATACCTATTAAGTGAAACGGTTTGGCGCAGAGGGTATGCTTTTGAATTACTCTCTGGGTTGATTCAATATGCCAAAGAACATACATCATGGCAGGCTTTG…	MQYQLSQYQTSRLTVSQILDADSFTNDKANIEAILAVLTPSVVEHLPSYFHHITTAQQAKDWLQQLTQESLVFAVYDKQTQLLIGFVFIYVDEAEQAHIGYLLSETVWRRGYAFELLSGLIQYAKEHTSWQALIAGVASDNQVSAHLLVKLGFVFQVKEQDVMFFKLVC*
A0J47_11245	hypothetical protein	Contig_000067:55914-56987	684.465	-1.15062	-2.22009	3.30677e-09	4.36021e-08	927.192	991.006	941.444	486.973	460.359	299.814		ATGGAAGCAATAAAAACACTCATAAAAAATGGATTATTTTTAGCCAGTCTATTAGGCGTTTACTATCTTATTGTTTATACGATTAGAGAAAAAATCCCTTTCCCTTTAGATTTAAGCGTCTTACCAACGCTATTAATGGCTTTAGGTACGCTAAGCTTATTGTTTACAATTATTATAGTTTTATATTCATCGATATCTATAATTGTAATATCAGATCCTATGAATATAAATTATCACGATGTTTTTTATGCTAGACCAACGTATATAAAAAATAAAAATATTGCGAGTATATTTAACTTTTTTATATTTTTCTGTTTCACACCGATTATATACTTCTTAGTTTATTATTTTGAGTATCCAAATCAAATATGGATACTCTCTCTTCTTATCATTCCTGTA…	MEAIKTLIKNGLFLASLLGVYYLIVYTIREKIPFPLDLSVLPTLLMALGTLSLLFTIIIVLYSSISIIVISDPMNINYHDVFYARPTYIKNKNIASIFNFFIFFCFTPIIYFLVYYFEYPNQIWILSLLIIPVLFSYYAMNPNISIMNDKLSTFKNLRFWRTSITFIYISFFSMLSIFIFLRYISLVLEVRTDLEVILSLLVFAFLSYLILIPSRNKNHFEENAKKYEKRRIMPILMSSPAFIVYLAAGVFALIPQVSSKTASISFKFLNIGGGIERKYYFTPKSKIIVPSEIIEYCDNNDYCETKKLNIILDLGGYLYVKGDYFGYEHTIISLPRSKMNPIFLGTKKIKPCNIKEK*
A0J47_04325	hypothetical protein	Contig_000091:102884-103453	122.208	-1.23297	-2.35051	1.5036e-12	2.61853e-11	164.137	174.084	179.958	86.7744	61.539	66.7556		ATGGATTCGATTATAGGTCATTCCTTTCCATATTGGGTTTTGTTTGTTGGCTCTTTGGTTAGCTTTGTGATAATTCGCTTTAATGAAGTACTAGTTTTATTGGAGAAAATATTGGATACGATATTAATTTTTGCTGTTCCATTTATTGGCGTATTTGGTGTAATAATTGGTGCTTTACTTCAAGCTTTATTTAGTAGGAAAAATCAGAAAGTCAGTCAACTGACAGAACTTCAAAATAAATCATATGCTGATTTCTTAAATGCGGCGTCAAAAATTGCTGTTGCTCAACGAAGAAATAATCGTAAAGACGTTGAGAGAGAACTCTCGAACTTAGCAGATGCTAAATCTCGAATTTGCGTTTATGGTGATTCTGTAGTTATACAAAAGTTGGCAGTTTTT…	MDSIIGHSFPYWVLFVGSLVSFVIIRFNEVLVLLEKILDTILIFAVPFIGVFGVIIGALLQALFSRKNQKVSQLTELQNKSYADFLNAASKIAVAQRRNNRKDVERELSNLADAKSRICVYGDSVVIQKLAVFLRTGGTLQTEQEILAYTCLCVEIRKSVGMSDKFLLAQDISQLLFSIDIKDTKTPRL*
A0J47_05010	hypothetical protein	Contig_000090:53872-54765	596.597	-1.23427	-2.35263	2.42121e-35	2.79347e-33	872.48	797.39	848.133	358.754	351.483	351.345		ATGAAAGTAGTTAATGAAAATGTCAATCTATATAAGCCTAATGATAATTTATTCAAACCATTACTGGATATTCAACGACAGAAACTTGCTGAAGCAGAAGAAGAATTAAAGCCTCTAGTTGAAAAAGGCGATCCAGAAGCAATGTTTTGGATGGCTAAAGTTATCTATCGTTCAAGTATTAAGGACACGCCGAAAGCACTTGCTTTATTAAAAGAATCAGCGAAAACAAACCCGTATGCAGCAATGGCATTATTTCCTGATAATGAGCAATGTCAAATGTATTTTCCAAGCGAATGTAGTAAAAAATGGGTAGAACAAGCAAAAAGATTATTTTCGGAAGATGCTAAAAAAGGTGATGTAAGAGCTATATTTTACTCTGAGAAGTTGAAAGAAGATCAT…	MKVVNENVNLYKPNDNLFKPLLDIQRQKLAEAEEELKPLVEKGDPEAMFWMAKVIYRSSIKDTPKALALLKESAKTNPYAAMALFPDNEQCQMYFPSECSKKWVEQAKRLFSEDAKKGDVRAIFYSEKLKEDHDVYVNSIIEAAKNHYYYPLVDYSNYILNDNKSTEEMKNMALSLLNIARVNNFVPAIDALIFHIEKSNGSRIEYRRLIKQGAILGSNYAWGMSEILFRNNKNNSNIDKYTKAKALYYFNGRDTGLLFTKPIADKNELALANKKAQEMVDAVKDVIYIDGAHPRQD*
A0J47_09310	hypothetical protein	Contig_000020:90065-90400	106.699	-1.8315	-3.55906	4.40954e-22	2.14211e-20	162.678	168.14	174.126	50.5105	40.2371	44.5037		TTGAACATTATTGATGCAACCATTACGTACGATTATGAGAGTATTAATAGTGAAACTATTGTTCGCTTTTTCTGTAAGTTAAGAGAGAGTTATCCGCTAATCCATAAGCTTCATATCATCTTAGATGGTGCGGGATATCACCGCAGTGATTTAGTCAAAGATGCGGCGTTTGTCCTTAATATTGAACTGCACTATCTCTCTCCGTACAGTCCAAACTTCAACCTAATAGAGCGACTATGGAAAGGAATGAATGAAAAATTGAGGAACAACGTTTACTTTAAAAGGAAACAGGACTTCAAAGCGGCAATAGACCATTTTTTACAGTGGTTCTTCTAG	MNIIDATITYDYESINSETIVRFFCKLRESYPLIHKLHIILDGAGYHRSDLVKDAAFVLNIELHYLSPYSPNFNLIERLWKGMNEKLRNNVYFKRKQDFKAAIDHFLQWFF*
