# Supplementary material for: Transcriptome changes in response to temperature in the fish pathogen Photobacterium damselae subsp. damselae: Clues to understand the emergence of disease outbreaks at increased seawater temperatures
Source: PLoS One. 2018 Dec 31;13(12):e0210118. doi: 10.1371/journal.pone.0210118 (PMC6312309; doi:10.1371/journal.pone.0210118)
Supplement: S6 Table — (XLSX) [file pone.0210118.s006.xlsx]

## Sheet: RM-15-1.FPKM
#chrom	st	end	accession	mRNA_size	gene_strand	Frag_count	FPM	FPKM
ADBS01000001	2864211	2864349	VDA_003244.t01	138	-	64238	2025.53	14677.8
ADBS01000001	3112787	3113099	VDA_003450.t01	312	+	144945	4570.36	14648.6
ADBS01000002	98809	99019	VDA_000346.t01	210	+	96896	3055.29	14549
ADBS01000001	2765233	2765443	VDA_003169.t01	210	-	84256	2656.73	12651.1
ADBS01000001	553573	554569	VDA_001583.t01	996	-	381657	12034.3	12082.6
ADBS01000001	3112403	3112775	VDA_003449.t01	372	+	137968	4350.36	11694.5
ADBS01000001	3111379	3111790	VDA_003446.t01	411	+	150274	4738.39	11528.9
ADBS01000004	138630	140352	VDA_000159.t01	1722	+	625112	19710.8	11446.5
ADBS01000001	3111789	3111981	VDA_003447.t01	192	+	68747	2167.71	11290.1
ADBS01000002	724550	724805	VDA_000764.t01	255	+	81398	2566.61	10065.2
ADBS01000001	3110317	3110650	VDA_003444.t01	333	+	106291	3351.53	10064.7
ADBS01000001	3115324	3115822	VDA_003456.t01	498	+	157081	4953.03	9945.84
ADBS01000001	2662779	2663145	VDA_003093.t01	366	-	115313	3636.01	9934.46
ADBS01000001	3118083	3118440	VDA_003461.t01	357	+	110103	3471.73	9724.74
ADBS01000001	3003311	3003548	VDA_003345.t01	237	+	70880	2234.96	9430.23
ADBS01000001	3118882	3119503	VDA_003463.t01	621	+	185202	5839.73	9403.75
ADBS01000001	3113114	3113654	VDA_003451.t01	540	+	159495	5029.14	9313.23
ADBS01000001	3107615	3108245	VDA_003439.t01	630	+	180995	5707.07	9058.85
ADBS01000001	3107289	3107601	VDA_003438.t01	312	+	88223	2781.82	8916.08
ADBS01000001	866170	866458	VDA_001803.t01	288	+	81249	2561.92	8895.54
ADBS01000001	1586279	1586474	VDA_002330.t01	195	-	54692	1724.53	8843.74
ADBS01000001	3114010	3114403	VDA_003453.t01	393	+	110082	3471.07	8832.24
ADBS01000001	3115827	3116007	VDA_003457.t01	180	+	50189	1582.54	8791.9
ADBS01000001	3108860	3109163	VDA_003441.t01	303	+	84100	2651.81	8751.86
ADBS01000001	3116012	3116447	VDA_003458.t01	435	+	120651	3804.33	8745.58
ADBS01000001	1586574	1586988	VDA_002331.t01	414	-	114370	3606.28	8710.81
ADBS01000001	3109181	3110006	VDA_003442.t01	825	+	219096	6908.46	8373.89
ADBS01000001	2281179	2281449	VDA_002830.t01	270	-	71247	2246.54	8320.51
ADBS01000001	3113669	3113975	VDA_003452.t01	306	+	79568	2508.91	8199.06
ADBS01000001	3110024	3110303	VDA_003443.t01	279	+	72470	2285.1	8190.32
ADBS01000001	2664631	2665060	VDA_003096.t01	429	-	109822	3462.87	8071.96
ADBS01000001	3119526	3120516	VDA_003464.t01	990	+	245303	7734.81	7812.94
ADBS01000001	3118459	3118849	VDA_003462.t01	390	+	96283	3035.96	7784.52
ADBS01000001	3114415	3114949	VDA_003454.t01	534	+	130290	4108.26	7693.37
ADBS01000001	3116469	3117795	VDA_003459.t01	1326	+	317425	10008.9	7548.22
ADBS01000001	2563169	2563556	VDA_003025.t01	387	-	92571	2918.92	7542.42
ADBS01000001	864411	866082	VDA_001802.t01	1671	+	396861	12513.7	7488.74
ADBS01000001	682525	682759	VDA_001681.t01	234	+	55329	1744.62	7455.62
ADBS01000001	3117824	3117938	VDA_003460.t01	114	+	26579	838.08	7351.58
ADBS01000001	3114958	3115312	VDA_003455.t01	354	+	81703	2576.23	7277.49
ADBS01000001	2562616	2562844	VDA_003024.t01	228	-	51863	1635.33	7172.49
ADBS01000001	3220912	3221341	VDA_003532.t01	429	+	95820	3021.36	7042.81
ADBS01000001	3102343	3102718	VDA_003434.t01	375	+	82411	2598.56	6929.48
ADBS01000001	2663922	2664627	VDA_003095.t01	705	-	152117	4796.5	6803.55
ADBS01000001	2663204	2663699	VDA_003094.t01	495	-	106264	3350.68	6769.05
ADBS01000001	2507204	2507462	VDA_002983.t01	258	-	54415	1715.8	6650.37
ADBS01000001	1585883	1586237	VDA_002329.t01	354	-	73251	2309.73	6524.65
ADBS01000001	3110669	3111368	VDA_003445.t01	699	+	135780	4281.37	6124.99
ADBS01000001	2295582	2296599	VDA_002842.t01	1017	+	196159	6185.22	6081.83
ADBS01000001	179049	179301	VDA_001310.t01	252	+	48594	1532.25	6080.36
ADBS01000001	3120549	3120936	VDA_003465.t01	387	+	74424	2346.71	6063.86
ADBS01000001	2507480	2507792	VDA_002984.t01	312	-	59470	1875.19	6010.22
ADBS01000001	3111980	3112235	VDA_003448.t01	255	+	48107	1516.89	5948.6
ADBS01000001	3108261	3108864	VDA_003440.t01	603	+	113403	3575.79	5929.99
ADBS01000001	179887	180634	VDA_001312.t01	747	+	137856	4346.83	5819.05
ADBS01000001	1251330	1251963	VDA_002078.t01	633	+	97043	3059.93	4834.01
ADBS01000001	3003562	3003730	VDA_003346.t01	168	+	25716	810.868	4826.6
ADBS01000001	2113024	2113633	VDA_002726.t01	609	+	92502	2916.74	4789.4
ADBS01000001	179462	179861	VDA_001311.t01	399	+	60396	1904.39	4772.9
ADBS01000001	2562125	2562578	VDA_003023.t01	453	-	67923	2141.73	4727.87
ADBS01000001	2666362	2667547	VDA_003099.t01	1185	-	177423	5594.44	4721.05
ADBS01000002	14879	15485	VDA_000284.t01	606	+	89548	2823.6	4659.4
ADBS01000001	586739	587324	VDA_001606.t01	585	-	84511	2664.77	4555.17
ADBS01000001	180670	181021	VDA_001313.t01	351	+	50197	1582.8	4509.39
ADBS01000001	1398242	1398521	VDA_002184.t01	279	+	38995	1229.58	4407.09
ADBS01000001	686928	687165	VDA_001687.t01	237	+	32027	1009.86	4261.03
ADBS01000001	754605	756693	VDA_001724.t01	2088	-	276458	8717.18	4174.9
ADBS01000001	1997475	1998444	VDA_002634.t01	969	+	123620	3897.94	4022.65
ADBS01000001	2865997	2866753	VDA_003246.t01	756	-	96259	3035.21	4014.82
ADBS01000001	3102818	3103289	VDA_003435.t01	471	+	58497	1844.51	3916.15
ADBS01000001	975500	975719	VDA_001886.t01	219	+	27103	854.603	3902.3
ADBS01000001	255565	256291	VDA_001358.t01	726	+	88230	2782.04	3832.01
ADBS01000001	2465894	2466110	VDA_002952.t01	216	+	25819	814.116	3769.06
ADBS01000001	3105590	3106775	VDA_003437.t01	1185	+	137888	4347.84	3669.06
ADBS01000001	2313083	2313344	VDA_002852.t01	261	+	29787	939.234	3598.6
ADBS01000001	2466140	2466584	VDA_002953.t01	444	+	47700	1504.06	3387.52
ADBS01000001	2865290	2865962	VDA_003245.t01	672	-	71497	2254.42	3354.79
ADBS01000002	303385	303556	VDA_000456.t01	171	+	17202	542.408	3171.98
ADBS01000002	112379	113156	VDA_000358.t01	777	+	76165	2401.61	3090.87
ADBS01000004	140955	142767	VDA_000160.t01	1812	-	176337	5560.2	3068.54
ADBS01000001	3221356	3221749	VDA_003533.t01	393	+	36347	1146.08	2916.24
ADBS01000001	682781	682952	VDA_001682.t01	171	+	14475	456.421	2669.13
ADBS01000001	66019	66095	VDA_rna019.r01	76	-	6275	197.861	2603.44
ADBS01000001	359352	359437	VDA_rna088.r01	85	-	7004	220.848	2598.21
ADBS01000002	1064518	1064719	VDA_000995.t01	201	-	15741	496.34	2469.35
ADBS01000001	90044	91121	VDA_001242.t01	1077	+	83660	2637.94	2449.34
ADBS01000001	587831	588161	VDA_001607.t01	330	+	25085	790.972	2396.88
ADBS01000001	454043	454271	VDA_001507.t01	228	-	16939	534.115	2342.61
ADBS01000001	283693	284518	VDA_001382.t01	825	-	60911	1920.63	2328.03
ADBS01000001	2095794	2096181	VDA_002712.t01	387	-	28421	896.162	2315.66
ADBS01000001	1998761	1999049	VDA_002635.t01	288	+	20983	661.629	2297.32
ADBS01000001	2226114	2227776	VDA_002799.t01	1662	-	120466	3798.49	2285.5
ADBS01000001	952885	954280	VDA_001872.t01	1395	-	100682	3174.67	2275.75
ADBS01000001	3088517	3089063	VDA_003422.t01	546	-	38702	1220.34	2235.05
ADBS01000001	198253	198330	VDA_rna049.r01	77	+	5210	164.28	2133.51
ADBS01000002	645917	646775	VDA_000704.t01	858	-	55887	1762.21	2053.86
ADBS01000001	941717	942269	VDA_001862.t01	552	+	35469	1118.4	2026.08
ADBS01000001	448826	449780	VDA_001503.t01	954	-	60627	1911.67	2003.85
ADBS01000001	190020	190380	VDA_001321.t01	360	-	22719	716.368	1989.91
ADBS01000001	356874	356959	VDA_rna066.r01	85	-	5235	165.068	1941.98
ADBS01000001	386900	387920	VDA_001460.t01	1020	+	62356	1966.19	1927.64
ADBS01000001	2853518	2853776	VDA_003235.t01	258	-	15459	487.448	1889.33
ADBS01000001	3099316	3100189	VDA_003432.t01	873	+	52247	1647.44	1887.1
ADBS01000001	3048508	3048721	VDA_003390.t01	213	+	12665	399.349	1874.88
ADBS01000001	2665185	2665698	VDA_003097.t01	513	-	30251	953.864	1859.38
ADBS01000001	1768238	1770932	VDA_002456.t01	2694	-	156204	4925.37	1828.27
ADBS01000001	3097272	3097842	VDA_003429.t01	570	+	32659	1029.79	1806.65
ADBS01000001	2575114	2575315	VDA_003034.t01	201	-	11503	362.709	1804.52
ADBS01000001	358179	358256	VDA_rna077.r01	77	-	4355	137.32	1783.38
ADBS01000001	359478	359555	VDA_rna089.r01	77	-	4340	136.847	1777.24
ADBS01000001	356755	356830	VDA_rna065.r01	75	-	4167	131.392	1751.9
ADBS01000001	1722652	1722743	VDA_rna133.r01	91	-	5000	157.658	1732.51
ADBS01000001	256404	257250	VDA_001359.t01	846	+	46245	1458.18	1723.62
ADBS01000001	1837084	1837531	VDA_002511.t01	447	+	24336	767.355	1716.68
ADBS01000001	1736222	1736313	VDA_rna135.r01	91	-	4937	155.672	1710.68
ADBS01000001	2567781	2568969	VDA_003028.t01	1188	+	63835	2012.82	1694.3
ADBS01000001	1999104	2000832	VDA_002636.t01	1728	+	92362	2912.33	1685.37
ADBS01000001	3032498	3033269	VDA_003375.t01	771	-	40958	1291.47	1675.06
ADBS01000001	357497	357572	VDA_rna071.r01	75	-	3964	124.992	1666.55
ADBS01000001	703245	704241	VDA_001702.t01	996	-	52555	1657.15	1663.8
ADBS01000002	420987	421995	VDA_000539.t01	1008	+	52922	1668.72	1655.48
ADBS01000001	127873	129175	VDA_001272.t01	1302	+	68003	2144.25	1646.89
ADBS01000001	67767	67843	VDA_rna025.r01	76	-	3933	124.014	1631.76
ADBS01000001	2665742	2666126	VDA_003098.t01	384	-	19730	622.12	1620.1
ADBS01000001	2000872	2001382	VDA_002637.t01	510	+	25936	817.805	1603.54
ADBS01000002	851935	853099	VDA_000853.t01	1164	+	58497	1844.51	1584.63
ADBS01000001	2455186	2455777	VDA_002943.t01	591	+	29471	929.27	1572.37
ADBS01000001	1242844	1243165	VDA_002073.t01	321	+	15949	502.899	1566.66
ADBS01000001	2052404	2052875	VDA_002678.t01	471	-	23315	735.161	1560.85
ADBS01000001	863609	864287	VDA_001801.t01	678	+	33345	1051.42	1550.77
ADBS01000001	1587129	1589061	VDA_002332.t01	1932	-	94437	2977.76	1541.28
ADBS01000001	2095453	2095666	VDA_002711.t01	213	-	10355	326.51	1532.91
ADBS01000001	2852971	2853379	VDA_003234.t01	408	-	19823	625.052	1531.99
ADBS01000001	1269003	1269519	VDA_002087.t01	516	-	25069	790.467	1531.91
ADBS01000001	66147	66223	VDA_rna020.r01	76	-	3671	115.753	1523.06
ADBS01000001	2658528	2662554	VDA_003092.t01	4026	-	186783	5889.58	1462.89
ADBS01000002	1235908	1236052	VDA_001132.t01	144	-	6654	209.812	1457.03
ADBS01000001	2677355	2677431	VDA_rna185.r01	76	-	3429	108.122	1422.66
ADBS01000001	1794522	1794918	VDA_002476.t01	396	+	17739	559.34	1412.48
ADBS01000001	2241735	2242461	VDA_002809.t01	726	-	32332	1019.48	1404.25
ADBS01000001	2288141	2288226	VDA_rna150.r01	85	-	3767	118.78	1397.41
ADBS01000001	2852422	2852956	VDA_003233.t01	534	-	23648	745.661	1396.37
ADBS01000001	409104	409224	VDA_001476.t01	120	+	5308	167.37	1394.75
ADBS01000001	3224841	3225480	VDA_003537.t01	639	+	28139	887.27	1388.53
ADBS01000001	2051934	2052393	VDA_002677.t01	459	-	20178	636.246	1386.16
ADBS01000001	2646156	2646429	VDA_003084.t01	273	-	11870	374.281	1370.99
ADBS01000001	25361	28022	VDA_001194.t01	2661	+	115012	3626.52	1362.84
ADBS01000001	616776	618405	VDA_001632.t01	1629	+	70097	2210.28	1356.83
ADBS01000001	2849953	2850820	VDA_003231.t01	867	-	37260	1174.87	1355.1
ADBS01000001	2278708	2280829	VDA_002829.t01	2121	-	89981	2837.25	1337.69
ADBS01000001	359142	359219	VDA_rna086.r01	77	-	3266	102.982	1337.43
ADBS01000001	2097464	2097986	VDA_002714.t01	522	-	22039	694.926	1331.28
ADBS01000001	2682916	2682992	VDA_rna190.r01	76	-	3196	100.775	1325.99
ADBS01000001	512439	513618	VDA_001550.t01	1179	+	49478	1560.12	1323.26
ADBS01000001	2291197	2293147	VDA_002838.t01	1950	-	81653	2574.66	1320.34
ADBS01000001	2654211	2658429	VDA_003091.t01	4218	-	176456	5563.95	1319.1
ADBS01000001	358069	358154	VDA_rna076.r01	85	-	3502	110.424	1299.1
ADBS01000001	11544	12432	VDA_001181.t01	888	+	36511	1151.25	1296.46
ADBS01000001	2585422	2585499	VDA_rna177.r01	77	-	3141	99.041	1286.25
ADBS01000001	83753	84908	VDA_001238.t01	1155	-	46351	1461.52	1265.39
ADBS01000001	2585344	2585420	VDA_rna176.r01	76	-	3037	95.7617	1260.02
ADBS01000001	1758360	1760139	VDA_002447.t01	1779	-	70712	2229.67	1253.33
ADBS01000001	88740	89904	VDA_001241.t01	1164	+	46215	1457.24	1251.92
ADBS01000001	357616	357701	VDA_rna072.r01	85	-	3371	106.293	1250.51
ADBS01000001	3103385	3105491	VDA_003436.t01	2106	+	83518	2633.46	1250.46
ADBS01000001	2455809	2457078	VDA_002944.t01	1269	+	49916	1573.93	1240.3
ADBS01000001	3225607	3225985	VDA_003538.t01	378	+	14800	466.669	1234.57
ADBS01000001	2283027	2285832	VDA_002833.t01	2805	-	109669	3458.05	1232.82
ADBS01000001	1248868	1250698	VDA_002077.t01	1830	-	70676	2228.53	1217.78
ADBS01000001	2096218	2097433	VDA_002713.t01	1215	-	46545	1467.64	1207.94
ADBS01000001	1566291	1567482	VDA_002315.t01	1191	+	45527	1435.54	1205.33
ADBS01000001	2820763	2820937	VDA_003210.t01	174	+	6648	209.623	1204.73
ADBS01000001	639108	639327	VDA_001649.t01	219	-	8354	263.416	1202.81
ADBS01000001	1859213	1859543	VDA_002527.t01	330	-	12505	394.304	1194.86
ADBS01000001	2995869	2996145	VDA_003336.t01	276	-	10329	325.691	1180.04
ADBS01000001	2545415	2545655	VDA_003009.t01	240	-	8976	283.028	1179.28
ADBS01000001	634188	635442	VDA_001646.t01	1254	+	46868	1477.83	1178.49
ADBS01000001	2546638	2548330	VDA_003011.t01	1692	-	63067	1988.61	1175.3
ADBS01000001	164962	165160	VDA_001301.t01	198	+	7370	232.388	1173.68
ADBS01000001	2543983	2544604	VDA_003007.t01	621	+	23029	726.143	1169.31
ADBS01000001	2599587	2600109	VDA_003052.t01	522	-	18961	597.872	1145.35
ADBS01000001	3052600	3053029	VDA_003394.t01	429	-	15570	490.948	1144.4
ADBS01000001	2099097	2099901	VDA_002716.t01	804	+	29114	918.013	1141.81
ADBS01000001	2614394	2615855	VDA_003062.t01	1461	+	52303	1649.2	1128.82
ADBS01000001	2850864	2852406	VDA_003232.t01	1542	-	54965	1733.14	1123.95
ADBS01000001	394559	395756	VDA_001466.t01	1197	-	42554	1341.8	1120.97
ADBS01000002	454790	455603	VDA_000563.t01	813	+	28777	907.387	1116.1
ADBS01000001	358711	358796	VDA_rna082.r01	85	-	2986	94.1536	1107.69
ADBS01000002	865696	867640	VDA_000863.t01	1944	-	68058	2145.98	1103.9
ADBS01000001	1720047	1721859	VDA_002420.t01	1812	-	62592	1973.63	1089.2
ADBS01000001	2848074	2848497	VDA_003229.t01	423	-	14591	460.079	1087.66
ADBS01000001	2853845	2854631	VDA_003236.t01	786	-	27042	852.679	1084.83
ADBS01000001	1828630	1829920	VDA_002504.t01	1290	+	44337	1398.02	1083.74
ADBS01000001	2381376	2381718	VDA_002899.t01	342	-	11563	364.601	1066.08
ADBS01000001	359032	359117	VDA_rna085.r01	85	-	2865	90.3382	1062.8
ADBS01000001	734213	734411	VDA_001713.t01	198	-	6640	209.37	1057.43
ADBS01000001	2471217	2472630	VDA_002956.t01	1413	+	47253	1489.97	1054.47
ADBS01000001	2550774	2551395	VDA_003013.t01	621	-	20625	650.341	1047.25
ADBS01000001	1251979	1253989	VDA_002079.t01	2010	+	66106	2084.43	1037.03
ADBS01000001	511601	512225	VDA_001549.t01	624	+	20510	646.714	1036.4
ADBS01000001	2928705	2928966	VDA_003283.t01	261	+	8578	270.479	1036.32
ADBS01000001	2911392	2911468	VDA_rna212.r01	76	+	2488	78.4508	1032.25
ADBS01000001	1779382	1779877	VDA_002462.t01	495	+	16149	509.205	1028.7
ADBS01000001	2715744	2717574	VDA_003132.t01	1830	-	59511	1876.48	1025.4
ADBS01000001	2848514	2849921	VDA_003230.t01	1407	-	45669	1440.02	1023.47
ADBS01000001	2539150	2540560	VDA_003004.t01	1410	-	45642	1439.17	1020.69
ADBS01000001	165847	165924	VDA_rna035.r01	77	+	2486	78.3877	1018.02
ADBS01000001	28034	29912	VDA_001195.t01	1878	+	60134	1896.13	1009.65
ADBS01000002	113242	113677	VDA_000359.t01	435	-	13912	438.669	1008.43
ADBS01000001	2288004	2288081	VDA_rna149.r01	77	-	2430	76.622	995.09
ADBS01000001	2571568	2572579	VDA_003031.t01	1011	-	31836	1003.84	992.92
ADBS01000001	1747757	1749218	VDA_002438.t01	1461	-	45869	1446.33	989.956
ADBS01000001	356635	356720	VDA_rna064.r01	85	-	2649	83.5274	982.675
ADBS01000001	357006	357091	VDA_rna067.r01	85	-	2643	83.3382	980.449
ADBS01000001	357748	357833	VDA_rna073.r01	85	-	2633	83.0229	976.74
ADBS01000001	899130	899397	VDA_001831.t01	267	-	8269	260.735	976.537
ADBS01000002	648240	649041	VDA_000706.t01	801	+	24727	779.684	973.388
ADBS01000001	2029475	2030210	VDA_002659.t01	735	-	22637	713.782	971.132
ADBS01000001	65545	65621	VDA_rna015.r01	76	-	2327	73.3742	965.45
ADBS01000001	635867	636089	VDA_001647.t01	222	-	6767	213.375	961.148
ADBS01000001	30089	31520	VDA_001196.t01	1431	+	43554	1373.33	959.7
ADBS01000001	2545881	2546646	VDA_003010.t01	765	-	23270	733.742	959.14
ADBS01000001	2294039	2294336	VDA_002840.t01	297	+	8943	281.988	949.454
ADBS01000001	65465	65541	VDA_rna014.r01	76	-	2276	71.7661	944.29
ADBS01000001	2667733	2667808	VDA_rna179.r01	75	-	2237	70.5363	940.485
ADBS01000001	379332	379409	VDA_rna094.r01	77	-	2293	72.3021	938.988
ADBS01000001	2026999	2028223	VDA_002656.t01	1224	-	36381	1147.15	937.217
ADBS01000001	2667845	2667930	VDA_rna180.r01	85	-	2510	79.1445	931.112
ADBS01000001	2569853	2571170	VDA_003030.t01	1317	-	38862	1225.38	930.436
ADBS01000001	1557226	1558627	VDA_002308.t01	1401	+	41338	1303.46	930.375
ADBS01000001	359258	359333	VDA_rna087.r01	75	-	2210	69.685	929.133
ADBS01000001	655515	656832	VDA_001661.t01	1317	-	38665	1219.17	925.719
ADBS01000001	2774372	2774699	VDA_003178.t01	327	-	9522	300.245	918.179
ADBS01000001	2189575	2189860	VDA_002776.t01	285	+	8228	259.443	910.325
ADBS01000001	1884735	1885302	VDA_002544.t01	567	+	16351	515.574	909.302
ADBS01000001	1028076	1028280	VDA_001924.t01	204	-	5880	185.406	908.854
ADBS01000001	2285861	2287346	VDA_002834.t01	1485	-	42684	1345.9	906.328
ADBS01000001	1100636	1101290	VDA_001976.t01	654	+	18749	591.187	903.956
ADBS01000001	3002460	3003135	VDA_003344.t01	675	+	18842	594.12	880.177
ADBS01000001	1025603	1025915	VDA_001921.t01	312	+	8700	274.326	879.248
ADBS01000001	2772901	2774161	VDA_003177.t01	1260	-	35031	1104.59	876.655
ADBS01000001	1741270	1741816	VDA_002433.t01	546	-	14928	470.705	862.097
ADBS01000001	2446570	2447875	VDA_002938.t01	1305	+	35120	1107.39	848.576
ADBS01000001	2536793	2538218	VDA_003002.t01	1425	-	38201	1204.54	845.292
ADBS01000001	502614	503277	VDA_001542.t01	663	-	17730	559.056	843.222
ADBS01000001	2030259	2031504	VDA_002660.t01	1245	-	33077	1042.97	837.729
ADBS01000001	3158209	3158758	VDA_003485.t01	549	+	14528	458.092	834.412
ADBS01000001	2573798	2575088	VDA_003033.t01	1290	-	33793	1065.55	826.007
ADBS01000001	356264	356349	VDA_rna061.r01	85	-	2213	69.7796	820.936
ADBS01000001	2585031	2585108	VDA_rna173.r01	77	-	2003	63.1579	820.233
ADBS01000002	1074304	1074517	VDA_001003.t01	213	-	5525	174.212	817.899
ADBS01000001	1441639	1442209	VDA_002217.t01	570	+	14779	466.007	817.555
ADBS01000001	2028246	2028843	VDA_002657.t01	597	-	15350	484.011	810.739
ADBS01000001	2572581	2573478	VDA_003032.t01	897	-	22974	724.409	807.59
ADBS01000001	2636547	2636844	VDA_003076.t01	297	+	7595	239.483	806.34
ADBS01000001	1722768	1722856	VDA_rna134.r01	88	-	2228	70.2526	798.324
ADBS01000001	1677475	1678633	VDA_002388.t01	1158	-	29202	920.788	795.154
ADBS01000002	1108448	1109399	VDA_001031.t01	951	+	23740	748.562	787.131
ADBS01000001	510197	511496	VDA_001548.t01	1299	+	32379	1020.96	785.961
ADBS01000001	970957	971209	VDA_001883.t01	252	-	6273	197.798	784.913
ADBS01000001	163682	164879	VDA_001300.t01	1197	+	29777	938.918	784.393
ADBS01000001	2584639	2584716	VDA_rna169.r01	77	-	1903	60.0048	779.283
ADBS01000001	2141217	2142594	VDA_002746.t01	1377	+	33840	1067.03	774.896
ADBS01000001	1736338	1736426	VDA_rna136.r01	88	-	2161	68.1399	774.317
ADBS01000001	646398	646893	VDA_001655.t01	495	+	12109	381.817	771.347
ADBS01000001	2980602	2981181	VDA_003326.t01	579	-	14150	446.173	770.593
ADBS01000001	2667647	2667723	VDA_rna178.r01	76	-	1857	58.5543	770.451
ADBS01000001	1021386	1022634	VDA_001919.t01	1248	-	30208	952.509	763.228
ADBS01000001	1480857	1481433	VDA_002249.t01	576	+	13853	436.808	758.348
ADBS01000001	357377	357462	VDA_rna070.r01	85	-	2044	64.4507	758.244
ADBS01000001	1746602	1747691	VDA_002437.t01	1089	-	25963	818.657	751.751
ADBS01000001	653064	654375	VDA_001659.t01	1311	+	31195	983.63	750.29
ADBS01000001	3040152	3040638	VDA_003383.t01	486	-	11494	362.425	745.73
ADBS01000001	2287368	2287824	VDA_002835.t01	456	-	10721	338.051	741.34
ADBS01000002	162394	162745	VDA_000397.t01	351	-	8244	259.947	740.59
ADBS01000001	2282524	2282926	VDA_002832.t01	402	-	9410	296.713	738.092
ADBS01000001	2092533	2092872	VDA_002708.t01	339	-	7922	249.794	736.855
ADBS01000001	2548329	2550156	VDA_003012.t01	1827	-	42387	1336.53	731.545
ADBS01000002	1109497	1111492	VDA_001032.t01	1995	+	46280	1459.29	731.471
ADBS01000001	2534414	2535032	VDA_003000.t01	618	-	14328	451.786	731.045
ADBS01000001	2996197	2996695	VDA_003337.t01	498	-	11545	364.033	730.99
ADBS01000001	2028850	2029483	VDA_002658.t01	633	-	14631	461.34	728.815
ADBS01000002	95153	95244	VDA_rna005.r01	91	+	2102	66.2796	728.347
ADBS01000001	1405606	1406815	VDA_002190.t01	1209	-	27865	878.63	726.741
ADBS01000001	1808519	1810250	VDA_002489.t01	1731	+	39806	1255.15	725.101
ADBS01000001	358390	358475	VDA_rna079.r01	85	-	1952	61.5498	724.115
ADBS01000001	2031507	2032740	VDA_002661.t01	1233	-	28163	888.026	720.216
ADBS01000001	2162083	2162159	VDA_rna144.r01	76	-	1734	54.6759	719.42
ADBS01000001	2800299	2800375	VDA_rna197.r01	76	-	1734	54.6759	719.42
ADBS01000001	715619	716387	VDA_001708.t01	768	+	17521	552.466	719.357
ADBS01000001	1837816	1839484	VDA_002512.t01	1668	-	37943	1196.41	717.27
ADBS01000001	971509	972493	VDA_001884.t01	984	+	21925	691.332	702.573
ADBS01000001	421671	421756	VDA_rna095.r01	85	-	1893	59.6894	702.229
ADBS01000002	525212	525404	VDA_000614.t01	192	+	4256	134.199	698.952
ADBS01000002	778345	778921	VDA_000801.t01	576	+	12651	398.907	692.547
ADBS01000001	2427632	2428034	VDA_002924.t01	402	-	8796	277.353	689.932
ADBS01000001	24507	25281	VDA_001193.t01	774	+	16872	532.002	687.341
ADBS01000001	1858607	1859180	VDA_002526.t01	573	-	12450	392.569	685.112
ADBS01000001	2929092	2929317	VDA_003284.t01	225	+	4864	153.37	681.645
ADBS01000001	3072965	3073397	VDA_003408.t01	432	+	9272	292.362	676.763
ADBS01000001	2584835	2584912	VDA_rna171.r01	77	-	1646	51.9011	674.041
ADBS01000001	3025021	3025489	VDA_003367.t01	468	+	9959	314.024	670.991
ADBS01000002	100790	101279	VDA_000349.t01	489	+	10330	325.722	666.098
ADBS01000001	2911610	2911686	VDA_rna214.r01	76	+	1597	50.3561	662.58
ADBS01000001	2911284	2911361	VDA_rna211.r01	77	+	1608	50.7029	658.479
ADBS01000002	1226042	1226225	VDA_001125.t01	183	-	3818	120.388	657.857
ADBS01000001	1854177	1854822	VDA_002522.t01	645	-	13404	422.65	655.272
ADBS01000001	2468578	2470438	VDA_002955.t01	1860	+	38642	1218.45	655.079
ADBS01000001	2649706	2650294	VDA_003087.t01	588	-	12148	383.047	651.44
ADBS01000001	733559	734144	VDA_001712.t01	585	-	12071	380.619	650.63
ADBS01000001	1627165	1628377	VDA_002355.t01	1212	+	24903	785.233	647.882
ADBS01000001	10091	11240	VDA_001180.t01	1149	+	23573	743.296	646.907
ADBS01000002	871806	872532	VDA_000866.t01	726	-	14843	468.025	644.662
ADBS01000001	358295	358370	VDA_rna078.r01	75	-	1531	48.275	643.666
ADBS01000001	265577	266087	VDA_001367.t01	510	+	10386	327.488	642.133
ADBS01000002	812576	812699	VDA_000820.t01	123	+	2501	78.8607	641.144
ADBS01000001	2584442	2584519	VDA_rna167.r01	77	-	1562	49.2525	639.642
ADBS01000001	2859881	2859995	VDA_003241.t01	114	-	2312	72.9012	639.484
ADBS01000001	392250	394398	VDA_001465.t01	2148	-	43558	1373.46	639.412
ADBS01000001	2585149	2585225	VDA_rna174.r01	76	-	1541	48.5903	639.346
ADBS01000001	67895	67971	VDA_rna026.r01	76	-	1540	48.5588	638.931
ADBS01000001	68236	68312	VDA_rna029.r01	76	-	1538	48.4957	638.101
ADBS01000001	422214	422299	VDA_rna098.r01	85	-	1712	53.9822	635.085
ADBS01000001	3026082	3026529	VDA_003368.t01	447	+	8969	282.808	632.679
ADBS01000001	258130	258688	VDA_001361.t01	558	+	11175	352.366	631.481
ADBS01000001	165711	165803	VDA_rna034.r01	92	+	1839	57.9867	630.291
ADBS01000001	257342	258071	VDA_001360.t01	729	+	14369	453.079	621.507
ADBS01000001	2584363	2584439	VDA_rna166.r01	76	-	1490	46.9822	618.187
ADBS01000001	341445	341763	VDA_001427.t01	318	-	6207	195.717	615.462
ADBS01000001	1648796	1651418	VDA_002370.t01	2622	-	50824	1602.57	611.2
ADBS01000001	299634	299970	VDA_001391.t01	336	+	6512	205.334	611.114
ADBS01000001	67554	67630	VDA_rna023.r01	76	-	1469	46.32	609.474
ADBS01000002	592770	593127	VDA_000666.t01	357	+	6900	217.569	609.436
ADBS01000001	1140171	1141095	VDA_001997.t01	924	-	17853	562.935	609.237
ADBS01000001	2294468	2294942	VDA_002841.t01	474	-	9114	287.38	606.286
ADBS01000002	211286	211679	VDA_000428.t01	393	-	7554	238.19	606.082
ADBS01000001	280538	282257	VDA_001380.t01	1719	-	32844	1035.63	602.458
ADBS01000001	2554776	2556429	VDA_003018.t01	1653	-	31582	995.833	602.44
ADBS01000001	87583	88666	VDA_001240.t01	1083	+	20582	648.985	599.247
ADBS01000001	2584560	2584636	VDA_rna168.r01	76	-	1443	45.5002	598.687
ADBS01000001	1009029	1010217	VDA_001908.t01	1188	-	22467	708.422	596.315
ADBS01000001	2584756	2584832	VDA_rna170.r01	76	-	1434	45.2164	594.953
ADBS01000001	2437300	2437687	VDA_002931.t01	387	+	7296	230.055	594.457
ADBS01000002	1010706	1011681	VDA_000947.t01	975	+	18364	579.048	593.895
ADBS01000001	2293196	2293826	VDA_002839.t01	630	-	11768	371.065	588.992
ADBS01000001	1491649	1491919	VDA_002258.t01	270	-	5042	158.983	588.825
ADBS01000002	876629	877082	VDA_000871.t01	453	+	8433	265.907	586.99
ADBS01000001	1293024	1293657	VDA_002102.t01	633	+	11751	370.529	585.353
ADBS01000002	194107	194221	VDA_000416.t01	114	-	2109	66.5003	583.336
ADBS01000001	1878596	1880078	VDA_002540.t01	1482	-	27332	861.824	581.527
ADBS01000001	1404386	1404956	VDA_002188.t01	570	+	10488	330.704	580.183
ADBS01000002	367143	367257	VDA_000498.t01	114	+	2095	66.0588	579.464
ADBS01000001	2535050	2536757	VDA_003001.t01	1707	-	31308	987.193	578.321
ADBS01000001	335133	335406	VDA_001420.t01	273	-	4991	157.375	576.464
ADBS01000001	432740	434567	VDA_001492.t01	1827	+	33197	1046.76	572.937
ADBS01000001	3031421	3032384	VDA_003374.t01	963	+	17488	551.426	572.612
ADBS01000001	2896594	2896670	VDA_rna205.r01	76	+	1380	43.5137	572.549
ADBS01000001	1818616	1819489	VDA_002498.t01	873	-	15771	497.286	569.629
ADBS01000001	963051	963984	VDA_001878.t01	933	-	16744	527.966	565.88
ADBS01000001	585428	586547	VDA_001605.t01	1119	+	20037	631.8	564.611
ADBS01000002	293127	293481	VDA_000448.t01	354	+	6305	198.807	561.602
ADBS01000001	1678992	1679658	VDA_002389.t01	666	-	11849	373.619	560.989
ADBS01000001	2329217	2330720	VDA_002864.t01	1503	-	26390	832.121	553.64
ADBS01000001	2584952	2585028	VDA_rna172.r01	76	-	1333	42.0317	553.049
ADBS01000001	817351	817442	VDA_rna109.r01	91	+	1593	50.2299	551.977
ADBS01000001	2022703	2024164	VDA_002652.t01	1461	+	25493	803.837	550.196
ADBS01000001	295344	295420	VDA_rna055.r01	76	+	1324	41.7479	549.315
ADBS01000001	1058542	1059574	VDA_001948.t01	1032	+	17885	563.944	546.457
ADBS01000001	67634	67710	VDA_rna024.r01	76	-	1310	41.3065	543.506
ADBS01000001	660482	662531	VDA_001664.t01	2049	-	35177	1109.19	541.332
ADBS01000001	1777806	1779039	VDA_002461.t01	1233	-	20783	655.323	531.486
ADBS01000002	527887	529264	VDA_000616.t01	1377	+	23131	729.359	529.672
ADBS01000001	112324	113992	VDA_001260.t01	1668	+	27930	880.679	527.985
ADBS01000001	8796	10056	VDA_001179.t01	1260	+	21075	664.53	527.405
ADBS01000001	2635478	2636525	VDA_003075.t01	1047	+	17465	550.701	525.98
ADBS01000001	2856925	2857546	VDA_003239.t01	621	-	10353	326.447	525.68
ADBS01000001	1906387	1907320	VDA_002560.t01	933	-	15536	489.876	525.055
ADBS01000001	676393	679681	VDA_001678.t01	3288	-	54707	1725	524.636
ADBS01000001	1740519	1741254	VDA_002432.t01	735	-	12211	385.033	523.855
ADBS01000001	2162189	2162265	VDA_rna145.r01	76	-	1260	39.7299	522.762
ADBS01000001	3039823	3040066	VDA_003382.t01	243	+	3995	125.969	518.391
ADBS01000002	879666	880557	VDA_000874.t01	891	-	14616	460.867	517.247
ADBS01000001	2929328	2930084	VDA_003285.t01	756	+	12372	390.11	516.018
ADBS01000001	358500	358577	VDA_rna080.r01	77	-	1248	39.3515	511.059
ADBS01000001	2082425	2082860	VDA_002699.t01	435	-	7016	221.226	508.566
ADBS01000002	366079	366805	VDA_000497.t01	726	+	11707	369.141	508.459
ADBS01000001	165482	165559	VDA_rna032.r01	77	+	1241	39.1308	508.192
ADBS01000002	508301	509051	VDA_000601.t01	750	-	12071	380.619	507.492
ADBS01000002	526404	527877	VDA_000615.t01	1473	+	23687	746.891	507.054
ADBS01000001	549310	551245	VDA_001580.t01	1935	-	30901	974.36	503.545
ADBS01000002	1142062	1142752	VDA_001055.t01	690	+	11011	347.195	503.181
ADBS01000001	208755	209058	VDA_001331.t01	303	-	4812	151.73	500.76
ADBS01000001	1929666	1929783	VDA_002579.t01	117	-	1857	58.5543	500.464
ADBS01000001	67426	67502	VDA_rna022.r01	76	-	1205	37.9957	499.943
ADBS01000001	286644	287199	VDA_001385.t01	555	+	8755	276.06	497.405
ADBS01000001	1311877	1312921	VDA_002118.t01	1044	+	16447	518.601	496.745
ADBS01000001	2362393	2366941	VDA_002888.t01	4548	+	71351	2249.82	494.682
ADBS01000001	2800376	2800452	VDA_rna198.r01	76	-	1192	37.5857	494.549
ADBS01000002	783930	784284	VDA_000807.t01	354	-	5542	174.749	493.64
ADBS01000001	2641260	2641542	VDA_003080.t01	282	-	4405	138.897	492.543
ADBS01000001	126149	127790	VDA_001271.t01	1641	+	25509	804.341	490.153
ADBS01000001	285262	286297	VDA_001384.t01	1035	-	16083	507.124	489.975
ADBS01000001	263133	265557	VDA_001366.t01	2424	+	37657	1187.39	489.847
ADBS01000001	2333838	2334570	VDA_002867.t01	732	-	11368	358.452	489.689
ADBS01000001	2903080	2903341	VDA_003264.t01	261	-	4051	127.735	489.405
ADBS01000001	832013	832466	VDA_001780.t01	453	-	7022	221.415	488.776
ADBS01000001	412515	414789	VDA_001479.t01	2274	-	35001	1103.64	485.33
ADBS01000001	779603	779677	VDA_rna102.r01	74	+	1138	35.883	484.906
ADBS01000001	2575464	2576400	VDA_003035.t01	936	-	14372	453.173	484.159
ADBS01000001	1797362	1798175	VDA_002479.t01	813	+	12393	390.772	480.654
ADBS01000001	330035	330308	VDA_001414.t01	273	-	4144	130.667	478.635
ADBS01000001	2531157	2531233	VDA_rna160.r01	76	-	1149	36.2299	476.709
ADBS01000001	1452646	1453237	VDA_002227.t01	591	+	8934	281.704	476.656
ADBS01000001	3214552	3214807	VDA_003526.t01	255	+	3833	120.861	473.964
ADBS01000001	343800	346377	VDA_001430.t01	2577	-	38668	1219.27	473.134
ADBS01000001	1820792	1822004	VDA_002500.t01	1212	-	18143	572.079	472.012
ADBS01000001	158742	159306	VDA_001297.t01	564	+	8409	265.15	470.124
ADBS01000001	346736	347219	VDA_001431.t01	483	+	7201	227.06	470.103
ADBS01000001	2366933	2368400	VDA_002889.t01	1467	+	21871	689.629	470.095
ADBS01000001	65337	65413	VDA_rna013.r01	76	-	1133	35.7254	470.071
ADBS01000001	1057346	1058540	VDA_001947.t01	1194	+	17779	560.602	469.516
ADBS01000001	779681	779757	VDA_rna103.r01	76	+	1129	35.5993	468.411
ADBS01000001	1833914	1834472	VDA_002508.t01	558	-	8248	260.073	466.081
ADBS01000001	2081250	2082414	VDA_002698.t01	1164	-	17176	541.588	465.282
ADBS01000001	2685527	2685650	VDA_003105.t01	123	+	1810	57.0723	464.003
ADBS01000001	671957	672563	VDA_001673.t01	606	-	8862	279.434	461.112
ADBS01000002	676427	677540	VDA_000728.t01	1113	-	16273	513.115	461.02
ADBS01000001	2224032	2224761	VDA_002797.t01	729	-	10609	334.519	458.874
ADBS01000001	266191	267220	VDA_001368.t01	1029	+	14961	471.745	458.45
ADBS01000002	662050	663208	VDA_000715.t01	1158	+	16810	530.047	457.727
ADBS01000001	1115438	1115738	VDA_001984.t01	300	+	4329	136.501	455.002
ADBS01000002	1224904	1225840	VDA_001124.t01	936	+	13423	423.25	452.19
ADBS01000002	504689	505001	VDA_000598.t01	312	-	4467	140.852	451.449
ADBS01000001	1844278	1845079	VDA_002515.t01	801	+	11448	360.975	450.655
ADBS01000001	1578339	1578831	VDA_002325.t01	492	+	7030	221.668	450.544
ADBS01000001	166068	166160	VDA_rna037.r01	92	+	1307	41.2119	447.955
ADBS01000002	111293	112163	VDA_000357.t01	870	-	12326	388.659	446.735
ADBS01000001	696127	697558	VDA_001695.t01	1431	+	20204	637.066	445.189
ADBS01000001	2103472	2103811	VDA_002719.t01	339	-	4777	150.627	444.327
ADBS01000001	2968948	2969575	VDA_003315.t01	627	+	8786	277.037	441.846
ADBS01000001	416232	417981	VDA_001481.t01	1749	-	24494	772.337	441.588
ADBS01000001	1302558	1302864	VDA_002109.t01	306	+	4276	134.829	440.619
ADBS01000001	2281574	2282522	VDA_002831.t01	948	-	13220	416.849	439.714
ADBS01000001	2845551	2846319	VDA_003227.t01	768	-	10678	336.695	438.405
ADBS01000001	686035	686770	VDA_001686.t01	735	+	10189	321.276	437.11
ADBS01000001	2861993	2863616	VDA_003243.t01	1623	-	22432	707.318	435.809
ADBS01000001	2056694	2057945	VDA_002683.t01	1251	-	17245	543.764	434.663
ADBS01000001	94012	95242	VDA_001245.t01	1230	-	16939	534.115	434.24
ADBS01000001	858887	860336	VDA_001798.t01	1449	+	19937	628.647	433.849
ADBS01000001	2246991	2248293	VDA_002813.t01	1302	-	17905	564.575	433.621
ADBS01000001	2584252	2584328	VDA_rna165.r01	76	-	1044	32.9191	433.146
ADBS01000001	361947	362895	VDA_001442.t01	948	-	13014	410.353	432.862
ADBS01000002	851307	851568	VDA_000852.t01	261	-	3561	112.284	430.208
ADBS01000001	547988	549260	VDA_001579.t01	1272	-	17353	547.169	430.164
ADBS01000001	2079537	2081037	VDA_002697.t01	1500	-	20449	644.791	429.861
ADBS01000001	2533656	2534397	VDA_002999.t01	741	-	10091	318.186	429.401
ADBS01000001	972512	974900	VDA_001885.t01	2388	+	32369	1020.65	427.407
ADBS01000001	3022538	3024080	VDA_003365.t01	1542	-	20896	658.886	427.293
ADBS01000001	2690611	2690869	VDA_003110.t01	258	-	3491	110.077	426.655
ADBS01000001	1266458	1268480	VDA_002086.t01	2022	+	27340	862.076	426.348
ADBS01000001	2800194	2800270	VDA_rna196.r01	76	-	1027	32.383	426.092
ADBS01000002	22264	22645	VDA_000291.t01	381	+	5147	162.293	425.967
ADBS01000001	1901803	1902226	VDA_002555.t01	423	-	5710	180.046	425.64
ADBS01000001	2699999	2700455	VDA_003119.t01	456	-	6154	194.046	425.539
ADBS01000001	519457	519796	VDA_001555.t01	339	-	4557	143.69	423.864
ADBS01000001	2563778	2564522	VDA_003026.t01	744	-	9949	313.709	421.651
ADBS01000001	1819488	1820655	VDA_002499.t01	1167	-	15605	492.052	421.638
ADBS01000001	65886	65962	VDA_rna018.r01	76	-	1015	32.0046	421.114
ADBS01000001	352362	353787	VDA_001437.t01	1425	-	18970	598.156	419.758
ADBS01000001	202933	204334	VDA_001327.t01	1401	-	18613	586.899	418.914
ADBS01000001	340968	341406	VDA_001426.t01	438	-	5815	183.357	418.622
ADBS01000001	3024554	3024929	VDA_003366.t01	375	+	4969	156.681	417.816
ADBS01000001	58348	58798	VDA_001218.t01	450	-	5900	186.037	413.415
ADBS01000002	1196709	1197225	VDA_001099.t01	516	+	6754	212.965	412.723
ADBS01000001	2419810	2422672	VDA_002920.t01	2862	+	37214	1173.42	410
ADBS01000001	1835787	1836315	VDA_002510.t01	528	+	6857	216.213	409.494
ADBS01000001	165376	165468	VDA_rna031.r01	92	+	1184	37.3335	405.799
ADBS01000001	501636	502236	VDA_001541.t01	600	-	7699	242.762	404.604
ADBS01000001	2307423	2310216	VDA_002849.t01	2793	-	35528	1120.26	401.095
ADBS01000001	3053535	3056166	VDA_003395.t01	2631	-	33425	1053.95	400.588
ADBS01000001	2417890	2419225	VDA_002919.t01	1335	+	16939	534.115	400.086
ADBS01000002	1064219	1064310	VDA_rna011.r01	91	-	1154	36.3875	399.863
ADBS01000001	2585227	2585304	VDA_rna175.r01	77	-	975	30.7434	399.265
ADBS01000001	856658	858158	VDA_001796.t01	1500	+	18820	593.426	395.617
ADBS01000002	505187	506861	VDA_000599.t01	1674	-	20995	662.007	395.464
ADBS01000001	356383	356458	VDA_rna062.r01	75	-	940	29.6398	395.197
ADBS01000001	2092874	2094653	VDA_002709.t01	1779	-	22189	699.656	393.286
ADBS01000001	572368	572587	VDA_001596.t01	219	-	2729	86.0499	392.922
ADBS01000001	2088839	2089187	VDA_002705.t01	348	-	4335	136.69	392.787
ADBS01000001	2310269	2311232	VDA_002850.t01	963	-	11976	377.623	392.132
ADBS01000001	1679635	1680505	VDA_002390.t01	870	-	10795	340.384	391.246
ADBS01000002	1136954	1137770	VDA_001051.t01	816	-	10119	319.069	391.016
ADBS01000001	1052262	1052778	VDA_001942.t01	516	+	6393	201.582	390.663
ADBS01000001	2874755	2876825	VDA_003252.t01	2070	-	25615	807.684	390.185
ADBS01000001	664008	664653	VDA_001666.t01	645	+	7968	251.244	389.526
ADBS01000001	13478	16199	VDA_001183.t01	2721	+	33584	1058.96	389.18
ADBS01000001	603871	604609	VDA_001621.t01	738	+	9097	286.844	388.677
ADBS01000001	406131	406632	VDA_001474.t01	501	-	6170	194.55	388.324
ADBS01000001	2856111	2856909	VDA_003238.t01	798	-	9801	309.042	387.271
ADBS01000001	2630526	2630985	VDA_003071.t01	459	+	5636	177.712	387.173
ADBS01000001	50298	50835	VDA_001210.t01	537	+	6569	207.132	385.72
ADBS01000001	358821	358898	VDA_rna083.r01	77	-	939	29.6082	384.523
ADBS01000001	350657	350894	VDA_001435.t01	237	-	2883	90.9058	383.569
ADBS01000001	1512630	1513275	VDA_002274.t01	645	-	7838	247.145	383.171
ADBS01000001	334366	335014	VDA_001419.t01	648	-	7856	247.713	382.273
ADBS01000002	301760	301973	VDA_000454.t01	213	-	2580	81.3517	381.933
ADBS01000001	685080	686010	VDA_001685.t01	930	+	11252	354.794	381.499
ADBS01000001	2330752	2331796	VDA_002865.t01	1044	-	12615	397.772	381.008
ADBS01000001	1851440	1852547	VDA_002520.t01	1107	-	13370	421.578	380.83
ADBS01000001	1689718	1690018	VDA_002399.t01	300	+	3615	113.987	379.957
ADBS01000001	2094862	2095267	VDA_002710.t01	405	-	4878	153.811	379.781
ADBS01000001	190783	191512	VDA_001322.t01	729	-	8773	276.627	379.461
ADBS01000001	893597	894800	VDA_001827.t01	1203	+	14444	455.443	378.59
ADBS01000001	644769	645729	VDA_001654.t01	960	-	11519	363.213	378.347
ADBS01000001	349707	350580	VDA_001434.t01	873	-	10439	329.159	377.044
ADBS01000001	636711	638976	VDA_001648.t01	2265	+	27061	853.278	376.723
ADBS01000001	2509426	2510365	VDA_002986.t01	939	-	11201	353.186	376.13
ADBS01000001	2225386	2226025	VDA_002798.t01	639	+	7575	238.852	373.791
ADBS01000001	1814154	1814298	VDA_002493.t01	144	-	1705	53.7615	373.344
ADBS01000001	50909	51581	VDA_001211.t01	672	-	7949	250.645	372.984
ADBS01000001	1410853	1411759	VDA_002194.t01	906	+	10709	337.673	372.707
ADBS01000002	445933	447112	VDA_000555.t01	1179	+	13881	437.691	371.239
ADBS01000001	2750636	2750753	VDA_003157.t01	117	-	1376	43.3876	370.834
ADBS01000001	115805	116618	VDA_001263.t01	813	+	9540	300.812	370.003
ADBS01000001	1483965	1484595	VDA_002252.t01	630	+	7379	232.672	369.321
ADBS01000001	1041428	1041911	VDA_001934.t01	483	-	5651	178.185	368.914
ADBS01000001	2767506	2768034	VDA_003171.t01	528	-	6161	194.267	367.929
ADBS01000001	1930100	1930490	VDA_002580.t01	390	-	4548	143.406	367.708
ADBS01000001	2083053	2084322	VDA_002700.t01	1269	-	14787	466.259	367.422
ADBS01000001	2016333	2017482	VDA_002648.t01	1149	-	13321	420.033	365.564
ADBS01000001	358616	358691	VDA_rna081.r01	75	-	867	27.338	364.506
ADBS01000001	65806	65882	VDA_rna017.r01	76	-	878	27.6848	364.274
ADBS01000001	613998	614244	VDA_001629.t01	246	+	2840	89.5499	364.024
ADBS01000001	1822035	1824858	VDA_002501.t01	2823	-	32529	1025.69	363.335
ADBS01000001	517225	518923	VDA_001553.t01	1698	+	19453	613.386	361.24
ADBS01000001	165981	166058	VDA_rna036.r01	77	+	882	27.8109	361.181
ADBS01000001	161003	163625	VDA_001299.t01	2622	+	29986	945.509	360.606
ADBS01000001	2837953	2838883	VDA_003222.t01	930	+	10626	335.055	360.275
ADBS01000001	2378652	2379840	VDA_002897.t01	1188	-	13559	427.538	359.88
ADBS01000001	45573	46587	VDA_001206.t01	1014	+	11526	363.434	358.416
ADBS01000001	1845138	1846233	VDA_002516.t01	1095	+	12404	391.119	357.186
ADBS01000001	2838992	2840834	VDA_003223.t01	1842	+	20805	656.016	356.144
ADBS01000001	1920909	1921713	VDA_002570.t01	804	-	9066	285.866	355.555
ADBS01000002	674274	674454	VDA_000725.t01	180	-	2028	63.9462	355.257
ADBS01000001	693448	695074	VDA_001694.t01	1626	+	18271	576.115	354.314
ADBS01000001	780042	780225	VDA_001743.t01	183	-	2048	64.5769	352.879
ADBS01000001	944009	944258	VDA_001864.t01	249	-	2779	87.6265	351.914
ADBS01000001	8005	8797	VDA_001178.t01	792	+	8798	277.416	350.272
ADBS01000002	1044239	1045388	VDA_000978.t01	1149	+	12748	401.966	349.84
ADBS01000001	36739	39337	VDA_001199.t01	2598	+	28801	908.144	349.555
ADBS01000001	2087338	2088457	VDA_002704.t01	1119	-	12402	391.056	349.469
ADBS01000001	358937	359012	VDA_rna084.r01	75	-	831	26.2028	349.371
ADBS01000001	2757165	2758353	VDA_003163.t01	1188	+	13148	414.578	348.972
ADBS01000001	118065	118446	VDA_001266.t01	381	+	4210	132.748	348.421
ADBS01000001	192657	193389	VDA_001324.t01	732	+	8068	254.397	347.538
ADBS01000001	2755888	2757169	VDA_003162.t01	1281	+	14100	444.597	347.07
ADBS01000001	1938135	1939023	VDA_002588.t01	888	-	9762	307.812	346.635
ADBS01000001	207388	208420	VDA_001330.t01	1032	-	11343	357.664	346.573
ADBS01000001	284586	285273	VDA_001383.t01	687	-	7534	237.56	345.793
ADBS01000001	1552930	1553680	VDA_002304.t01	750	+	8223	259.285	345.713
ADBS01000001	1440571	1441309	VDA_002216.t01	738	-	8068	254.397	344.712
ADBS01000001	866739	866952	VDA_001804.t01	213	+	2327	73.3742	344.48
ADBS01000001	357974	358049	VDA_rna075.r01	75	-	817	25.7614	343.485
ADBS01000001	267391	267775	VDA_001369.t01	384	+	4160	131.172	341.593
ADBS01000001	712682	715154	VDA_001707.t01	2472	+	26774	844.229	341.517
ADBS01000001	2896699	2896775	VDA_rna206.r01	76	+	823	25.9506	341.455
ADBS01000001	2630997	2632341	VDA_003072.t01	1344	+	14517	457.745	340.584
ADBS01000001	545773	546289	VDA_001577.t01	516	+	5532	174.433	338.049
ADBS01000001	2183535	2185452	VDA_002771.t01	1917	-	20552	648.039	338.048
ADBS01000001	2504953	2506129	VDA_002981.t01	1176	-	12588	396.921	337.518
ADBS01000001	312784	313564	VDA_001402.t01	780	+	8323	262.438	336.459
ADBS01000001	2346953	2348252	VDA_002880.t01	1299	-	13841	436.43	335.974
ADBS01000001	858163	858877	VDA_001797.t01	714	+	7607	239.861	335.94
ADBS01000001	2758697	2758886	VDA_003164.t01	189	-	2008	63.3156	335.003
ADBS01000001	1262238	1264281	VDA_002084.t01	2043	+	21607	681.305	333.482
ADBS01000002	533900	534050	VDA_000621.t01	150	+	1585	49.9777	333.185
ADBS01000001	2162294	2162370	VDA_rna146.r01	76	-	802	25.2884	332.742
ADBS01000001	2729026	2729572	VDA_003143.t01	546	-	5753	181.402	332.238
ADBS01000001	332301	333315	VDA_001417.t01	1014	+	10675	336.601	331.953
ADBS01000001	2857555	2859445	VDA_003240.t01	1890	-	19860	626.219	331.333
ADBS01000001	254413	255241	VDA_001357.t01	828	-	8691	274.042	330.968
ADBS01000001	2270986	2272084	VDA_002823.t01	1098	-	11523	363.339	330.91
ADBS01000001	1095864	1096611	VDA_001972.t01	747	+	7834	247.019	330.682
ADBS01000001	1675000	1675210	VDA_002385.t01	210	+	2200	69.3697	330.332
ADBS01000001	536401	536839	VDA_001570.t01	438	+	4588	144.667	330.291
ADBS01000001	1647499	1648582	VDA_002369.t01	1083	-	11327	357.159	329.787
ADBS01000001	989463	990090	VDA_001897.t01	627	-	6518	205.523	327.789
ADBS01000001	1141701	1143888	VDA_001998.t01	2187	+	22722	716.463	327.601
ADBS01000002	37864	37955	VDA_rna002.r01	91	+	941	29.6713	326.058
ADBS01000001	2564525	2567111	VDA_003027.t01	2586	-	26643	840.098	324.864
ADBS01000001	204345	205305	VDA_001328.t01	960	-	9857	310.808	323.758
ADBS01000001	351121	352240	VDA_001436.t01	1119	-	11468	361.605	323.15
ADBS01000002	915252	915819	VDA_000882.t01	567	+	5776	182.127	321.211
ADBS01000002	582697	583990	VDA_000657.t01	1293	-	13171	415.304	321.194
ADBS01000001	3021333	3022521	VDA_003364.t01	1188	-	12044	379.767	319.67
ADBS01000001	2525729	2526287	VDA_002997.t01	558	+	5652	178.217	319.385
ADBS01000001	1798180	1798444	VDA_002480.t01	264	+	2674	84.3157	319.378
ADBS01000001	273975	274935	VDA_001374.t01	960	+	9718	306.425	319.192
ADBS01000001	1862012	1862558	VDA_002529.t01	546	-	5526	174.244	319.128
ADBS01000001	629923	631291	VDA_001642.t01	1368	-	13826	435.957	318.682
ADBS01000002	163951	164485	VDA_000398.t01	534	+	5386	169.83	318.033
ADBS01000001	2058336	2058675	VDA_002684.t01	339	-	3414	107.649	317.549
ADBS01000001	3073426	3074506	VDA_003409.t01	1080	+	10812	340.92	315.667
ADBS01000001	2993745	2995851	VDA_003335.t01	2106	-	21066	664.246	315.407
ADBS01000001	1857049	1857949	VDA_002524.t01	900	+	8959	282.492	313.88
ADBS01000001	167087	167164	VDA_rna045.r01	77	+	762	24.0271	312.041
ADBS01000001	2876834	2877650	VDA_003253.t01	816	-	8033	253.294	310.409
ADBS01000004	125987	126371	VDA_000150.t01	384	+	3762	118.622	308.912
ADBS01000001	371851	373735	VDA_001451.t01	1884	-	18416	580.687	308.22
ADBS01000001	1806596	1807430	VDA_002487.t01	834	+	8148	256.92	308.058
ADBS01000001	2836007	2837654	VDA_003221.t01	1647	+	16075	506.872	307.754
ADBS01000001	533317	533683	VDA_001567.t01	366	-	3570	112.568	307.563
ADBS01000001	487584	488598	VDA_001533.t01	1014	+	9885	311.691	307.387
ADBS01000001	333398	334313	VDA_001418.t01	915	-	8916	281.136	307.253
ADBS01000001	772537	772846	VDA_001737.t01	309	+	3006	94.7842	306.745
ADBS01000001	1980330	1980651	VDA_002621.t01	321	+	3114	98.1896	305.887
ADBS01000002	913955	915215	VDA_000881.t01	1260	+	12216	385.191	305.707
ADBS01000001	1254926	1256126	VDA_002081.t01	1200	-	11620	366.398	305.332
ADBS01000002	294755	295316	VDA_000450.t01	561	+	5387	169.861	302.783
ADBS01000001	1490454	1491255	VDA_002257.t01	801	-	7689	242.447	302.68
ADBS01000001	312149	312728	VDA_001401.t01	579	+	5556	175.19	302.573
ADBS01000001	1065365	1066961	VDA_001953.t01	1596	+	15301	482.466	302.297
ADBS01000001	1407165	1407609	VDA_002191.t01	444	-	4250	134.01	301.823
ADBS01000001	165623	165700	VDA_rna033.r01	77	+	737	23.2388	301.803
ADBS01000002	543577	544462	VDA_000629.t01	885	-	8465	266.916	301.6
ADBS01000002	929141	930011	VDA_000892.t01	870	+	8315	262.186	301.363
ADBS01000001	3097921	3098143	VDA_003430.t01	222	-	2120	66.8471	301.113
ADBS01000001	2343599	2343782	VDA_002875.t01	183	+	1746	55.0543	300.843
ADBS01000001	1488692	1489343	VDA_002255.t01	651	+	6203	195.591	300.447
ADBS01000001	631373	631994	VDA_001643.t01	621	-	5917	186.573	300.439
ADBS01000001	2090702	2091989	VDA_002707.t01	1287	-	12254	386.389	300.225
ADBS01000001	2544773	2545256	VDA_003008.t01	483	+	4595	144.888	299.975
ADBS01000001	3230711	3231572	VDA_003542.t01	861	+	8124	256.163	297.518
ADBS01000001	1668722	1669697	VDA_002381.t01	975	-	9173	289.24	296.656
ADBS01000001	2855213	2856095	VDA_003237.t01	882	-	8278	261.019	295.94
ADBS01000002	674540	674714	VDA_000726.t01	174	-	1632	51.4597	295.745
ADBS01000001	1832218	1833865	VDA_002507.t01	1647	-	15427	486.439	295.349
ADBS01000001	2587500	2588382	VDA_003042.t01	882	+	8231	259.537	294.26
ADBS01000001	2634498	2635383	VDA_003074.t01	885	+	8239	259.789	293.547
ADBS01000002	521780	523541	VDA_000612.t01	1761	+	16321	514.628	292.236
ADBS01000001	2896517	2896593	VDA_rna204.r01	76	+	704	22.1983	292.083
ADBS01000001	2580208	2580397	VDA_003038.t01	189	-	1746	55.0543	291.293
ADBS01000001	2840835	2842395	VDA_003224.t01	1560	+	14397	453.961	291.001
ADBS01000001	3040762	3041677	VDA_003384.t01	915	-	8415	265.339	289.988
ADBS01000001	167206	167283	VDA_rna046.r01	77	+	708	22.3244	289.928
ADBS01000001	1936234	1936957	VDA_002585.t01	723	-	6633	209.15	289.28
ADBS01000002	709932	710454	VDA_000755.t01	522	-	4783	150.816	288.919
ADBS01000001	1671728	1674287	VDA_002384.t01	2559	-	23429	738.755	288.689
ADBS01000001	2086529	2087285	VDA_002703.t01	756	-	6891	217.285	287.414
ADBS01000001	295241	295317	VDA_rna054.r01	76	+	692	21.8199	287.104
ADBS01000001	952182	952428	VDA_001871.t01	246	-	2235	70.4733	286.477
ADBS01000001	951154	951334	VDA_001869.t01	180	+	1634	51.5227	286.237
ADBS01000001	233709	235086	VDA_001347.t01	1377	-	12500	394.146	286.235
ADBS01000001	1864697	1865702	VDA_002532.t01	1005	-	9094	286.749	285.322
ADBS01000001	2775096	2776116	VDA_003179.t01	1020	+	9214	290.533	284.836
ADBS01000001	2691015	2691648	VDA_003111.t01	633	-	5715	180.203	284.682
ADBS01000001	2103834	2104968	VDA_002720.t01	1134	-	10229	322.537	284.425
ADBS01000002	1000705	1000870	VDA_000940.t01	165	+	1487	46.8876	284.167
ADBS01000001	2438389	2439112	VDA_002932.t01	723	-	6514	205.397	284.09
ADBS01000001	613522	614002	VDA_001628.t01	480	+	4316	136.091	283.522
ADBS01000001	2531262	2531338	VDA_rna161.r01	76	-	683	21.5361	283.37
ADBS01000001	261744	263097	VDA_001365.t01	1353	+	12149	383.078	283.132
ADBS01000001	3214817	3216074	VDA_003527.t01	1257	+	11262	355.11	282.506
ADBS01000001	2085553	2086537	VDA_002702.t01	984	-	8816	277.983	282.503
ADBS01000001	903049	904015	VDA_001834.t01	966	-	8605	271.33	280.88
ADBS01000001	166968	167045	VDA_rna044.r01	77	+	683	21.5361	279.69
ADBS01000001	2098096	2098828	VDA_002715.t01	732	-	6484	204.451	279.305
ADBS01000001	2500170	2501160	VDA_002976.t01	990	+	8769	276.501	279.294
ADBS01000001	2703189	2704929	VDA_003122.t01	1740	-	15373	484.736	278.584
ADBS01000001	687249	688488	VDA_001688.t01	1239	+	10932	344.704	278.212
ADBS01000001	2870854	2873236	VDA_003250.t01	2382	+	21007	662.386	278.08
ADBS01000001	2783550	2784906	VDA_003185.t01	1356	+	11929	376.141	277.39
ADBS01000001	80502	81450	VDA_001235.t01	948	-	8323	262.438	276.833
ADBS01000001	1757382	1758129	VDA_002446.t01	747	-	6515	205.429	275.005
ADBS01000001	2510737	2511208	VDA_002987.t01	471	+	4081	128.681	273.208
ADBS01000001	1790571	1791192	VDA_002473.t01	621	+	5379	169.609	273.122
ADBS01000001	2651417	2652296	VDA_003089.t01	879	-	7589	239.294	272.234
ADBS01000001	2056048	2056498	VDA_002682.t01	450	-	3883	122.437	272.083
ADBS01000001	1849692	1851363	VDA_002519.t01	1671	+	14405	454.214	271.821
ADBS01000002	753281	754799	VDA_000783.t01	1518	-	13077	412.34	271.633
ADBS01000001	1988734	1990159	VDA_002628.t01	1425	-	12218	385.254	270.354
ADBS01000001	3139745	3139821	VDA_rna217.r01	76	+	651	20.5271	270.094
ADBS01000001	1426902	1427616	VDA_002206.t01	714	-	6093	192.122	269.079
ADBS01000001	2245429	2246206	VDA_002812.t01	777	-	6623	208.834	268.77
ADBS01000001	114140	115031	VDA_001261.t01	891	+	7587	239.231	268.497
ADBS01000001	496193	497126	VDA_001537.t01	933	+	7916	249.605	267.529
ADBS01000002	771830	772463	VDA_000796.t01	633	+	5370	169.325	267.496
ADBS01000001	107343	109074	VDA_001256.t01	1731	-	14674	462.696	267.3
ADBS01000001	588692	590015	VDA_001608.t01	1323	-	11207	353.375	267.102
ADBS01000001	267771	268560	VDA_001370.t01	789	+	6678	210.568	266.88
ADBS01000001	2601986	2602550	VDA_003054.t01	564	+	4769	150.375	266.621
ADBS01000001	1564315	1565197	VDA_002313.t01	882	+	7455	235.069	266.518
ADBS01000002	469148	470066	VDA_000573.t01	918	+	7753	244.465	266.302
ADBS01000001	1105539	1107306	VDA_001980.t01	1767	+	14796	466.543	264.031
ADBS01000001	885893	886748	VDA_001822.t01	855	-	7156	225.641	263.907
ADBS01000001	1882885	1883929	VDA_002543.t01	1044	-	8684	273.821	262.281
ADBS01000002	665146	666040	VDA_000718.t01	894	-	7418	233.902	261.635
ADBS01000001	2705238	2706120	VDA_003123.t01	882	-	7315	230.654	261.513
ADBS01000001	1374374	1375094	VDA_002165.t01	720	+	5971	188.276	261.494
ADBS01000002	754788	756006	VDA_000784.t01	1218	-	10067	317.429	260.615
ADBS01000001	483112	484327	VDA_001530.t01	1215	+	10040	316.578	260.558
ADBS01000001	564063	565158	VDA_001590.t01	1095	+	9032	284.794	260.086
ADBS01000001	3199551	3200076	VDA_003511.t01	525	-	4330	136.532	260.061
ADBS01000001	3207448	3207796	VDA_003518.t01	348	-	2869	90.4644	259.955
ADBS01000001	1556334	1557003	VDA_002307.t01	669	+	5513	173.834	259.842
ADBS01000002	161797	162220	VDA_000396.t01	423	-	3482	109.793	259.559
ADBS01000002	107528	108989	VDA_000354.t01	1461	+	11991	378.096	258.793
ADBS01000001	303289	304048	VDA_001395.t01	759	-	6226	196.316	258.651
ADBS01000002	853180	854899	VDA_000854.t01	1719	-	14087	444.187	258.398
ADBS01000001	862046	863327	VDA_001800.t01	1281	+	10451	329.537	257.25
ADBS01000001	632009	633011	VDA_001644.t01	1002	-	8160	257.298	256.785
ADBS01000001	325423	325723	VDA_001411.t01	300	-	2441	76.9688	256.563
ADBS01000001	2818883	2819543	VDA_003208.t01	660	-	5342	168.442	255.215
ADBS01000001	191680	192655	VDA_001323.t01	975	+	7886	248.659	255.035
ADBS01000004	136603	137740	VDA_000158.t01	1137	-	9185	289.618	254.722
ADBS01000001	422395	422480	VDA_rna099.r01	85	-	686	21.6307	254.479
ADBS01000001	904466	905762	VDA_001835.t01	1296	-	10430	328.875	253.762
ADBS01000002	1074844	1075723	VDA_001004.t01	879	-	7047	222.204	252.791
ADBS01000001	975981	977013	VDA_001887.t01	1032	+	8243	259.916	251.856
ADBS01000001	2348252	2349209	VDA_002881.t01	957	-	7639	240.87	251.693
ADBS01000001	55687	56980	VDA_001216.t01	1293	-	10306	324.965	251.327
ADBS01000004	134128	135343	VDA_000156.t01	1215	-	9657	304.501	250.618
ADBS01000001	920385	920736	VDA_001845.t01	351	+	2789	87.9418	250.546
ADBS01000001	1741863	1743213	VDA_002434.t01	1350	-	10681	336.79	249.474
ADBS01000001	68639	68912	VDA_001222.t01	273	-	2159	68.0769	249.366
ADBS01000001	2843701	2845534	VDA_003226.t01	1833	-	14494	457.02	249.329
ADBS01000001	1017576	1017942	VDA_001916.t01	366	-	2894	91.2526	249.324
ADBS01000002	1000237	1000537	VDA_000939.t01	300	+	2370	74.7301	249.1
ADBS01000001	2298206	2299046	VDA_002844.t01	840	-	6634	209.181	249.025
ADBS01000001	1031681	1033517	VDA_001926.t01	1836	-	14498	457.146	248.99
ADBS01000002	868165	870169	VDA_000864.t01	2004	+	15783	497.664	248.335
ADBS01000001	2346408	2346786	VDA_002879.t01	378	+	2974	93.7752	248.082
ADBS01000001	369345	370200	VDA_001449.t01	855	+	6723	211.987	247.938
ADBS01000001	3188589	3189633	VDA_003504.t01	1044	+	8202	258.623	247.723
ADBS01000002	925424	926270	VDA_000889.t01	846	-	6644	209.496	247.632
ADBS01000002	1026439	1028104	VDA_000962.t01	1665	-	13064	411.93	247.405
ADBS01000001	910011	911262	VDA_001839.t01	1251	+	9808	309.263	247.212
ADBS01000001	456335	456623	VDA_001509.t01	288	+	2254	71.0724	246.779
ADBS01000001	2014984	2016226	VDA_002647.t01	1242	-	9689	305.51	245.983
ADBS01000001	378984	379061	VDA_rna091.r01	77	-	600	18.919	245.701
ADBS01000001	368521	369331	VDA_001448.t01	810	+	6295	198.492	245.052
ADBS01000001	2457361	2457844	VDA_002945.t01	483	+	3744	118.055	244.419
ADBS01000001	2135323	2136238	VDA_002741.t01	915	+	7067	222.834	243.535
ADBS01000001	1921995	1923276	VDA_002571.t01	1281	-	9888	311.785	243.392
ADBS01000001	357245	357330	VDA_rna069.r01	85	-	656	20.6848	243.35
ADBS01000001	2926993	2928631	VDA_003282.t01	1638	+	12641	398.592	243.341
ADBS01000001	2700463	2701684	VDA_003120.t01	1221	-	9414	296.839	243.111
ADBS01000002	506949	508287	VDA_000600.t01	1338	-	10286	324.335	242.403
ADBS01000001	2053084	2054188	VDA_002679.t01	1104	-	8478	267.325	242.143
ADBS01000002	921077	922094	VDA_000886.t01	1017	+	7806	246.136	242.022
ADBS01000001	618484	619405	VDA_001633.t01	921	+	7045	222.141	241.195
ADBS01000001	682964	683987	VDA_001683.t01	1023	+	7811	246.294	240.756
ADBS01000002	707646	707826	VDA_000753.t01	180	-	1374	43.3245	240.692
ADBS01000001	258768	259533	VDA_001362.t01	765	+	5815	183.357	239.682
ADBS01000001	418191	418998	VDA_001482.t01	807	-	6126	193.163	239.359
ADBS01000001	3218923	3219133	VDA_003530.t01	210	-	1592	50.1984	239.04
ADBS01000001	1655588	1656722	VDA_002373.t01	1134	+	8596	271.046	239.018
ADBS01000001	1191675	1191834	VDA_002032.t01	159	-	1204	37.9641	238.768
ADBS01000001	166849	166926	VDA_rna043.r01	77	+	583	18.383	238.74
ADBS01000001	513843	516207	VDA_001551.t01	2364	+	17898	564.354	238.728
ADBS01000001	2768288	2768711	VDA_003172.t01	423	+	3195	100.744	238.165
ADBS01000001	409319	409868	VDA_001477.t01	549	-	4146	130.73	238.124
ADBS01000001	2729571	2730213	VDA_003144.t01	642	-	4840	152.613	237.715
ADBS01000001	1264530	1266459	VDA_002085.t01	1929	+	14541	458.502	237.689
ADBS01000001	1491972	1492653	VDA_002259.t01	681	-	5128	161.694	237.437
ADBS01000001	132797	133634	VDA_001278.t01	837	+	6302	198.713	237.41
ADBS01000001	621369	622356	VDA_001636.t01	987	+	7421	233.997	237.079
ADBS01000001	1462173	1463382	VDA_002235.t01	1209	+	9056	285.551	236.188
ADBS01000001	1329220	1329832	VDA_002133.t01	612	-	4584	144.541	236.178
ADBS01000001	67975	68051	VDA_rna027.r01	76	-	568	17.91	235.658
ADBS01000001	1811878	1814155	VDA_002492.t01	2277	-	16963	534.872	234.902
ADBS01000001	707026	708340	VDA_001704.t01	1314	+	9787	308.6	234.856
ADBS01000001	2611409	2611700	VDA_003060.t01	291	-	2153	67.8877	233.291
ADBS01000002	1217015	1217303	VDA_001117.t01	288	-	2125	67.0048	232.656
ADBS01000004	135339	136611	VDA_000157.t01	1272	-	9354	294.947	231.877
ADBS01000001	1189916	1190804	VDA_002030.t01	888	-	6526	205.776	231.729
ADBS01000001	2339234	2340359	VDA_002872.t01	1125	+	8243	259.916	231.036
ADBS01000001	1099106	1100315	VDA_001975.t01	1209	-	8851	279.087	230.841
ADBS01000001	2054215	2054872	VDA_002680.t01	657	-	4809	151.636	230.8
ADBS01000001	546372	547902	VDA_001578.t01	1530	-	11164	352.02	230.078
ADBS01000001	166611	166688	VDA_rna041.r01	77	+	561	17.6893	229.731
ADBS01000001	849806	850985	VDA_001792.t01	1179	+	8587	270.762	229.654
ADBS01000001	455013	455994	VDA_001508.t01	981	+	7078	223.181	227.504
ADBS01000001	2584140	2584216	VDA_rna164.r01	76	-	547	17.2478	226.945
ADBS01000001	1186156	1186450	VDA_002026.t01	294	+	2116	66.721	226.942
ADBS01000001	2911524	2911601	VDA_rna213.r01	77	+	554	17.4685	226.864
ADBS01000001	1902360	1903227	VDA_002556.t01	867	+	6222	196.19	226.286
ADBS01000001	552374	553154	VDA_001582.t01	780	-	5594	176.388	226.139
ADBS01000001	2019777	2020236	VDA_002650.t01	459	-	3290	103.739	226.011
ADBS01000001	2038429	2039233	VDA_002666.t01	804	+	5760	181.622	225.899
ADBS01000001	2597279	2597663	VDA_003049.t01	384	+	2745	86.5544	225.402
ADBS01000001	2044603	2044846	VDA_002672.t01	243	+	1737	54.7705	225.393
ADBS01000001	117334	118066	VDA_001265.t01	732	+	5232	164.974	225.374
ADBS01000002	760266	761127	VDA_000787.t01	861	+	6141	193.636	224.897
ADBS01000001	1273737	1274526	VDA_002090.t01	789	-	5626	177.397	224.838
ADBS01000001	3205178	3206642	VDA_003516.t01	1464	-	10429	328.844	224.62
ADBS01000002	300612	301623	VDA_000453.t01	1011	-	7198	226.965	224.495
ADBS01000001	2776131	2777631	VDA_003180.t01	1500	+	10673	336.537	224.358
ADBS01000001	2723042	2724047	VDA_003137.t01	1005	+	7139	225.105	223.985
ADBS01000002	199025	199102	VDA_rna007.r01	77	-	546	17.2163	223.588
ADBS01000001	429905	431036	VDA_001490.t01	1131	+	8011	252.6	223.342
ADBS01000001	1756844	1757156	VDA_002445.t01	312	-	2209	69.6535	223.248
ADBS01000002	95710	97378	VDA_000343.t01	1668	+	11764	370.939	222.385
ADBS01000002	1231667	1232996	VDA_001129.t01	1329	+	9364	295.263	222.169
ADBS01000001	2239802	2240804	VDA_002807.t01	1002	-	7056	222.487	222.043
ADBS01000001	187589	188720	VDA_001319.t01	1131	+	7941	250.393	221.391
ADBS01000001	2998984	2999626	VDA_003340.t01	642	+	4500	141.893	221.016
ADBS01000001	260548	261745	VDA_001364.t01	1197	+	8363	263.699	220.3
ADBS01000001	239371	240220	VDA_001350.t01	849	-	5929	186.951	220.202
ADBS01000001	570452	572321	VDA_001595.t01	1869	-	13039	411.141	219.979
ADBS01000001	74756	75314	VDA_001228.t01	558	-	3892	122.721	219.931
ADBS01000001	1042175	1043234	VDA_001935.t01	1059	-	7385	232.861	219.888
ADBS01000001	2901518	2903006	VDA_003263.t01	1488	+	10376	327.173	219.874
ADBS01000001	54385	55180	VDA_001215.t01	795	-	5542	174.749	219.809
ADBS01000001	278946	279111	VDA_001378.t01	165	-	1149	36.2299	219.575
ADBS01000001	2554481	2554688	VDA_003017.t01	207	+	1438	45.3425	219.046
ADBS01000001	1468118	1468742	VDA_002241.t01	624	-	4333	136.627	218.953
ADBS01000002	101508	102189	VDA_000350.t01	681	+	4713	148.609	218.221
ADBS01000001	2718157	2719567	VDA_003133.t01	1410	+	9750	307.434	218.038
ADBS01000001	177510	178878	VDA_001309.t01	1368	+	9454	298.1	217.91
ADBS01000001	3203245	3203374	VDA_003514.t01	129	-	891	28.0947	217.788
ADBS01000001	2288906	2290244	VDA_002836.t01	1338	-	9168	289.082	216.056
ADBS01000002	298646	300629	VDA_000452.t01	1983	-	13585	428.358	216.015
ADBS01000001	2232095	2233685	VDA_002802.t01	1590	+	10876	342.938	215.685
ADBS01000001	2355512	2356232	VDA_002884.t01	720	+	4924	155.262	215.642
ADBS01000001	1796677	1797340	VDA_002478.t01	663	+	4529	142.807	215.395
ADBS01000001	1274684	1275710	VDA_002091.t01	1026	+	6991	220.438	214.852
ADBS01000001	2272763	2273171	VDA_002824.t01	408	-	2780	87.658	214.848
ADBS01000001	2998136	2998853	VDA_003339.t01	717	+	4865	153.402	213.949
ADBS01000001	115179	115716	VDA_001262.t01	537	+	3641	114.807	213.793
ADBS01000001	2304537	2305344	VDA_002847.t01	807	-	5464	172.289	213.493
ADBS01000001	1033516	1034146	VDA_001927.t01	630	-	4257	134.23	213.064
ADBS01000001	1574128	1574782	VDA_002322.t01	654	-	4408	138.992	212.525
ADBS01000001	1314423	1315461	VDA_002121.t01	1038	-	6983	220.186	212.125
ADBS01000001	2035619	2036171	VDA_002664.t01	552	+	3702	116.73	211.468
ADBS01000001	2931072	2932110	VDA_003287.t01	1038	+	6961	219.492	211.457
ADBS01000002	467331	468234	VDA_000572.t01	903	+	6054	190.893	211.398
ADBS01000001	563029	564064	VDA_001589.t01	1035	+	6931	218.546	211.156
ADBS01000001	1923793	1924348	VDA_002573.t01	555	-	3715	117.14	211.063
ADBS01000001	951335	952082	VDA_001870.t01	747	+	4999	157.627	211.013
ADBS01000001	1881344	1882883	VDA_002542.t01	1539	-	10297	324.682	210.969
ADBS01000001	1098335	1099094	VDA_001974.t01	759	-	5078	160.118	210.959
ADBS01000002	1068693	1069323	VDA_000998.t01	630	+	4213	132.843	210.862
ADBS01000001	1307551	1308670	VDA_002114.t01	1119	+	7456	235.1	210.098
ADBS01000001	2609724	2611368	VDA_003059.t01	1644	-	10882	343.128	208.715
ADBS01000001	1933921	1936225	VDA_002584.t01	2304	-	15243	480.637	208.61
ADBS01000001	1256426	1259051	VDA_002082.t01	2625	+	17346	546.948	208.361
ADBS01000004	132842	134126	VDA_000155.t01	1284	-	8450	266.443	207.51
ADBS01000001	1937420	1938143	VDA_002587.t01	723	-	4749	149.744	207.115
ADBS01000001	2190879	2191362	VDA_002779.t01	483	+	3167	99.8608	206.751
ADBS01000001	921320	921980	VDA_001846.t01	660	+	4327	136.438	206.724
ADBS01000001	2041026	2042475	VDA_002669.t01	1449	-	9488	299.172	206.468
ADBS01000002	561365	561872	VDA_000641.t01	507	+	3319	104.654	206.417
ADBS01000001	2453397	2454912	VDA_002942.t01	1515	-	9903	312.258	206.111
ADBS01000001	2732060	2732726	VDA_003146.t01	666	+	4344	136.974	205.666
ADBS01000001	1293936	1294878	VDA_002103.t01	942	+	6133	193.384	205.291
ADBS01000001	1399128	1399446	VDA_002185.t01	318	+	2069	65.239	205.154
ADBS01000001	188770	189943	VDA_001320.t01	1173	-	7630	240.587	205.104
ADBS01000001	2755128	2755884	VDA_003161.t01	756	+	4912	154.884	204.872
ADBS01000001	1936993	1937128	VDA_002586.t01	135	-	877	27.6533	204.839
ADBS01000001	664865	665369	VDA_001667.t01	504	+	3262	102.856	204.08
ADBS01000002	878826	879618	VDA_000873.t01	792	+	5119	161.411	203.801
ADBS01000001	336661	336787	VDA_001422.t01	126	+	813	25.6352	203.454
ADBS01000001	572663	573677	VDA_001597.t01	1014	+	6537	206.123	203.277
ADBS01000001	2014819	2014936	VDA_002646.t01	117	+	753	23.7433	202.935
ADBS01000001	1923272	1923758	VDA_002572.t01	486	-	3123	98.4734	202.62
ADBS01000001	753047	754523	VDA_001723.t01	1476	+	9483	299.015	202.585
ADBS01000001	1308653	1309511	VDA_002115.t01	858	+	5499	173.393	202.089
ADBS01000001	1392711	1392888	VDA_002181.t01	177	+	1133	35.7254	201.838
ADBS01000001	2054892	2056029	VDA_002681.t01	1137	-	7268	229.172	201.559
ADBS01000001	362927	363809	VDA_001443.t01	882	-	5625	177.366	201.095
ADBS01000002	529454	530897	VDA_000617.t01	1443	+	9201	290.123	201.055
ADBS01000002	635440	636184	VDA_000693.t01	744	+	4738	149.397	200.802
ADBS01000001	2594728	2596537	VDA_003047.t01	1809	+	11477	361.889	200.049
ADBS01000001	2701684	2703190	VDA_003121.t01	1506	-	9547	301.033	199.889
ADBS01000001	620404	621376	VDA_001635.t01	972	+	6158	194.172	199.765
ADBS01000001	2672822	2673461	VDA_003104.t01	639	+	4046	127.577	199.651
ADBS01000001	2508472	2509042	VDA_002985.t01	570	+	3604	113.64	199.369
ADBS01000001	79785	80349	VDA_001234.t01	564	-	3566	112.442	199.365
ADBS01000001	2464622	2465642	VDA_002951.t01	1020	-	6432	202.812	198.835
ADBS01000001	1964285	1965692	VDA_002607.t01	1407	-	8871	279.717	198.804
ADBS01000001	335601	336459	VDA_001421.t01	858	-	5384	169.766	197.863
ADBS01000001	2025508	2025730	VDA_002654.t01	222	-	1392	43.8921	197.712
ADBS01000001	2499104	2500178	VDA_002975.t01	1074	+	6722	211.956	197.352
ADBS01000001	1309675	1310278	VDA_002116.t01	603	+	3773	118.969	197.295
ADBS01000001	1815949	1816885	VDA_002495.t01	936	-	5854	184.586	197.208
ADBS01000001	2084418	2085540	VDA_002701.t01	1122	-	7004	220.848	196.834
ADBS01000001	2824023	2824626	VDA_003214.t01	603	+	3760	118.559	196.615
ADBS01000001	764082	764991	VDA_001729.t01	909	+	5664	178.595	196.475
ADBS01000001	1190998	1191679	VDA_002031.t01	681	-	4243	133.789	196.459
ADBS01000001	1811237	1811564	VDA_002491.t01	327	+	2035	64.1669	196.229
ADBS01000002	1031534	1032113	VDA_000965.t01	579	+	3594	113.325	195.725
ADBS01000001	619416	620331	VDA_001634.t01	915	+	5667	178.69	195.29
ADBS01000001	3228736	3230659	VDA_003541.t01	1923	-	11859	373.934	194.453
ADBS01000001	2869719	2870802	VDA_003249.t01	1083	+	6678	210.568	194.431
ADBS01000004	112820	113459	VDA_000147.t01	639	-	3938	124.172	194.322
ADBS01000001	3033934	3034675	VDA_003377.t01	741	-	4556	143.658	193.871
ADBS01000001	1604111	1604672	VDA_002342.t01	561	+	3447	108.69	193.743
ADBS01000001	1926324	1926804	VDA_002575.t01	480	-	2944	92.8292	193.394
ADBS01000004	132130	132823	VDA_000154.t01	693	-	4250	134.01	193.376
ADBS01000001	2349210	2351670	VDA_002882.t01	2460	-	15061	474.898	193.048
ADBS01000001	2277677	2278631	VDA_002828.t01	954	-	5826	183.703	192.561
ADBS01000002	926340	928104	VDA_000890.t01	1764	-	10757	339.186	192.282
ADBS01000001	590307	590913	VDA_001609.t01	606	+	3693	116.446	192.156
ADBS01000001	2724228	2724357	VDA_003138.t01	129	+	786	24.7839	192.123
ADBS01000002	560233	560545	VDA_000639.t01	312	-	1901	59.9417	192.121
ADBS01000001	315580	316207	VDA_001405.t01	627	+	3819	120.419	192.057
ADBS01000001	841717	842671	VDA_001787.t01	954	+	5796	182.758	191.57
ADBS01000001	1631118	1632372	VDA_002358.t01	1254	+	7606	239.83	191.252
ADBS01000001	1431794	1432442	VDA_002209.t01	648	+	3930	123.919	191.234
ADBS01000001	2162371	2162447	VDA_rna147.r01	76	-	460	14.5046	190.85
ADBS01000001	1939015	1940602	VDA_002589.t01	1587	-	9581	302.105	190.362
ADBS01000001	1788413	1789040	VDA_002470.t01	627	+	3777	119.095	189.944
ADBS01000001	2519251	2519437	VDA_002994.t01	186	+	1119	35.2839	189.699
ADBS01000001	1916220	1916790	VDA_002566.t01	570	+	3429	108.122	189.688
ADBS01000001	2242605	2243826	VDA_002810.t01	1221	-	7334	231.253	189.397
ADBS01000001	3203514	3204366	VDA_003515.t01	852	-	5107	161.032	189.005
ADBS01000001	1994845	1996099	VDA_002632.t01	1254	-	7514	236.929	188.939
ADBS01000001	57192	58212	VDA_001217.t01	1020	-	6107	192.564	188.788
ADBS01000001	1306286	1307108	VDA_002113.t01	822	-	4913	154.915	188.461
ADBS01000001	3050755	3051073	VDA_003392.t01	318	-	1900	59.9102	188.397
ADBS01000001	2496473	2498822	VDA_002974.t01	2349	+	14026	442.263	188.277
ADBS01000001	2305419	2306367	VDA_002848.t01	948	-	5654	178.28	188.059
ADBS01000001	1789801	1790575	VDA_002472.t01	774	+	4614	145.487	187.968
ADBS01000001	205315	206842	VDA_001329.t01	1527	-	9034	284.857	186.547
ADBS01000001	884047	885493	VDA_001821.t01	1446	-	8543	269.375	186.29
ADBS01000002	417725	419039	VDA_000537.t01	1314	+	7725	243.582	185.375
ADBS01000001	1451108	1452113	VDA_002226.t01	1005	+	5908	186.289	185.362
ADBS01000001	3034684	3035305	VDA_003378.t01	621	-	3645	114.933	185.077
ADBS01000001	2444244	2445072	VDA_002936.t01	828	-	4851	152.96	184.734
ADBS01000002	128844	129162	VDA_000370.t01	318	+	1863	58.7435	184.728
ADBS01000001	2615966	2617274	VDA_003063.t01	1308	+	7647	241.123	184.345
ADBS01000002	790039	790759	VDA_000812.t01	720	-	4209	132.717	184.329
ADBS01000001	1789054	1789792	VDA_002471.t01	738	+	4307	135.807	184.02
ADBS01000001	366148	367237	VDA_001446.t01	1089	+	6349	200.195	183.833
ADBS01000002	534886	535723	VDA_000622.t01	837	-	4875	153.717	183.652
ADBS01000001	1235966	1236812	VDA_002068.t01	846	-	4916	155.01	183.227
ADBS01000001	1953025	1953553	VDA_002599.t01	528	-	3063	96.5815	182.92
ADBS01000001	1568035	1568440	VDA_002316.t01	405	-	2349	74.0679	182.884
ADBS01000001	2472974	2473628	VDA_002957.t01	654	+	3791	119.537	182.778
ADBS01000001	1784063	1784960	VDA_002466.t01	897	+	5195	163.807	182.617
ADBS01000001	181292	181673	VDA_001314.t01	381	+	2206	69.5589	182.569
ADBS01000001	356503	356588	VDA_rna063.r01	85	-	492	15.5136	182.513
ADBS01000001	2501156	2501969	VDA_002977.t01	813	+	4701	148.23	182.325
ADBS01000002	447226	447805	VDA_000556.t01	579	-	3346	105.505	182.219
ADBS01000001	562280	562829	VDA_001588.t01	549	+	3166	99.8293	181.838
ADBS01000001	616123	616285	VDA_001631.t01	162	+	933	29.419	181.599
ADBS01000001	1482490	1483681	VDA_002251.t01	1191	+	6845	215.834	181.221
ADBS01000002	928351	928909	VDA_000891.t01	558	-	3204	101.027	181.053
ADBS01000002	915824	916496	VDA_000883.t01	672	+	3846	121.271	180.462
ADBS01000001	2769810	2770515	VDA_003174.t01	705	-	4033	127.167	180.379
ADBS01000001	2466731	2468486	VDA_002954.t01	1755	+	10000	315.317	179.668
ADBS01000001	2671462	2672812	VDA_003103.t01	1350	+	7687	242.384	179.544
ADBS01000001	851359	852166	VDA_001793.t01	807	+	4582	144.478	179.031
ADBS01000002	884797	885526	VDA_000877.t01	729	+	4138	130.478	178.982
ADBS01000001	612462	613449	VDA_001627.t01	987	+	5595	176.42	178.743
ADBS01000001	2907743	2908352	VDA_003267.t01	609	-	3452	108.847	178.731
ADBS01000001	16994	17204	VDA_001185.t01	210	-	1189	37.4912	178.529
ADBS01000001	2320518	2321322	VDA_002858.t01	804	-	4548	143.406	178.366
ADBS01000001	186501	187569	VDA_001318.t01	1068	+	6040	190.451	178.325
ADBS01000001	1510100	1510697	VDA_002272.t01	597	-	3376	106.451	178.31
ADBS01000001	3013772	3014501	VDA_003357.t01	729	-	4119	129.879	178.16
ADBS01000001	330530	331088	VDA_001415.t01	558	-	3152	99.3878	178.114
ADBS01000001	3077305	3077980	VDA_003413.t01	675	+	3809	120.104	177.932
ADBS01000001	116627	117338	VDA_001264.t01	711	+	4009	126.41	177.792
ADBS01000001	3027540	3028005	VDA_003370.t01	465	-	2610	82.2977	176.984
ADBS01000001	3063451	3064180	VDA_003401.t01	729	-	4091	128.996	176.949
ADBS01000001	2035035	2035620	VDA_002663.t01	585	+	3279	103.392	176.739
ADBS01000001	3094557	3095139	VDA_003427.t01	582	+	3258	102.73	176.512
ADBS01000001	2728543	2728798	VDA_003142.t01	255	-	1427	44.9957	176.454
ADBS01000001	3209052	3210021	VDA_003521.t01	969	-	5419	170.87	176.337
ADBS01000001	662777	663863	VDA_001665.t01	1086	+	6072	191.46	176.299
ADBS01000001	1952198	1953014	VDA_002598.t01	816	-	4546	143.343	175.665
ADBS01000001	75325	76144	VDA_001229.t01	819	-	4562	143.847	175.638
ADBS01000001	172231	173797	VDA_001304.t01	1566	+	8716	274.83	175.498
ADBS01000002	846793	848086	VDA_000849.t01	1293	+	7196	226.902	175.485
ADBS01000001	2846525	2847710	VDA_003228.t01	1185	-	6585	207.636	175.22
ADBS01000002	591142	592162	VDA_000664.t01	1020	-	5668	178.721	175.217
ADBS01000001	1959059	1959989	VDA_002603.t01	930	-	5161	162.735	174.984
ADBS01000001	231716	232805	VDA_001345.t01	1089	+	6034	190.262	174.713
ADBS01000001	2925620	2926376	VDA_003280.t01	756	+	4186	131.992	174.592
ADBS01000001	109975	110626	VDA_001258.t01	651	+	3598	113.451	174.272
ADBS01000001	1977502	1978327	VDA_002618.t01	825	-	4559	143.753	174.246
ADBS01000001	2044838	2045738	VDA_002673.t01	900	+	4971	156.744	174.16
ADBS01000001	2919543	2921334	VDA_003276.t01	1791	-	9872	311.281	173.803
ADBS01000001	2953878	2955267	VDA_003303.t01	1389	+	7650	241.217	173.663
ADBS01000002	1205966	1206983	VDA_001109.t01	1017	+	5591	176.294	173.347
ADBS01000001	434847	435936	VDA_001493.t01	1089	+	5986	188.749	173.323
ADBS01000002	1065797	1066310	VDA_000996.t01	513	+	2819	88.8878	173.271
ADBS01000001	2997035	2997887	VDA_003338.t01	852	-	4668	147.19	172.758
ADBS01000001	2185666	2186287	VDA_002772.t01	621	-	3388	106.829	172.028
ADBS01000002	164607	164988	VDA_000399.t01	381	-	2077	65.4913	171.893
ADBS01000001	81470	82202	VDA_001236.t01	732	-	3976	125.37	171.27
ADBS01000001	683992	684949	VDA_001684.t01	957	+	5191	163.681	171.035
ADBS01000001	3017563	3018313	VDA_003360.t01	750	-	4067	128.239	170.986
ADBS01000001	516407	516680	VDA_001552.t01	273	+	1477	46.5723	170.594
ADBS01000001	2073429	2074794	VDA_002693.t01	1365	-	7384	232.83	170.571
ADBS01000001	1313057	1313312	VDA_002119.t01	255	-	1379	43.4822	170.518
ADBS01000001	1389241	1389889	VDA_002178.t01	648	-	3500	110.361	170.31
ADBS01000001	1830044	1830803	VDA_002505.t01	759	-	4064	128.145	168.834
ADBS01000002	364620	365601	VDA_000496.t01	981	-	5250	165.541	168.747
ADBS01000001	1604676	1605645	VDA_002343.t01	969	+	5179	163.303	168.527
ADBS01000002	874520	875060	VDA_000869.t01	540	-	2884	90.9373	168.402
ADBS01000001	1509023	1509097	VDA_rna122.r01	74	-	395	12.455	168.311
ADBS01000001	1857939	1858503	VDA_002525.t01	564	+	3009	94.8788	168.225
ADBS01000001	1957722	1958805	VDA_002602.t01	1083	-	5773	182.032	168.082
ADBS01000002	1208991	1210185	VDA_001111.t01	1194	-	6363	200.636	168.037
ADBS01000001	3100389	3101109	VDA_003433.t01	720	+	3831	120.798	167.775
ADBS01000001	923742	925032	VDA_001848.t01	1290	+	6863	216.402	167.753
ADBS01000001	702290	703223	VDA_001701.t01	933	+	4958	156.334	167.561
ADBS01000001	174834	175086	VDA_001306.t01	252	+	1333	42.0317	166.793
ADBS01000001	1787343	1788414	VDA_002469.t01	1071	+	5630	177.523	165.755
ADBS01000001	1432798	1433935	VDA_002210.t01	1137	+	5975	188.402	165.701
ADBS01000001	1743224	1744220	VDA_002435.t01	996	-	5233	165.005	165.668
ADBS01000001	1786281	1787328	VDA_002468.t01	1047	+	5500	173.424	165.639
ADBS01000001	3206713	3207439	VDA_003517.t01	726	-	3807	120.041	165.346
ADBS01000001	672567	673371	VDA_001674.t01	804	-	4212	132.811	165.188
ADBS01000001	2554011	2554212	VDA_003016.t01	201	+	1052	33.1713	165.031
ADBS01000001	757075	757513	VDA_001725.t01	438	+	2288	72.1445	164.713
ADBS01000001	70303	71041	VDA_001224.t01	738	+	3852	121.46	164.58
ADBS01000001	110625	111606	VDA_001259.t01	981	+	5107	161.032	164.151
ADBS01000001	2586205	2587306	VDA_003041.t01	1101	+	5717	180.267	163.73
ADBS01000001	680186	681221	VDA_001679.t01	1035	+	5329	168.032	162.35
ADBS01000001	93216	93945	VDA_001244.t01	729	+	3745	118.086	161.984
ADBS01000001	896229	896904	VDA_001829.t01	675	-	3463	109.194	161.769
ADBS01000001	331391	332270	VDA_001416.t01	879	+	4504	142.019	161.568
ADBS01000002	521163	521412	VDA_000611.t01	249	+	1271	40.0767	160.951
ADBS01000001	53485	54376	VDA_001214.t01	891	-	4547	143.374	160.914
ADBS01000001	1930613	1931816	VDA_002581.t01	1203	-	6118	192.911	160.358
ADBS01000001	1269588	1271331	VDA_002088.t01	1743	-	8847	278.961	160.046
ADBS01000001	1928642	1929293	VDA_002578.t01	651	-	3303	104.149	159.983
ADBS01000001	737053	737473	VDA_001715.t01	420	+	2130	67.1625	159.911
ADBS01000001	2763897	2764575	VDA_003168.t01	678	-	3431	108.185	159.565
ADBS01000001	1295661	1296591	VDA_002104.t01	930	+	4706	148.388	159.557
ADBS01000001	1916776	1917490	VDA_002567.t01	714	+	3599	113.482	158.939
ADBS01000001	1433938	1435642	VDA_002211.t01	1704	+	8589	270.825	158.935
ADBS01000002	498781	500434	VDA_000594.t01	1653	+	8329	262.627	158.879
ADBS01000004	9686	10934	VDA_000092.t01	1248	+	6282	198.082	158.719
ADBS01000001	1931805	1932582	VDA_002582.t01	777	-	3905	123.131	158.47
ADBS01000001	498672	499341	VDA_001539.t01	669	+	3358	105.883	158.271
ADBS01000001	534546	535365	VDA_001568.t01	819	+	4105	129.437	158.043
ADBS01000001	529910	531341	VDA_001565.t01	1431	+	7165	225.924	157.879
ADBS01000001	1956258	1957719	VDA_002601.t01	1461	-	7307	230.402	157.702
ADBS01000001	388592	389447	VDA_001461.t01	855	-	4272	134.703	157.548
ADBS01000001	210866	211853	VDA_001334.t01	987	+	4930	155.451	157.499
ADBS01000001	1744769	1745354	VDA_002436.t01	585	-	2919	92.0409	157.335
ADBS01000001	1784964	1786260	VDA_002467.t01	1296	+	6459	203.663	157.147
ADBS01000001	377664	377970	VDA_001454.t01	306	+	1525	48.0858	157.143
ADBS01000001	3041817	3043149	VDA_003385.t01	1332	-	6638	209.307	157.138
ADBS01000001	1852917	1853892	VDA_002521.t01	975	-	4844	152.739	156.656
ADBS01000001	2268355	2269918	VDA_002821.t01	1563	+	7753	244.465	156.408
ADBS01000001	1689288	1689585	VDA_002398.t01	297	+	1472	46.4146	156.278
ADBS01000001	1763394	1764057	VDA_002451.t01	663	+	3285	103.582	156.232
ADBS01000001	130515	130989	VDA_001275.t01	474	+	2348	74.0364	156.195
ADBS01000001	2749343	2750597	VDA_003156.t01	1254	-	6211	195.843	156.175
ADBS01000001	1179235	1180924	VDA_002023.t01	1689	-	8349	263.258	155.866
ADBS01000002	813178	813946	VDA_000821.t01	768	-	3792	119.568	155.688
ADBS01000001	3078766	3079789	VDA_003415.t01	1023	+	5040	158.92	155.347
ADBS01000001	2518811	2519057	VDA_002993.t01	246	+	1211	38.1848	155.223
ADBS01000001	133687	134689	VDA_001279.t01	1002	+	4931	155.483	155.172
ADBS01000001	504918	506022	VDA_001544.t01	1104	-	5430	171.217	155.088
ADBS01000001	79363	79789	VDA_001233.t01	426	-	2088	65.8381	154.55
ADBS01000001	1978495	1979419	VDA_002619.t01	924	-	4528	142.775	154.519
ADBS01000001	2912850	2913123	VDA_003270.t01	273	+	1335	42.0948	154.193
ADBS01000002	1049210	1050203	VDA_000983.t01	993	-	4848	152.866	153.943
ADBS01000002	1051337	1051523	VDA_000985.t01	186	-	908	28.6308	153.929
ADBS01000002	142685	143348	VDA_000381.t01	663	-	3236	102.036	153.901
ADBS01000001	2596536	2597277	VDA_003048.t01	741	+	3608	113.766	153.531
ADBS01000001	374037	375396	VDA_001452.t01	1359	+	6604	208.235	153.227
ADBS01000001	109373	109952	VDA_001257.t01	579	+	2812	88.667	153.138
ADBS01000001	3012810	3013776	VDA_003356.t01	966	-	4676	147.442	152.632
ADBS01000002	160326	161622	VDA_000395.t01	1296	-	6260	197.388	152.306
ADBS01000001	1259647	1260595	VDA_002083.t01	948	+	4566	143.974	151.871
ADBS01000001	817485	817570	VDA_rna110.r01	85	+	409	12.8965	151.723
ADBS01000001	2089366	2090644	VDA_002706.t01	1278	-	6143	193.699	151.564
ADBS01000001	2182299	2183439	VDA_002770.t01	1140	-	5460	172.163	151.02
ADBS01000001	304089	304881	VDA_001396.t01	792	+	3783	119.284	150.611
ADBS01000001	2708186	2709779	VDA_003126.t01	1593	+	7608	239.893	150.592
ADBS01000001	1590575	1591229	VDA_002334.t01	654	+	3117	98.2842	150.282
ADBS01000001	2910595	2910781	VDA_003269.t01	186	-	886	27.9371	150.199
ADBS01000001	1612774	1613455	VDA_002349.t01	681	+	3241	102.194	150.065
ADBS01000002	110234	111206	VDA_000356.t01	972	+	4625	145.834	150.035
ADBS01000001	342971	343658	VDA_001429.t01	687	-	3262	102.856	149.718
ADBS01000001	650818	651430	VDA_001657.t01	612	+	2901	91.4734	149.466
ADBS01000001	2229368	2229686	VDA_002800.t01	318	-	1506	47.4867	149.329
ADBS01000001	1675292	1676303	VDA_002386.t01	1011	-	4768	150.343	148.707
ADBS01000001	1802626	1803184	VDA_002484.t01	558	-	2630	82.9283	148.617
ADBS01000001	519085	519373	VDA_001554.t01	288	+	1357	42.7885	148.571
ADBS01000001	2013516	2014650	VDA_002645.t01	1134	+	5339	168.348	148.455
ADBS01000001	2693469	2694294	VDA_003113.t01	825	-	3883	122.437	148.409
ADBS01000001	948919	950140	VDA_001867.t01	1221	+	5717	180.267	147.638
ADBS01000001	391599	392148	VDA_001464.t01	549	+	2570	81.0364	147.607
ADBS01000002	530871	531531	VDA_000618.t01	660	+	3086	97.3067	147.434
ADBS01000001	1799844	1801539	VDA_002482.t01	1695	-	7923	249.825	147.39
ADBS01000001	2821112	2821379	VDA_003211.t01	267	+	1246	39.2885	147.148
ADBS01000001	166203	166280	VDA_rna038.r01	77	+	359	11.3199	147.011
ADBS01000002	199364	200156	VDA_000420.t01	792	-	3689	116.32	146.869
ADBS01000001	2100614	2101484	VDA_002717.t01	870	-	4044	127.514	146.568
ADBS01000001	3044856	3045861	VDA_003388.t01	1005	-	4667	147.158	146.426
ADBS01000001	1924359	1925973	VDA_002574.t01	1614	-	7494	236.298	146.405
ADBS01000001	1779926	1780670	VDA_002463.t01	744	+	3454	108.91	146.385
ADBS01000002	450088	450832	VDA_000558.t01	744	-	3443	108.564	145.919
ADBS01000001	2906613	2907561	VDA_003266.t01	948	-	4384	138.235	145.817
ADBS01000001	1694733	1696197	VDA_002403.t01	1464	+	6766	213.343	145.726
ADBS01000001	1760381	1761278	VDA_002448.t01	897	+	4142	130.604	145.601
ADBS01000001	367238	368087	VDA_001447.t01	849	+	3914	123.415	145.365
ADBS01000001	65678	65754	VDA_rna016.r01	76	-	350	11.0361	145.212
ADBS01000001	2415351	2416422	VDA_002917.t01	1071	-	4927	155.357	145.057
ADBS01000001	1391318	1392017	VDA_002180.t01	699	-	3211	101.248	144.847
ADBS01000001	1795210	1796182	VDA_002477.t01	972	-	4463	140.726	144.78
ADBS01000001	357126	357201	VDA_rna068.r01	75	-	344	10.8469	144.625
ADBS01000001	2071731	2073246	VDA_002692.t01	1515	-	6937	218.735	144.38
ADBS01000001	1765590	1766565	VDA_002453.t01	975	+	4461	140.663	144.27
ADBS01000001	1940641	1942747	VDA_002590.t01	2106	-	9590	302.389	143.584
ADBS01000001	801063	801195	VDA_001757.t01	132	+	601	18.9505	143.565
ADBS01000001	2020312	2021602	VDA_002651.t01	1290	-	5857	184.681	143.164
ADBS01000001	766673	767693	VDA_001731.t01	1020	+	4623	145.771	142.913
ADBS01000001	3213583	3214219	VDA_003525.t01	636	+	2877	90.7166	142.636
ADBS01000001	1481566	1481896	VDA_002250.t01	330	+	1491	47.0137	142.466
ADBS01000001	2878035	2878725	VDA_003254.t01	690	+	3116	98.2527	142.395
ADBS01000002	531535	532402	VDA_000619.t01	867	+	3911	123.32	142.238
ADBS01000002	711061	711712	VDA_000756.t01	651	-	2935	92.5454	142.159
ADBS01000001	1774899	1777554	VDA_002460.t01	2655	-	11967	377.339	142.124
ADBS01000001	2025745	2026771	VDA_002655.t01	1026	-	4611	145.393	141.708
ADBS01000001	932596	932722	VDA_001855.t01	126	-	563	17.7523	140.891
ADBS01000001	17212	17950	VDA_001186.t01	738	-	3297	103.96	140.867
ADBS01000001	3065326	3067759	VDA_003403.t01	2433	-	10866	342.623	140.823
ADBS01000001	671369	671528	VDA_001672.t01	159	-	707	22.2929	140.207
ADBS01000001	1762193	1763171	VDA_002450.t01	978	+	4339	136.816	139.894
ADBS01000001	457198	459169	VDA_001510.t01	1971	+	8733	275.366	139.709
ADBS01000001	3180619	3181222	VDA_003499.t01	603	+	2671	84.2211	139.67
ADBS01000001	3197170	3197992	VDA_003509.t01	822	+	3641	114.807	139.668
ADBS01000002	1101253	1102120	VDA_001024.t01	867	-	3840	121.082	139.656
ADBS01000001	2578469	2580203	VDA_003037.t01	1734	-	7662	241.596	139.329
ADBS01000001	1320006	1321665	VDA_002126.t01	1659	-	7320	230.812	139.127
ADBS01000001	198374	198450	VDA_rna050.r01	76	+	335	10.5631	138.988
ADBS01000001	3208495	3209053	VDA_003520.t01	558	-	2459	77.5364	138.954
ADBS01000001	1946399	1946786	VDA_002594.t01	387	-	1697	53.5092	138.267
ADBS01000001	173920	174532	VDA_001305.t01	612	+	2683	84.5995	138.234
ADBS01000001	1043525	1044398	VDA_001936.t01	873	+	3827	120.672	138.226
ADBS01000001	1817742	1818528	VDA_002497.t01	786	+	3443	108.564	138.122
ADBS01000001	300100	300964	VDA_001392.t01	864	+	3780	119.19	137.951
ADBS01000001	2867192	2868617	VDA_003247.t01	1425	+	6230	196.442	137.854
ADBS01000001	132164	132794	VDA_001277.t01	630	+	2753	86.8067	137.788
ADBS01000001	1405162	1405489	VDA_002189.t01	327	+	1428	45.0272	137.698
ADBS01000002	609106	610522	VDA_000677.t01	1416	+	6171	194.582	137.417
ADBS01000001	2731208	2731826	VDA_003145.t01	618	-	2689	84.7887	137.198
ADBS01000001	1319385	1319988	VDA_002125.t01	603	-	2622	82.676	137.108
ADBS01000001	2935900	2937172	VDA_003289.t01	1272	-	5520	174.055	136.836
ADBS01000002	584266	585283	VDA_000658.t01	1017	-	4403	138.834	136.513
ADBS01000001	259638	260487	VDA_001363.t01	849	+	3668	115.658	136.229
ADBS01000001	906064	907318	VDA_001836.t01	1254	-	5416	170.776	136.185
ADBS01000001	894873	896220	VDA_001828.t01	1347	-	5814	183.325	136.099
ADBS01000001	3139927	3140003	VDA_rna219.r01	76	+	328	10.3424	136.084
ADBS01000002	500462	501920	VDA_000595.t01	1458	+	6281	198.05	135.837
ADBS01000001	122834	125054	VDA_001269.t01	2220	+	9552	301.19	135.671
ADBS01000001	610159	611053	VDA_001625.t01	894	-	3846	121.271	135.65
ADBS01000001	558078	559932	VDA_001586.t01	1854	-	7970	251.307	135.549
ADBS01000001	2441594	2443478	VDA_002934.t01	1884	-	8091	255.123	135.415
ADBS01000001	556792	557758	VDA_001585.t01	966	-	4120	129.91	134.483
ADBS01000001	2463929	2464547	VDA_002950.t01	618	+	2635	83.0859	134.443
ADBS01000001	1948350	1950153	VDA_002596.t01	1803	-	7666	241.722	134.066
ADBS01000002	422858	423290	VDA_000540.t01	432	-	1836	57.8921	134.01
ADBS01000001	1272204	1272447	VDA_002089.t01	243	+	1032	32.5407	133.912
ADBS01000001	669036	669243	VDA_001670.t01	207	-	875	27.5902	133.286
ADBS01000002	113947	114145	VDA_000360.t01	198	-	836	26.3605	133.134
ADBS01000002	313408	314752	VDA_000464.t01	1344	-	5659	178.438	132.766
ADBS01000001	3146385	3150051	VDA_003480.t01	3666	+	15408	485.84	132.526
ADBS01000001	716519	717686	VDA_001709.t01	1167	-	4900	154.505	132.395
ADBS01000001	2652655	2653447	VDA_003090.t01	792	-	3323	104.78	132.298
ADBS01000002	1050213	1051338	VDA_000984.t01	1125	-	4720	148.829	132.293
ADBS01000001	1764075	1765587	VDA_002452.t01	1512	+	6334	199.722	132.091
ADBS01000001	2559593	2560934	VDA_003021.t01	1341	-	5604	176.703	131.77
ADBS01000002	549463	550024	VDA_000632.t01	561	+	2340	73.7841	131.522
ADBS01000001	225208	226012	VDA_001340.t01	804	+	3350	105.631	131.382
ADBS01000001	2484691	2485294	VDA_002965.t01	603	+	2512	79.2075	131.356
ADBS01000001	2189965	2190229	VDA_002777.t01	264	-	1099	34.6533	131.263
ADBS01000001	1540907	1541789	VDA_002294.t01	882	-	3659	115.374	130.81
ADBS01000001	539575	540439	VDA_001573.t01	864	-	3577	112.789	130.543
ADBS01000001	2558475	2559555	VDA_003020.t01	1080	-	4461	140.663	130.243
ADBS01000001	2592191	2592920	VDA_003045.t01	729	+	3011	94.9419	130.236
ADBS01000001	2733666	2736438	VDA_003147.t01	2772	-	11444	360.848	130.176
ADBS01000001	1383638	1384943	VDA_002174.t01	1305	+	5360	169.01	129.509
ADBS01000001	1761449	1762178	VDA_002449.t01	729	+	2990	94.2797	129.327
ADBS01000001	3224018	3224756	VDA_003536.t01	738	+	3026	95.4148	129.288
ADBS01000001	130992	132048	VDA_001276.t01	1056	+	4327	136.438	129.202
ADBS01000002	664250	665000	VDA_000717.t01	750	+	3072	96.8653	129.154
ADBS01000002	380173	380440	VDA_000506.t01	267	-	1092	34.4326	128.961
ADBS01000001	503812	504865	VDA_001543.t01	1053	+	4302	135.649	128.822
ADBS01000002	707900	709607	VDA_000754.t01	1707	-	6970	219.776	128.75
ADBS01000001	1816981	1817731	VDA_002496.t01	750	+	3062	96.55	128.733
ADBS01000001	166730	166807	VDA_rna042.r01	77	+	314	9.90094	128.584
ADBS01000001	310363	312070	VDA_001400.t01	1707	+	6947	219.05	128.325
ADBS01000002	1130153	1130966	VDA_001046.t01	813	+	3299	104.023	127.95
ADBS01000002	291922	292831	VDA_000447.t01	909	-	3688	116.289	127.93
ADBS01000001	2868618	2869716	VDA_003248.t01	1098	+	4452	140.379	127.85
ADBS01000002	150262	150862	VDA_000387.t01	600	+	2432	76.685	127.808
ADBS01000001	506637	507240	VDA_001545.t01	603	+	2444	77.0634	127.8
ADBS01000002	1243035	1244250	VDA_001136.t01	1215	+	4923	155.23	127.762
ADBS01000002	814386	814887	VDA_000822.t01	501	+	2027	63.9147	127.574
ADBS01000001	2511389	2512361	VDA_002988.t01	972	+	3919	123.573	127.132
ADBS01000001	3191775	3193245	VDA_003507.t01	1470	+	5912	186.415	126.813
ADBS01000001	1442438	1442642	VDA_002218.t01	204	-	818	25.7929	126.436
ADBS01000001	1578960	1579776	VDA_002326.t01	816	+	3270	103.109	126.359
ADBS01000001	1027177	1028017	VDA_001923.t01	840	+	3362	106.009	126.202
ADBS01000001	2957000	2957864	VDA_003306.t01	864	+	3444	108.595	125.689
ADBS01000002	577448	578243	VDA_000652.t01	795	+	3165	99.7977	125.532
ADBS01000002	92507	93539	VDA_000341.t01	1032	-	4105	129.437	125.424
ADBS01000001	1160803	1161469	VDA_002009.t01	666	-	2649	83.5274	125.416
ADBS01000001	3150111	3151491	VDA_003481.t01	1380	-	5486	172.983	125.35
ADBS01000001	2443666	2444245	VDA_002935.t01	579	-	2298	72.4598	125.146
ADBS01000001	2983534	2985865	VDA_003329.t01	2331	-	9226	290.911	124.801
ADBS01000001	866958	868128	VDA_001805.t01	1170	+	4626	145.865	124.671
ADBS01000001	2483267	2484692	VDA_002964.t01	1425	+	5631	177.555	124.6
ADBS01000001	3016481	3017561	VDA_003359.t01	1080	-	4264	134.451	124.492
ADBS01000002	1258592	1260089	VDA_001146.t01	1497	+	5907	186.258	124.421
ADBS01000002	1015899	1016016	VDA_000952.t01	117	-	461	14.5361	124.24
ADBS01000001	453213	453915	VDA_001506.t01	702	-	2763	87.122	124.105
ADBS01000002	563644	564508	VDA_000643.t01	864	-	3399	107.176	124.046
ADBS01000001	1509360	1509434	VDA_rna125.r01	74	-	291	9.17572	123.996
ADBS01000001	2751217	2753839	VDA_003159.t01	2622	-	10302	324.839	123.89
ADBS01000002	654528	656424	VDA_000710.t01	1896	+	7441	234.627	123.748
ADBS01000001	3226594	3227185	VDA_003539.t01	591	-	2318	73.0904	123.672
ADBS01000001	2517369	2518380	VDA_002992.t01	1011	+	3958	124.802	123.444
ADBS01000001	2506218	2507139	VDA_002982.t01	921	-	3603	113.609	123.354
ADBS01000002	875673	876330	VDA_000870.t01	657	-	2567	80.9418	123.199
ADBS01000001	2597673	2598036	VDA_003050.t01	363	+	1416	44.6488	123
ADBS01000002	656582	657473	VDA_000711.t01	891	+	3473	109.509	122.906
ADBS01000001	2576403	2578467	VDA_003036.t01	2064	-	7995	252.096	122.139
ADBS01000001	2694899	2695661	VDA_003114.t01	762	-	2951	93.05	122.113
ADBS01000001	2377946	2378552	VDA_002896.t01	606	-	2345	73.9418	122.016
ADBS01000002	1234159	1235050	VDA_001131.t01	891	-	3446	108.658	121.951
ADBS01000001	2447990	2449424	VDA_002939.t01	1434	-	5539	174.654	121.795
ADBS01000001	596785	597433	VDA_001614.t01	648	-	2498	78.7661	121.553
ADBS01000001	528948	529923	VDA_001564.t01	975	+	3755	118.401	121.437
ADBS01000001	3217442	3218684	VDA_003529.t01	1242	-	4778	150.658	121.303
ADBS01000001	2374640	2375339	VDA_002892.t01	699	+	2689	84.7887	121.3
ADBS01000001	690434	691064	VDA_001691.t01	630	+	2417	76.212	120.971
ADBS01000001	1996429	1997188	VDA_002633.t01	759	+	2904	91.568	120.643
ADBS01000001	1661056	1661932	VDA_002376.t01	876	-	3345	105.473	120.403
ADBS01000001	3232339	3233287	VDA_003543.t01	948	+	3614	113.955	120.206
ADBS01000001	3198004	3199453	VDA_003510.t01	1449	+	5523	174.149	120.186
ADBS01000001	950139	951174	VDA_001868.t01	1035	+	3942	124.298	120.095
ADBS01000002	661097	661769	VDA_000714.t01	672	-	2555	80.5634	119.886
ADBS01000001	3000507	3000963	VDA_003342.t01	456	-	1732	54.6128	119.765
ADBS01000002	1103931	1104642	VDA_001027.t01	711	+	2693	84.9148	119.43
ADBS01000002	1102335	1102494	VDA_001025.t01	159	-	602	18.9821	119.384
ADBS01000001	1932593	1933847	VDA_002583.t01	1254	-	4745	149.618	119.312
ADBS01000001	76159	76861	VDA_001230.t01	702	-	2656	83.7481	119.299
ADBS01000001	2754244	2755129	VDA_003160.t01	885	+	3345	105.473	119.179
ADBS01000001	1756051	1756615	VDA_002444.t01	564	-	2131	67.194	119.138
ADBS01000001	2190251	2190461	VDA_002778.t01	210	-	792	24.9731	118.919
ADBS01000002	860190	861180	VDA_000859.t01	990	+	3727	117.519	118.706
ADBS01000001	2961689	2962235	VDA_003310.t01	546	+	2051	64.6714	118.446
ADBS01000001	1690583	1691522	VDA_002400.t01	939	-	3519	110.96	118.168
ADBS01000001	2065829	2066045	VDA_002687.t01	216	-	809	25.5091	118.098
ADBS01000002	855219	855633	VDA_000855.t01	414	-	1550	48.8741	118.053
ADBS01000002	1054136	1055078	VDA_000987.t01	942	-	3523	111.086	117.926
ADBS01000002	873788	874436	VDA_000868.t01	648	-	2422	76.3697	117.854
ADBS01000001	2445567	2446203	VDA_002937.t01	636	-	2377	74.9508	117.847
ADBS01000002	367352	368357	VDA_000499.t01	1005	-	3748	118.181	117.593
ADBS01000001	2900209	2900286	VDA_rna209.r01	77	+	287	9.04959	117.527
ADBS01000002	496472	497327	VDA_000592.t01	855	+	3186	100.46	117.497
ADBS01000001	3189674	3190637	VDA_003505.t01	963	+	3563	112.347	116.664
ADBS01000001	209825	210719	VDA_001333.t01	894	-	3305	104.212	116.568
ADBS01000001	2491562	2494481	VDA_002971.t01	2919	+	10790	340.227	116.556
ADBS01000001	2478228	2478378	VDA_002960.t01	150	+	554	17.4685	116.457
ADBS01000001	3207935	3208499	VDA_003519.t01	564	-	2081	65.6174	116.343
ADBS01000002	660343	661027	VDA_000713.t01	684	+	2522	79.5229	116.261
ADBS01000004	10935	11895	VDA_000093.t01	960	+	3539	111.591	116.24
ADBS01000001	2105348	2106404	VDA_002721.t01	1056	-	3892	122.721	116.213
ADBS01000002	815545	815671	VDA_000823.t01	126	-	462	14.5676	115.616
ADBS01000002	419120	420599	VDA_000538.t01	1479	-	5422	170.965	115.595
ADBS01000002	343831	345016	VDA_000483.t01	1185	+	4325	136.374	115.084
ADBS01000001	597506	598193	VDA_001615.t01	687	-	2507	79.0499	115.065
ADBS01000002	151513	152500	VDA_000388.t01	987	-	3599	113.482	114.977
ADBS01000001	541846	542431	VDA_001575.t01	585	+	2132	67.2255	114.915
ADBS01000001	2782454	2783378	VDA_003184.t01	924	+	3367	106.167	114.899
ADBS01000001	270430	273910	VDA_001373.t01	3480	+	12673	399.601	114.828
ADBS01000001	737644	740287	VDA_001716.t01	2643	-	9564	301.569	114.101
ADBS01000001	1781906	1783142	VDA_002465.t01	1236	+	4458	140.568	113.728
ADBS01000001	1034620	1034977	VDA_001928.t01	357	+	1287	40.5813	113.673
ADBS01000001	1319091	1319292	VDA_002124.t01	201	-	723	22.7974	113.42
ADBS01000001	2001515	2002412	VDA_002638.t01	897	-	3222	101.595	113.261
ADBS01000002	1297608	1297722	VDA_001165.t01	114	+	408	12.8649	112.85
ADBS01000001	1606014	1607169	VDA_002344.t01	1155	+	4131	130.257	112.777
ADBS01000001	414844	415684	VDA_001480.t01	840	-	3004	94.7211	112.763
ADBS01000001	1026313	1027174	VDA_001922.t01	861	+	3079	97.086	112.76
ADBS01000001	2770522	2770648	VDA_003175.t01	126	-	450	14.1893	112.613
ADBS01000001	832858	834502	VDA_001781.t01	1644	-	5865	184.933	112.49
ADBS01000001	2067487	2068618	VDA_002689.t01	1131	+	4029	127.041	112.326
ADBS01000001	1780735	1781629	VDA_002464.t01	894	-	3181	100.302	112.195
ADBS01000001	1846236	1847451	VDA_002517.t01	1215	+	4322	136.28	112.164
ADBS01000001	598195	598828	VDA_001616.t01	633	-	2250	70.9463	112.079
ADBS01000001	2669804	2670878	VDA_003102.t01	1074	-	3815	120.293	112.005
ADBS01000002	631760	632927	VDA_000690.t01	1167	+	4145	130.699	111.996
ADBS01000001	1015135	1015765	VDA_001914.t01	630	+	2235	70.4733	111.862
ADBS01000001	166492	166569	VDA_rna040.r01	77	+	273	8.60815	111.794
ADBS01000001	1954055	1955801	VDA_002600.t01	1746	-	6189	195.149	111.769
ADBS01000001	583275	584583	VDA_001604.t01	1308	-	4636	146.181	111.759
ADBS01000002	1070806	1073179	VDA_001001.t01	2373	-	8405	265.024	111.683
ADBS01000001	2290292	2291129	VDA_002837.t01	837	-	2962	93.3968	111.585
ADBS01000001	305394	306120	VDA_001397.t01	726	+	2562	80.7841	111.273
ADBS01000001	1476669	1477902	VDA_002246.t01	1233	+	4339	136.816	110.962
ADBS01000001	1161458	1162700	VDA_002010.t01	1242	-	4366	137.667	110.843
ADBS01000001	1118272	1119877	VDA_001986.t01	1605	+	5629	177.492	110.587
ADBS01000001	2416421	2417522	VDA_002918.t01	1101	-	3850	121.397	110.261
ADBS01000001	2699411	2699993	VDA_003118.t01	582	-	2035	64.1669	110.252
ADBS01000002	1217899	1218823	VDA_001118.t01	924	+	3226	101.721	110.088
ADBS01000001	361040	361631	VDA_001441.t01	591	-	2063	65.0498	110.067
ADBS01000001	1946800	1947844	VDA_002595.t01	1044	-	3641	114.807	109.968
ADBS01000001	2696138	2697452	VDA_003115.t01	1314	-	4565	143.942	109.545
ADBS01000001	2698412	2699069	VDA_003117.t01	657	-	2279	71.8607	109.377
ADBS01000001	2763713	2763839	VDA_003167.t01	126	+	437	13.7793	109.36
ADBS01000001	1987824	1988361	VDA_002627.t01	537	+	1860	58.6489	109.216
ADBS01000001	2543018	2543861	VDA_003006.t01	843	-	2918	92.0094	109.145
ADBS01000001	2999714	3000305	VDA_003341.t01	591	-	2044	64.4507	109.054
ADBS01000001	2101575	2103291	VDA_002718.t01	1716	-	5931	187.014	108.983
ADBS01000001	2011826	2012453	VDA_002644.t01	627	+	2163	68.203	108.777
ADBS01000001	1736763	1737249	VDA_002429.t01	486	+	1676	52.8471	108.739
ADBS01000001	1611060	1612725	VDA_002348.t01	1665	+	5740	180.992	108.704
ADBS01000001	2318043	2318895	VDA_002856.t01	852	-	2937	92.6085	108.695
ADBS01000001	1558692	1559499	VDA_002309.t01	807	+	2773	87.4373	108.349
ADBS01000001	689424	690438	VDA_001690.t01	1014	+	3483	109.825	108.308
ADBS01000002	1251226	1251865	VDA_001141.t01	639	+	2193	69.1489	108.214
ADBS01000002	610637	612785	VDA_000678.t01	2148	-	7366	232.262	108.13
ADBS01000002	293547	294303	VDA_000449.t01	756	-	2591	81.6986	108.067
ADBS01000001	769846	770917	VDA_001734.t01	1071	+	3665	115.564	107.902
ADBS01000002	1028292	1029042	VDA_000963.t01	750	-	2565	80.8787	107.838
ADBS01000001	1859667	1861764	VDA_002528.t01	2097	-	7169	226.051	107.797
ADBS01000002	845045	845963	VDA_000848.t01	918	+	3137	98.9148	107.75
ADBS01000001	2926384	2926987	VDA_003281.t01	603	+	2060	64.9552	107.72
ADBS01000001	3043159	3043687	VDA_003386.t01	528	-	1802	56.8201	107.614
ADBS01000001	957687	958437	VDA_001876.t01	750	+	2559	80.6895	107.586
ADBS01000001	2697408	2698413	VDA_003116.t01	1005	-	3429	108.122	107.584
ADBS01000001	2050863	2051850	VDA_002676.t01	987	-	3366	106.136	107.534
ADBS01000001	2770847	2772704	VDA_003176.t01	1857	-	6311	198.996	107.16
ADBS01000001	3077979	3078669	VDA_003414.t01	690	+	2344	73.9102	107.116
ADBS01000001	18017	18620	VDA_001187.t01	603	-	2044	64.4507	106.883
ADBS01000001	2706944	2707823	VDA_003125.t01	879	+	2974	93.7752	106.684
ADBS01000002	109229	110228	VDA_000355.t01	999	+	3377	106.482	106.589
ADBS01000001	1771732	1772371	VDA_002457.t01	639	+	2160	68.1084	106.586
ADBS01000001	16360	16768	VDA_001184.t01	408	-	1379	43.4822	106.574
ADBS01000001	783626	783839	VDA_001746.t01	213	+	719	22.6713	106.438
ADBS01000001	2955270	2955942	VDA_003304.t01	672	+	2268	71.5138	106.419
ADBS01000001	3014497	3016090	VDA_003358.t01	1593	-	5372	169.388	106.333
ADBS01000002	127054	127609	VDA_000368.t01	555	-	1871	58.9957	106.299
ADBS01000001	2531339	2531415	VDA_rna162.r01	76	-	256	8.07211	106.212
ADBS01000001	765086	766391	VDA_001730.t01	1305	-	4395	138.582	106.193
ADBS01000002	346353	347085	VDA_000485.t01	732	+	2458	77.5048	105.881
ADBS01000001	2240995	2241610	VDA_002808.t01	615	+	2061	64.9868	105.67
ADBS01000001	3210037	3211003	VDA_003522.t01	966	-	3237	102.068	105.66
ADBS01000002	1032202	1032775	VDA_000966.t01	573	+	1920	60.5408	105.656
ADBS01000002	834270	834420	VDA_000841.t01	150	-	501	15.7974	105.316
ADBS01000001	602329	602908	VDA_001619.t01	579	-	1930	60.8561	105.106
ADBS01000001	3191185	3191767	VDA_003506.t01	582	+	1939	61.1399	105.051
ADBS01000001	3076136	3076979	VDA_003411.t01	843	+	2805	88.4463	104.919
ADBS01000001	2743709	2745770	VDA_003151.t01	2061	-	6850	215.992	104.8
ADBS01000001	169230	172077	VDA_001303.t01	2847	+	9448	297.911	104.64
ADBS01000002	165514	167683	VDA_000400.t01	2169	+	7195	226.87	104.597
ADBS01000001	897133	898816	VDA_001830.t01	1683	-	5577	175.852	104.487
ADBS01000001	651536	652880	VDA_001658.t01	1344	+	4449	140.284	104.378
ADBS01000001	2482142	2483234	VDA_002963.t01	1092	+	3607	113.735	104.153
ADBS01000002	397345	398032	VDA_000520.t01	687	+	2269	71.5454	104.142
ADBS01000002	912507	913902	VDA_000880.t01	1395	+	4607	145.266	104.134
ADBS01000001	798593	799004	VDA_001755.t01	411	+	1356	42.7569	104.031
ADBS01000001	813697	813788	VDA_rna105.r01	91	+	300	9.4595	103.951
ADBS01000001	2424904	2427331	VDA_002923.t01	2427	-	8000	252.253	103.936
ADBS01000001	1024100	1025111	VDA_001920.t01	1011	-	3328	104.937	103.796
ADBS01000001	1489487	1490051	VDA_002256.t01	564	+	1853	58.4282	103.596
ADBS01000001	2600187	2601210	VDA_003053.t01	1023	+	3357	105.852	103.472
ADBS01000001	2495461	2496028	VDA_002973.t01	567	-	1859	58.6174	103.382
ADBS01000002	1084385	1085111	VDA_001011.t01	726	-	2379	75.0138	103.325
ADBS01000002	1100113	1101241	VDA_001023.t01	1128	-	3695	116.51	103.289
ADBS01000001	3089659	3089941	VDA_003423.t01	282	+	921	29.0407	102.981
ADBS01000001	688621	689431	VDA_001689.t01	810	+	2645	83.4013	102.965
ADBS01000001	2958596	2958767	VDA_003307.t01	171	+	558	17.5947	102.893
ADBS01000001	378033	378648	VDA_001455.t01	615	+	1999	63.0318	102.491
ADBS01000001	543251	544841	VDA_001576.t01	1590	-	5165	162.861	102.428
ADBS01000001	2439261	2441526	VDA_002933.t01	2265	-	7357	231.978	102.419
ADBS01000001	1739308	1740352	VDA_002431.t01	1044	-	3379	106.546	102.055
ADBS01000001	469191	470253	VDA_001519.t01	1062	+	3429	108.122	101.81
ADBS01000001	2986933	2987653	VDA_003330.t01	720	+	2319	73.1219	101.558
ADBS01000001	540679	541624	VDA_001574.t01	945	-	3041	95.8878	101.469
ADBS01000001	846024	846165	VDA_001790.t01	141	+	453	14.2838	101.304
ADBS01000001	121446	122772	VDA_001268.t01	1326	+	4255	134.167	101.182
ADBS01000001	507327	508230	VDA_001546.t01	903	+	2897	91.3472	101.16
ADBS01000001	593416	594709	VDA_001611.t01	1293	-	4141	130.573	100.984
ADBS01000001	2807477	2808035	VDA_003200.t01	558	-	1786	56.3156	100.924
ADBS01000001	1803676	1804252	VDA_002485.t01	576	-	1841	58.0498	100.781
ADBS01000001	1101396	1102317	VDA_001977.t01	921	+	2936	92.577	100.518
ADBS01000001	268559	269702	VDA_001371.t01	1143	+	3634	114.586	100.25
ADBS01000001	2186506	2187388	VDA_002774.t01	882	+	2791	88.0049	99.7788
ADBS01000002	691353	692265	VDA_000742.t01	912	+	2885	90.9689	99.7466
ADBS01000001	524942	526340	VDA_001561.t01	1398	+	4414	139.181	99.5571
ADBS01000001	1907998	1908298	VDA_002562.t01	300	-	947	29.8605	99.535
ADBS01000002	494388	495219	VDA_000590.t01	831	+	2623	82.7076	99.5278
ADBS01000001	692128	692908	VDA_001693.t01	780	+	2459	77.5364	99.4056
ADBS01000001	103332	104265	VDA_001253.t01	933	-	2937	92.6085	99.2589
ADBS01000002	539541	540651	VDA_000626.t01	1110	+	3490	110.046	99.1401
ADBS01000001	176511	177384	VDA_001308.t01	873	-	2739	86.3652	98.9293
ADBS01000001	1653274	1655542	VDA_002372.t01	2268	+	7111	224.222	98.8632
ADBS01000001	2822947	2823937	VDA_003213.t01	990	+	3097	97.6536	98.64
ADBS01000001	324847	325423	VDA_001410.t01	576	-	1801	56.7885	98.5912
ADBS01000001	1495746	1496427	VDA_002262.t01	681	-	2127	67.0679	98.4844
ADBS01000002	653965	654388	VDA_000709.t01	423	+	1320	41.6218	98.3967
ADBS01000001	3026660	3027482	VDA_003369.t01	822	+	2565	80.8787	98.3926
ADBS01000002	470523	471516	VDA_000574.t01	993	-	3097	97.6536	98.342
ADBS01000001	73765	74359	VDA_001227.t01	594	-	1849	58.3021	98.1516
ADBS01000001	1961515	1962904	VDA_002605.t01	1389	-	4319	136.185	98.0456
ADBS01000001	1972629	1973418	VDA_002614.t01	789	-	2453	77.3472	98.0319
ADBS01000001	2860490	2861858	VDA_003242.t01	1368	-	4253	134.104	98.0294
ADBS01000001	1973434	1974184	VDA_002615.t01	750	-	2331	73.5003	98.0004
ADBS01000001	2987655	2989008	VDA_003331.t01	1353	+	4204	132.559	97.9742
ADBS01000001	1842552	1843980	VDA_002514.t01	1428	-	4437	139.906	97.9734
ADBS01000001	1950888	1952202	VDA_002597.t01	1314	-	4071	128.365	97.6906
ADBS01000002	146731	147388	VDA_000384.t01	657	-	2035	64.1669	97.6666
ADBS01000001	1509459	1509546	VDA_rna126.r01	87	-	269	8.48202	97.4945
ADBS01000001	2383540	2384833	VDA_002901.t01	1293	+	3989	125.78	97.2775
ADBS01000001	102576	103050	VDA_001251.t01	474	+	1462	46.0993	97.2559
ADBS01000001	49481	50078	VDA_001209.t01	597	-	1839	57.9867	97.1302
ADBS01000001	348147	349701	VDA_001433.t01	1554	-	4777	150.627	96.9284
ADBS01000002	1063584	1064133	VDA_000994.t01	549	+	1687	53.1939	96.8924
ADBS01000002	291231	291495	VDA_000446.t01	264	+	811	25.5722	96.8643
ADBS01000001	665591	667712	VDA_001668.t01	2121	+	6511	205.303	96.7952
ADBS01000001	2461993	2462797	VDA_002949.t01	804	-	2466	77.7571	96.7128
ADBS01000001	2006016	2006136	VDA_002641.t01	120	-	368	11.6037	96.6971
ADBS01000001	301668	303219	VDA_001394.t01	1551	-	4755	149.933	96.6687
ADBS01000001	497350	498619	VDA_001538.t01	1269	+	3882	122.406	96.4586
ADBS01000001	1304124	1305357	VDA_002111.t01	1233	-	3770	118.874	96.4107
ADBS01000001	1299398	1300445	VDA_002107.t01	1047	-	3190	100.586	96.0707
ADBS01000001	590996	593393	VDA_001610.t01	2397	-	7299	230.15	96.0157
ADBS01000001	452378	453197	VDA_001505.t01	819	-	2490	78.5139	95.8655
ADBS01000001	3012003	3012774	VDA_003355.t01	771	+	2342	73.8472	95.781
ADBS01000002	663204	664254	VDA_000716.t01	1050	+	3188	100.523	95.7361
ADBS01000001	1178318	1178993	VDA_002022.t01	675	-	2047	64.5453	95.6227
ADBS01000001	792872	795968	VDA_001752.t01	3096	+	9388	296.019	95.6135
ADBS01000001	2873283	2874534	VDA_003251.t01	1251	-	3787	119.41	95.452
ADBS01000001	648016	650686	VDA_001656.t01	2670	+	8071	254.492	95.3154
ADBS01000002	1174469	1175246	VDA_001083.t01	777	-	2348	74.0364	95.2849
ADBS01000001	1107425	1108400	VDA_001981.t01	975	-	2946	92.8923	95.2741
ADBS01000001	95532	96192	VDA_001246.t01	660	-	1992	62.8111	95.1683
ADBS01000002	620750	621461	VDA_000682.t01	711	+	2130	67.1625	94.462
ADBS01000001	1927014	1927746	VDA_002576.t01	732	-	2192	69.1174	94.4227
ADBS01000002	1085227	1085818	VDA_001012.t01	591	-	1768	55.748	94.3282
ADBS01000001	3173471	3175169	VDA_003494.t01	1698	+	5077	160.086	94.2793
ADBS01000001	1192850	1194272	VDA_002034.t01	1422	-	4249	133.978	94.218
ADBS01000001	535616	535862	VDA_001569.t01	246	+	733	23.1127	93.9541
ADBS01000001	269707	270313	VDA_001372.t01	606	+	1805	56.9147	93.9186
ADBS01000001	3018309	3019497	VDA_003361.t01	1188	-	3524	111.118	93.5333
ADBS01000001	2005426	2006002	VDA_002640.t01	576	-	1705	53.7615	93.3359
ADBS01000001	1814597	1815947	VDA_002494.t01	1350	-	3995	125.969	93.3104
ADBS01000001	3091254	3092250	VDA_003425.t01	996	-	2935	92.5454	92.9171
ADBS01000001	2685618	2686440	VDA_003106.t01	822	-	2414	76.1174	92.6003
ADBS01000001	2128170	2128860	VDA_002737.t01	690	-	2025	63.8516	92.5386
ADBS01000002	862719	864063	VDA_000861.t01	1344	+	3943	124.329	92.507
ADBS01000001	3095128	3096949	VDA_003428.t01	1821	+	5327	167.969	92.2401
ADBS01000002	1239837	1241838	VDA_001135.t01	2001	-	5851	184.492	92.1998
ADBS01000001	1316214	1319076	VDA_002123.t01	2862	-	8361	263.636	92.1161
ADBS01000001	3007181	3007670	VDA_003350.t01	489	-	1426	44.9642	91.9512
ADBS01000001	2668851	2669808	VDA_003101.t01	957	-	2789	87.9418	91.8932
ADBS01000001	1371128	1371722	VDA_002163.t01	594	+	1730	54.5498	91.8347
ADBS01000001	956384	957707	VDA_001875.t01	1323	+	3851	121.428	91.7827
ADBS01000001	978951	980091	VDA_001890.t01	1140	+	3318	104.622	91.7737
ADBS01000001	1863914	1864538	VDA_002531.t01	624	-	1814	57.1984	91.6642
ADBS01000001	2243836	2245168	VDA_002811.t01	1332	-	3869	121.996	91.5886
ADBS01000001	167797	168751	VDA_001302.t01	954	+	2770	87.3427	91.5542
ADBS01000001	641125	642847	VDA_001652.t01	1722	-	4997	157.564	91.5004
ADBS01000001	1170524	1170644	VDA_002015.t01	120	-	348	10.973	91.4418
ADBS01000001	1801717	1802620	VDA_002483.t01	903	-	2614	82.4238	91.2777
ADBS01000001	939233	939923	VDA_001860.t01	690	+	1997	62.9687	91.259
ADBS01000001	337012	337882	VDA_001423.t01	870	-	2517	79.3652	91.2244
ADBS01000001	1960796	1961192	VDA_002604.t01	396	-	1145	36.1038	91.1711
ADBS01000002	1244253	1245228	VDA_001137.t01	975	+	2819	88.8878	91.1669
ADBS01000001	681299	681896	VDA_001680.t01	597	-	1726	54.4237	91.1619
ADBS01000001	1313496	1314213	VDA_002120.t01	717	-	2069	65.239	90.9889
ADBS01000001	881126	882668	VDA_001819.t01	1542	+	4448	140.253	90.9552
ADBS01000002	1062927	1063485	VDA_000993.t01	558	+	1607	50.6714	90.8089
ADBS01000001	2712823	2712997	VDA_003129.t01	174	-	501	15.7974	90.7895
ADBS01000001	2748504	2749335	VDA_003155.t01	831	-	2389	75.3292	90.6488
ADBS01000001	674529	676086	VDA_001677.t01	1557	-	4473	141.041	90.5852
ADBS01000002	428671	428836	VDA_000544.t01	165	+	474	14.946	90.5819
ADBS01000002	592319	592475	VDA_000665.t01	156	-	448	14.1262	90.5525
ADBS01000001	3020627	3021269	VDA_003363.t01	642	+	1843	58.1129	90.5185
ADBS01000001	602909	603491	VDA_001620.t01	582	-	1668	52.5948	90.3691
ADBS01000001	2930155	2930944	VDA_003286.t01	789	+	2258	71.1985	90.2389
ADBS01000001	1825009	1825720	VDA_002502.t01	711	-	2033	64.1039	90.1602
ADBS01000001	2933412	2935692	VDA_003288.t01	2280	-	6511	205.303	90.045
ADBS01000001	1181363	1182260	VDA_002024.t01	897	-	2553	80.5003	89.744
ADBS01000002	666729	667395	VDA_000719.t01	666	-	1895	59.7525	89.7185
ADBS01000002	451212	451791	VDA_000559.t01	579	+	1647	51.9327	89.6937
ADBS01000002	690690	691095	VDA_000741.t01	405	+	1151	36.2929	89.6122
ADBS01000001	2336412	2337594	VDA_002870.t01	1182	-	3356	105.82	89.5265
ADBS01000001	1300910	1302392	VDA_002108.t01	1482	+	4205	132.591	89.4674
ADBS01000002	1260150	1261476	VDA_001147.t01	1326	-	3755	118.401	89.2922
ADBS01000002	127789	128677	VDA_000369.t01	888	+	2514	79.2706	89.2687
ADBS01000001	1755022	1756033	VDA_002443.t01	1011	-	2857	90.086	89.1058
ADBS01000001	598836	599886	VDA_001617.t01	1050	-	2960	93.3337	88.8893
ADBS01000001	1338631	1339360	VDA_002139.t01	729	+	2054	64.766	88.8423
ADBS01000001	2033883	2035008	VDA_002662.t01	1125	+	3168	99.8923	88.7932
ADBS01000001	2480573	2482115	VDA_002962.t01	1542	+	4333	136.627	88.6036
ADBS01000001	1798530	1799679	VDA_002481.t01	1149	-	3228	101.784	88.5851
ADBS01000001	827352	828027	VDA_001776.t01	675	+	1890	59.5949	88.2887
ADBS01000001	2953185	2953794	VDA_003302.t01	609	-	1705	53.7615	88.2783
ADBS01000001	1342905	1343103	VDA_002144.t01	198	-	554	17.4685	88.225
ADBS01000001	3064339	3065239	VDA_003402.t01	900	+	2514	79.2706	88.0785
ADBS01000004	104004	104391	VDA_000143.t01	387	+	1081	34.0857	88.0768
ADBS01000001	2941147	2941762	VDA_003292.t01	615	-	1717	54.1399	88.0323
ADBS01000001	2727064	2728438	VDA_003141.t01	1374	-	3824	120.577	87.7563
ADBS01000001	860693	861374	VDA_001799.t01	681	+	1895	59.7525	87.7423
ADBS01000002	22668	23475	VDA_000292.t01	807	+	2244	70.7571	87.6791
ADBS01000001	1456863	1458081	VDA_002230.t01	1218	+	3384	106.703	87.6052
ADBS01000001	625177	626311	VDA_001639.t01	1134	-	3150	99.3248	87.588
ADBS01000001	1037577	1038504	VDA_001931.t01	927	+	2572	81.0994	87.4859
ADBS01000001	3089990	3090860	VDA_003424.t01	870	-	2413	76.0859	87.4551
ADBS01000001	1975789	1976521	VDA_002617.t01	732	-	2028	63.9462	87.3582
ADBS01000001	339000	340962	VDA_001425.t01	1962	-	5432	171.28	87.2987
ADBS01000001	1981139	1981361	VDA_002622.t01	222	-	614	19.3604	87.2092
ADBS01000001	2111997	2112894	VDA_002725.t01	897	-	2479	78.167	87.1427
ADBS01000001	1435654	1436359	VDA_002212.t01	705	+	1943	61.266	86.9022
ADBS01000004	124666	125179	VDA_000149.t01	513	-	1411	44.4912	86.7275
ADBS01000001	105374	106346	VDA_001254.t01	972	-	2671	84.2211	86.6472
ADBS01000002	1226713	1227805	VDA_001126.t01	1092	-	3000	94.595	86.6255
ADBS01000001	2668117	2668852	VDA_003100.t01	735	-	2019	63.6624	86.6156
ADBS01000001	531425	533303	VDA_001566.t01	1878	-	5156	162.577	86.5694
ADBS01000001	1962949	1964140	VDA_002606.t01	1191	-	3247	102.383	85.9642
ADBS01000001	1380942	1381389	VDA_002171.t01	447	+	1216	38.3425	85.7774
ADBS01000002	1237464	1239735	VDA_001134.t01	2271	-	6176	194.74	85.7506
ADBS01000001	2792119	2793847	VDA_003191.t01	1728	-	4665	147.095	85.1246
ADBS01000002	1131302	1131674	VDA_001047.t01	372	-	1004	31.6578	85.1016
ADBS01000001	3233475	3233607	VDA_003544.t01	132	+	356	11.2253	85.04
ADBS01000001	1927971	1928640	VDA_002577.t01	669	-	1799	56.7255	84.7914
ADBS01000001	2335813	2336338	VDA_002869.t01	525	+	1411	44.4912	84.7451
ADBS01000001	2270024	2270471	VDA_002822.t01	447	-	1200	37.838	84.6488
ADBS01000001	2515134	2515755	VDA_002990.t01	621	-	1666	52.5318	84.5922
ADBS01000001	2018258	2019521	VDA_002649.t01	1263	-	3381	106.609	84.409
ADBS01000001	159494	160727	VDA_001298.t01	1233	+	3294	103.865	84.2379
ADBS01000001	780720	781473	VDA_001744.t01	753	-	2011	63.4102	84.2101
ADBS01000001	1144865	1145747	VDA_001999.t01	882	+	2353	74.194	84.1202
ADBS01000001	72605	73766	VDA_001226.t01	1161	-	3095	97.5905	84.0573
ADBS01000001	396760	397699	VDA_001467.t01	939	-	2503	78.9238	84.0509
ADBS01000001	6314	7733	VDA_001177.t01	1419	+	3782	119.253	84.04
ADBS01000001	299090	299167	VDA_rna059.r01	77	+	205	6.46399	83.9479
ADBS01000002	319458	320133	VDA_000467.t01	675	-	1795	56.5993	83.8509
ADBS01000001	251712	254334	VDA_001356.t01	2622	-	6972	219.839	83.8439
ADBS01000001	300960	301653	VDA_001393.t01	693	-	1842	58.0813	83.8114
ADBS01000001	2552020	2552893	VDA_003015.t01	873	-	2320	73.1535	83.7955
ADBS01000001	2880647	2881592	VDA_003256.t01	945	+	2506	79.0184	83.6173
ADBS01000001	48367	49408	VDA_001208.t01	1041	+	2756	86.9013	83.4787
ADBS01000001	1669997	1670759	VDA_002382.t01	762	+	2015	63.5363	83.381
ADBS01000001	1514570	1516268	VDA_002276.t01	1698	+	4488	141.514	83.3417
ADBS01000001	3043826	3044657	VDA_003387.t01	831	-	2194	69.1805	83.2497
ADBS01000001	58927	59641	VDA_001219.t01	714	-	1885	59.4372	83.2454
ADBS01000001	3200187	3201531	VDA_003512.t01	1344	+	3548	111.874	83.2398
ADBS01000001	854122	856180	VDA_001795.t01	2058	+	5431	171.248	83.2111
ADBS01000001	1971838	1972618	VDA_002613.t01	780	-	2054	64.766	83.0334
ADBS01000001	2066377	2067265	VDA_002688.t01	888	-	2335	73.6264	82.9127
ADBS01000001	1591971	1592580	VDA_002335.t01	609	-	1599	50.4191	82.79
ADBS01000001	2321366	2322173	VDA_002859.t01	807	-	2118	66.7841	82.756
ADBS01000001	691064	692027	VDA_001692.t01	963	+	2527	79.6805	82.742
ADBS01000001	2881675	2882656	VDA_003257.t01	981	-	2565	80.8787	82.4452
ADBS01000001	1559523	1560135	VDA_002310.t01	612	+	1599	50.4191	82.3842
ADBS01000001	1371708	1373493	VDA_002164.t01	1785	+	4663	147.032	82.371
ADBS01000001	240909	241683	VDA_001351.t01	774	+	2021	63.7255	82.3327
ADBS01000001	802335	804735	VDA_001759.t01	2400	-	6266	197.577	82.3239
ADBS01000001	879983	880907	VDA_001818.t01	924	+	2411	76.0229	82.2758
ADBS01000001	1686517	1687708	VDA_002396.t01	1191	+	3103	97.8428	82.1518
ADBS01000001	1792265	1793903	VDA_002475.t01	1638	-	4260	134.325	82.0054
ADBS01000001	2746868	2747789	VDA_003153.t01	921	-	2395	75.5183	81.996
ADBS01000001	2476558	2477458	VDA_002959.t01	900	-	2339	73.7526	81.9473
ADBS01000001	813921	814006	VDA_rna107.r01	85	+	220	6.93697	81.6114
ADBS01000001	3074520	3076029	VDA_003410.t01	1509	+	3903	123.068	81.5561
ADBS01000001	1903371	1903533	VDA_002557.t01	162	-	419	13.2118	81.5541
ADBS01000001	3201626	3202880	VDA_003513.t01	1254	-	3241	102.194	81.4945
ADBS01000001	98030	98504	VDA_001248.t01	474	+	1225	38.6263	81.4901
ADBS01000001	3010948	3012004	VDA_003354.t01	1056	+	2729	86.0499	81.4867
ADBS01000001	901454	902042	VDA_001833.t01	588	+	1519	47.8966	81.4568
ADBS01000001	734722	736981	VDA_001714.t01	2259	+	5819	183.483	81.223
ADBS01000001	937251	937833	VDA_001858.t01	582	-	1499	47.266	81.213
ADBS01000001	801186	802179	VDA_001758.t01	993	-	2556	80.5949	81.1631
ADBS01000001	1236808	1237495	VDA_002069.t01	687	-	1763	55.5903	80.9175
ADBS01000001	1036412	1037345	VDA_001930.t01	933	+	2393	75.4553	80.8738
ADBS01000001	3152041	3153160	VDA_003482.t01	1119	+	2869	90.4644	80.8439
ADBS01000001	1907373	1907904	VDA_002561.t01	531	+	1361	42.9146	80.8185
ADBS01000001	1825734	1827444	VDA_002503.t01	1710	-	4381	138.14	80.7838
ADBS01000001	2747785	2748508	VDA_003154.t01	723	-	1849	58.3021	80.6391
ADBS01000001	2593202	2594174	VDA_003046.t01	972	-	2485	78.3562	80.6134
ADBS01000002	523683	524337	VDA_000613.t01	654	-	1671	52.6894	80.5649
ADBS01000001	642839	644621	VDA_001653.t01	1782	-	4552	143.532	80.5455
ADBS01000001	2540960	2542928	VDA_003005.t01	1968	+	5020	158.289	80.4314
ADBS01000001	2811590	2812535	VDA_003203.t01	945	+	2410	75.9913	80.4141
ADBS01000001	1379862	1380153	VDA_002170.t01	291	-	741	23.365	80.292
ADBS01000001	2386494	2387514	VDA_002903.t01	1020	+	2588	81.604	80.0039
ADBS01000002	153953	154568	VDA_000390.t01	615	+	1560	49.1894	79.9828
ADBS01000002	1102603	1103359	VDA_001026.t01	756	-	1915	60.3831	79.8719
ADBS01000001	385564	386230	VDA_001459.t01	666	-	1687	53.1939	79.8708
ADBS01000001	3144908	3146189	VDA_003479.t01	1281	-	3239	102.131	79.7276
ADBS01000002	931762	932332	VDA_000894.t01	570	+	1435	45.2479	79.3824
ADBS01000002	918432	920553	VDA_000885.t01	2121	+	5333	168.158	79.2826
ADBS01000001	538329	539313	VDA_001572.t01	984	-	2470	77.8832	79.1496
ADBS01000001	3092401	3094330	VDA_003426.t01	1929	-	4840	152.613	79.1152
ADBS01000001	129859	130516	VDA_001274.t01	657	+	1643	51.8065	78.8532
ADBS01000001	938032	939241	VDA_001859.t01	1209	+	3022	95.2887	78.8161
ADBS01000001	2952922	2953093	VDA_003301.t01	171	-	427	13.464	78.737
ADBS01000001	2046158	2047628	VDA_002674.t01	1470	+	3665	115.564	78.6147
ADBS01000002	685829	686462	VDA_000736.t01	633	-	1573	49.5993	78.3559
ADBS01000001	1078431	1079721	VDA_001960.t01	1290	+	3201	100.933	78.2425
ADBS01000001	3083420	3084641	VDA_003418.t01	1221	+	3026	95.4148	78.1448
ADBS01000001	2738360	2739080	VDA_003148.t01	720	-	1784	56.2525	78.1285
ADBS01000001	363811	364465	VDA_001444.t01	654	-	1610	50.766	77.6238
ADBS01000001	887125	887974	VDA_001823.t01	849	+	2074	65.3967	77.0279
ADBS01000001	46742	48368	VDA_001207.t01	1626	+	3961	124.897	76.8124
ADBS01000001	2790499	2792059	VDA_003190.t01	1560	-	3799	119.789	76.7877
ADBS01000001	1508349	1508423	VDA_rna116.r01	74	-	180	5.6757	76.6987
ADBS01000001	993651	995058	VDA_001900.t01	1407	-	3421	107.87	76.6665
ADBS01000001	450165	452379	VDA_001504.t01	2214	-	5370	169.325	76.4792
ADBS01000002	1251886	1252597	VDA_001142.t01	711	-	1720	54.2345	76.2791
ADBS01000001	958730	962897	VDA_001877.t01	4167	+	10073	317.618	76.2223
ADBS01000001	1370434	1371142	VDA_002162.t01	708	+	1709	53.8876	76.1125
ADBS01000001	3051318	3052524	VDA_003393.t01	1206	+	2907	91.6626	76.0054
ADBS01000001	51679	52603	VDA_001212.t01	924	+	2224	70.1264	75.8944
ADBS01000001	5321	6257	VDA_001176.t01	936	+	2247	70.8517	75.6962
ADBS01000002	1144673	1145252	VDA_001057.t01	579	-	1389	43.7975	75.6433
ADBS01000001	1974440	1975790	VDA_002616.t01	1350	-	3238	102.1	75.6293
ADBS01000001	232861	233638	VDA_001346.t01	777	-	1860	58.6489	75.4812
ADBS01000001	939922	941167	VDA_001861.t01	1245	+	2980	93.9644	75.4734
ADBS01000001	347335	348031	VDA_001432.t01	696	-	1665	52.5002	75.4314
ADBS01000001	2040286	2040904	VDA_002668.t01	618	+	1478	46.6038	75.4107
ADBS01000002	302302	303172	VDA_000455.t01	870	+	2080	65.5859	75.3861
ADBS01000001	98547	99735	VDA_001249.t01	1188	+	2840	89.5499	75.3787
ADBS01000001	2819708	2820383	VDA_003209.t01	675	-	1613	50.8606	75.349
ADBS01000002	916495	918430	VDA_000884.t01	1935	+	4623	145.771	75.3338
ADBS01000001	522595	523180	VDA_001559.t01	585	-	1395	43.9867	75.1909
ADBS01000002	797579	809540	VDA_000817.t01	11961	-	28516	899.157	75.1741
ADBS01000001	1687707	1688520	VDA_002397.t01	813	+	1934	60.9822	75.0089
ADBS01000001	1514016	1514568	VDA_002275.t01	552	+	1312	41.3695	74.9448
ADBS01000001	485083	486250	VDA_001531.t01	1167	+	2773	87.4373	74.9249
ADBS01000002	303966	304518	VDA_000457.t01	552	+	1310	41.3065	74.8306
ADBS01000001	341946	342975	VDA_001428.t01	1029	-	2441	76.9688	74.7996
ADBS01000001	1885770	1886709	VDA_002545.t01	939	+	2227	70.221	74.7828
ADBS01000002	464206	464824	VDA_000569.t01	618	-	1463	46.1308	74.6454
ADBS01000002	1233075	1233984	VDA_001130.t01	909	-	2149	67.7616	74.5452
ADBS01000002	861334	862720	VDA_000860.t01	1386	+	3274	103.235	74.4839
ADBS01000001	2340458	2341232	VDA_002873.t01	774	-	1828	57.6399	74.4701
ADBS01000001	1478	2561	VDA_001173.t01	1083	+	2556	80.5949	74.4182
ADBS01000001	1020049	1021291	VDA_001918.t01	1242	+	2931	92.4193	74.4117
ADBS01000001	1981607	1982321	VDA_002623.t01	714	-	1684	53.0993	74.3688
ADBS01000001	942582	943278	VDA_001863.t01	696	-	1641	51.7435	74.3441
ADBS01000001	431302	432157	VDA_001491.t01	855	+	2015	63.5363	74.3115
ADBS01000001	1652078	1652789	VDA_002371.t01	711	+	1675	52.8155	74.2835
ADBS01000001	3019505	3020456	VDA_003362.t01	951	-	2238	70.5679	74.2039
ADBS01000001	3901	5206	VDA_001175.t01	1305	+	3066	96.6761	74.0813
ADBS01000001	99	1482	VDA_001172.t01	1383	+	3240	102.163	73.8703
ADBS01000001	2564	3908	VDA_001174.t01	1344	+	3148	99.2617	73.8554
ADBS01000002	203246	204596	VDA_000423.t01	1350	-	3162	99.7031	73.8542
ADBS01000001	1243396	1244518	VDA_002074.t01	1122	-	2620	82.613	73.6301
ADBS01000001	955568	956366	VDA_001874.t01	798	+	1857	58.5543	73.3763
ADBS01000001	364725	365979	VDA_001445.t01	1254	+	2916	91.9463	73.3224
ADBS01000002	1029038	1030916	VDA_000964.t01	1878	-	4365	137.636	73.2885
ADBS01000002	1075873	1076596	VDA_001005.t01	723	-	1679	52.9417	73.225
ADBS01000001	945346	945895	VDA_001865.t01	549	-	1273	40.1398	73.1144
ADBS01000001	2433381	2434392	VDA_002928.t01	1011	+	2344	73.9102	73.1061
ADBS01000002	922191	923130	VDA_000887.t01	939	-	2175	68.5814	73.0366
ADBS01000001	1945256	1946075	VDA_002593.t01	819	-	1895	59.7525	72.9579
ADBS01000001	842776	843697	VDA_001788.t01	921	+	2131	67.194	72.9576
ADBS01000001	2689436	2690543	VDA_003109.t01	1107	+	2560	80.7211	72.9188
ADBS01000002	564840	565395	VDA_000644.t01	555	-	1281	40.3921	72.7785
ADBS01000002	815624	816167	VDA_000824.t01	543	+	1253	39.5092	72.7609
ADBS01000001	1900320	1901058	VDA_002554.t01	738	-	1701	53.6354	72.6766
ADBS01000001	565251	566091	VDA_001591.t01	840	-	1935	61.0138	72.6354
ADBS01000002	674872	675451	VDA_000727.t01	579	-	1332	42.0002	72.5392
ADBS01000002	1016808	1017852	VDA_000953.t01	1044	+	2395	75.5183	72.3356
ADBS01000001	869999	870998	VDA_001808.t01	999	-	2291	72.2391	72.3114
ADBS01000001	3172506	3173142	VDA_003493.t01	636	+	1457	45.9416	72.2353
ADBS01000001	2966129	2968580	VDA_003314.t01	2451	-	5610	176.893	72.1716
ADBS01000002	703866	704778	VDA_000750.t01	912	-	2084	65.712	72.0526
ADBS01000001	2691956	2693372	VDA_003112.t01	1416	+	3233	101.942	71.9929
ADBS01000001	1601944	1603339	VDA_002341.t01	1395	+	3180	100.271	71.8786
ADBS01000001	2813024	2813951	VDA_003204.t01	927	+	2108	66.4688	71.7031
ADBS01000001	2075203	2076550	VDA_002694.t01	1347	+	3061	96.5184	71.6544
ADBS01000002	688467	688953	VDA_000738.t01	486	-	1102	34.7479	71.4977
ADBS01000002	1051621	1053982	VDA_000986.t01	2361	-	5353	168.789	71.4905
ADBS01000001	2302853	2303993	VDA_002846.t01	1140	-	2584	81.4778	71.4718
ADBS01000001	2515776	2517132	VDA_002991.t01	1356	-	3070	96.8022	71.3881
ADBS01000001	494957	495743	VDA_001536.t01	786	+	1778	56.0633	71.3274
ADBS01000002	784450	785602	VDA_000808.t01	1152	-	2605	82.14	71.3021
ADBS01000002	628192	628882	VDA_000688.t01	690	-	1555	49.0317	71.0605
ADBS01000001	2714369	2715017	VDA_003131.t01	648	+	1460	46.0362	71.0436
ADBS01000001	2235061	2236450	VDA_002804.t01	1389	-	3129	98.6626	71.0314
ADBS01000001	1517192	1519133	VDA_002278.t01	1941	-	4370	137.793	70.9909
ADBS01000001	852914	854090	VDA_001794.t01	1176	+	2647	83.4643	70.9731
ADBS01000001	2187580	2189248	VDA_002775.t01	1668	+	3752	118.307	70.9273
ADBS01000001	1909298	1912064	VDA_002563.t01	2766	+	6195	195.339	70.6214
ADBS01000002	938237	940157	VDA_000898.t01	1920	+	4295	135.429	70.5357
ADBS01000001	977096	978092	VDA_001888.t01	996	+	2226	70.1895	70.4714
ADBS01000002	453351	453981	VDA_000561.t01	630	+	1405	44.302	70.3206
ADBS01000001	1886784	1887438	VDA_002546.t01	654	-	1455	45.8786	70.1507
ADBS01000002	1178905	1180126	VDA_001087.t01	1221	+	2712	85.5139	70.0359
ADBS01000001	1702317	1703304	VDA_002408.t01	987	+	2190	69.0544	69.9639
ADBS01000001	2750832	2751144	VDA_003158.t01	312	+	691	21.7884	69.8346
ADBS01000002	21091	22114	VDA_000290.t01	1023	+	2264	71.3877	69.7827
ADBS01000002	1045572	1046409	VDA_000979.t01	837	+	1849	58.3021	69.656
ADBS01000001	1381510	1382494	VDA_002172.t01	984	-	2172	68.4868	69.6004
ADBS01000002	618023	620732	VDA_000681.t01	2709	+	5979	188.528	69.5931
ADBS01000002	538590	539268	VDA_000625.t01	678	-	1491	47.0137	69.3418
ADBS01000002	627098	628193	VDA_000687.t01	1095	-	2408	75.9283	69.3409
ADBS01000001	2311313	2312873	VDA_002851.t01	1560	-	3428	108.091	69.2888
ADBS01000001	82333	83038	VDA_001237.t01	705	-	1549	48.8426	69.2802
ADBS01000001	397817	398645	VDA_001468.t01	828	-	1818	57.3246	69.2326
ADBS01000001	91469	92354	VDA_001243.t01	885	+	1942	61.2345	69.1915
ADBS01000001	3227799	3228687	VDA_003540.t01	888	+	1947	61.3922	69.1353
ADBS01000001	3171058	3172510	VDA_003492.t01	1452	+	3182	100.334	69.1004
ADBS01000001	1624589	1626347	VDA_002354.t01	1758	-	3852	121.46	69.0899
ADBS01000001	3211445	3212258	VDA_003523.t01	813	+	1781	56.1579	69.0749
ADBS01000002	176818	177724	VDA_000406.t01	906	+	1982	62.4958	68.9799
ADBS01000002	872839	873625	VDA_000867.t01	786	+	1719	54.2029	68.9605
ADBS01000002	645152	645779	VDA_000703.t01	627	-	1371	43.2299	68.9472
ADBS01000001	595802	596696	VDA_001613.t01	894	+	1954	61.6129	68.9182
ADBS01000001	1028676	1031538	VDA_001925.t01	2862	-	6248	197.01	68.8364
ADBS01000001	870997	871885	VDA_001809.t01	888	-	1938	61.1084	68.8157
ADBS01000001	1676630	1677392	VDA_002387.t01	762	+	1655	52.1849	68.4841
ADBS01000001	1379053	1379767	VDA_002169.t01	714	+	1549	48.8426	68.4069
ADBS01000001	599888	601151	VDA_001618.t01	1263	-	2735	86.2391	68.2812
ADBS01000002	605815	606142	VDA_000674.t01	327	-	708	22.3244	68.2704
ADBS01000001	1172394	1173306	VDA_002018.t01	912	+	1967	62.0228	68.0074
ADBS01000001	3175172	3176021	VDA_003495.t01	849	+	1830	57.703	67.9658
ADBS01000001	1643114	1643783	VDA_002365.t01	669	+	1438	45.3425	67.7766
ADBS01000001	134838	137535	VDA_001280.t01	2697	-	5787	182.474	67.658
ADBS01000001	869178	870003	VDA_001807.t01	825	-	1770	55.8111	67.6498
ADBS01000001	1905560	1906265	VDA_002559.t01	705	+	1512	47.6759	67.6254
ADBS01000001	1389897	1391088	VDA_002179.t01	1191	-	2546	80.2796	67.4052
ADBS01000002	593381	594140	VDA_000667.t01	759	-	1620	51.0813	67.3008
ADBS01000001	359887	360979	VDA_001440.t01	1092	-	2330	73.4688	67.2791
ADBS01000001	2334743	2335640	VDA_002868.t01	897	-	1911	60.257	67.1762
ADBS01000001	2759252	2760026	VDA_003165.t01	774	-	1648	51.9642	67.1372
ADBS01000001	3007689	3008823	VDA_003351.t01	1134	-	2411	76.0229	67.0396
ADBS01000001	39447	40581	VDA_001200.t01	1134	-	2406	75.8652	66.9005
ADBS01000001	3212286	3213069	VDA_003524.t01	783	+	1656	52.2164	66.6877
ADBS01000001	1282786	1283962	VDA_002095.t01	1176	-	2486	78.3877	66.6562
ADBS01000001	2113889	2114627	VDA_002727.t01	738	+	1555	49.0317	66.4387
ADBS01000001	2964637	2965180	VDA_003312.t01	543	+	1144	36.0722	66.4314
ADBS01000001	3222163	3222757	VDA_003534.t01	594	+	1251	39.4461	66.4076
ADBS01000002	658357	659845	VDA_000712.t01	1488	+	3129	98.6626	66.3055
ADBS01000001	1315579	1316203	VDA_002122.t01	624	-	1312	41.3695	66.2974
ADBS01000001	1510777	1512547	VDA_002273.t01	1770	-	3707	116.888	66.0384
ADBS01000001	2458855	2460499	VDA_002947.t01	1644	-	3439	108.437	65.9595
ADBS01000002	20300	21095	VDA_000289.t01	795	+	1662	52.4056	65.919
ADBS01000001	3005309	3006314	VDA_003348.t01	1005	+	2101	66.248	65.9184
ADBS01000001	1969443	1969632	VDA_002610.t01	189	+	395	12.455	65.8995
ADBS01000001	890343	891012	VDA_001825.t01	669	+	1395	43.9867	65.7499
ADBS01000001	523289	524504	VDA_001560.t01	1215	-	2533	79.8697	65.7364
ADBS01000001	744770	746876	VDA_001719.t01	2106	+	4387	138.329	65.6835
ADBS01000001	1870176	1871709	VDA_002536.t01	1533	+	3192	100.649	65.655
ADBS01000001	52599	53370	VDA_001213.t01	771	+	1603	50.5453	65.5581
ADBS01000001	615056	615593	VDA_001630.t01	537	+	1116	35.1893	65.5295
ADBS01000002	857465	858809	VDA_000857.t01	1344	-	2791	88.0049	65.4798
ADBS01000001	1854958	1856860	VDA_002523.t01	1902	-	3947	124.455	65.434
ADBS01000001	2344486	2345146	VDA_002877.t01	660	-	1369	43.1669	65.4043
ADBS01000001	313692	314340	VDA_001403.t01	648	-	1343	42.347	65.3504
ADBS01000001	1523643	1523892	VDA_002282.t01	249	+	516	16.2703	65.3427
ADBS01000001	1438745	1439534	VDA_002215.t01	789	+	1635	51.5543	65.3413
ADBS01000001	99737	100943	VDA_001250.t01	1206	+	2497	78.7346	65.2857
ADBS01000001	1109651	1111058	VDA_001982.t01	1407	-	2911	91.7887	65.2372
ADBS01000001	71159	72080	VDA_001225.t01	921	+	1903	60.0048	65.1518
ADBS01000002	711847	713314	VDA_000757.t01	1467	-	3030	95.541	65.1268
ADBS01000001	2186285	2186510	VDA_002773.t01	225	+	464	14.6307	65.0253
ADBS01000001	12537	12747	VDA_001182.t01	210	-	433	13.6532	65.0153
ADBS01000001	3168953	3170894	VDA_003491.t01	1941	+	3999	126.095	64.964
ADBS01000001	2645418	2646111	VDA_003083.t01	693	-	1424	44.9011	64.7923
ADBS01000001	401040	402318	VDA_001471.t01	1278	-	2626	82.8022	64.7904
ADBS01000001	2435847	2436312	VDA_002930.t01	465	+	954	30.0812	64.6908
ADBS01000001	868353	869073	VDA_001806.t01	720	+	1476	46.5407	64.6399
ADBS01000002	855785	857282	VDA_000856.t01	1497	-	3067	96.7076	64.601
ADBS01000002	684470	685700	VDA_000735.t01	1230	+	2512	79.2075	64.3964
ADBS01000001	2474454	2476179	VDA_002958.t01	1725	-	3520	110.991	64.3429
ADBS01000001	1424640	1426290	VDA_002205.t01	1650	+	3361	105.978	64.2291
ADBS01000001	872837	874457	VDA_001811.t01	1620	-	3286	103.613	63.9587
ADBS01000002	1254615	1257759	VDA_001144.t01	3144	+	6358	200.478	63.7654
ADBS01000002	208589	209846	VDA_000426.t01	1257	+	2535	79.9328	63.5901
ADBS01000001	68352	68428	VDA_rna030.r01	76	-	153	4.82435	63.4782
ADBS01000002	580545	581088	VDA_000655.t01	543	+	1093	34.4641	63.4698
ADBS01000002	586598	587651	VDA_000660.t01	1053	+	2118	66.7841	63.4227
ADBS01000001	499966	501484	VDA_001540.t01	1518	+	3051	96.2031	63.3749
ADBS01000002	538065	538509	VDA_000624.t01	444	+	892	28.1262	63.3474
ADBS01000001	193556	196130	VDA_001325.t01	2574	+	5162	162.766	63.2348
ADBS01000001	2626100	2627279	VDA_003069.t01	1179	-	2361	74.4463	63.1436
ADBS01000001	954609	955446	VDA_001873.t01	837	-	1673	52.7525	63.0257
ADBS01000001	1055048	1056173	VDA_001945.t01	1125	-	2244	70.7571	62.8952
ADBS01000001	594966	595632	VDA_001612.t01	666	-	1328	41.8741	62.874
ADBS01000001	1475653	1475770	VDA_002245.t01	117	+	233	7.34688	62.7938
ADBS01000001	1665230	1667207	VDA_002379.t01	1977	+	3934	124.046	62.7443
ADBS01000001	2415102	2415282	VDA_002916.t01	180	+	358	11.2883	62.713
ADBS01000002	154573	156538	VDA_000391.t01	1965	+	3904	123.1	62.6461
ADBS01000001	657334	658663	VDA_001662.t01	1329	-	2638	83.1805	62.5888
ADBS01000002	670792	671173	VDA_000722.t01	381	+	754	23.7749	62.4013
ADBS01000002	581176	582541	VDA_000656.t01	1365	-	2695	84.9778	62.2548
ADBS01000001	1791533	1792112	VDA_002474.t01	579	-	1143	36.0407	62.2465
ADBS01000001	1171543	1172266	VDA_002017.t01	723	+	1427	44.9957	62.2347
ADBS01000001	876575	876803	VDA_001814.t01	228	+	450	14.1893	62.2336
ADBS01000001	2804135	2805047	VDA_003196.t01	912	-	1796	56.6309	62.0953
ADBS01000002	159022	159217	VDA_000394.t01	195	+	383	12.0766	61.9314
ADBS01000001	248737	249778	VDA_001354.t01	1041	-	2043	64.4192	61.882
ADBS01000001	640222	640936	VDA_001651.t01	714	-	1399	44.1128	61.7826
ADBS01000001	488978	492971	VDA_001534.t01	3993	+	7806	246.136	61.6419
ADBS01000001	236976	239253	VDA_001349.t01	2277	-	4450	140.316	61.6232
ADBS01000001	3087269	3088076	VDA_003421.t01	807	+	1577	49.7254	61.6176
ADBS01000001	1509122	1509209	VDA_rna123.r01	87	-	169	5.32885	61.2512
ADBS01000001	1437375	1438626	VDA_002214.t01	1251	+	2426	76.4958	61.1477
ADBS01000001	2449512	2452407	VDA_002940.t01	2895	-	5602	176.64	61.0157
ADBS01000001	2667945	2668021	VDA_rna181.r01	76	-	147	4.63516	60.9889
ADBS01000002	1011801	1011981	VDA_000948.t01	180	-	348	10.973	60.9612
ADBS01000001	3167147	3167975	VDA_003490.t01	828	+	1600	50.4507	60.9308
ADBS01000002	1021280	1021625	VDA_000957.t01	345	+	664	20.937	60.687
ADBS01000002	930099	931155	VDA_000893.t01	1056	-	2028	63.9462	60.5551
ADBS01000002	317834	319148	VDA_000466.t01	1314	-	2518	79.3967	60.4237
ADBS01000002	738548	739655	VDA_000775.t01	1107	+	2121	66.8787	60.4143
ADBS01000001	106614	106875	VDA_001255.t01	261	+	500	15.7658	60.4055
ADBS01000001	1979511	1980207	VDA_002620.t01	696	+	1333	42.0317	60.3904
ADBS01000001	1186719	1187400	VDA_002027.t01	681	+	1303	41.0858	60.3315
ADBS01000001	2006603	2009066	VDA_002642.t01	2463	-	4712	148.577	60.3237
ADBS01000001	2332009	2333734	VDA_002866.t01	1725	-	3293	103.834	60.1935
ADBS01000001	2139646	2140222	VDA_002744.t01	576	-	1099	34.6533	60.162
ADBS01000001	1115904	1117992	VDA_001985.t01	2088	-	3979	125.465	60.0884
ADBS01000001	1502185	1502905	VDA_002267.t01	720	-	1367	43.1038	59.8664
ADBS01000001	875843	876509	VDA_001813.t01	666	+	1264	39.856	59.8439
ADBS01000001	2136725	2137523	VDA_002742.t01	798	-	1514	47.7389	59.8232
ADBS01000001	983483	984170	VDA_001893.t01	687	-	1302	41.0542	59.7587
ADBS01000001	202116	202731	VDA_001326.t01	615	-	1165	36.7344	59.7307
ADBS01000001	789608	791057	VDA_001750.t01	1449	+	2743	86.4914	59.6904
ADBS01000002	1099022	1100102	VDA_001022.t01	1080	-	2044	64.4507	59.6766
ADBS01000002	145617	146709	VDA_000383.t01	1092	-	2064	65.0814	59.5983
ADBS01000001	1382648	1383347	VDA_002173.t01	699	+	1318	41.5587	59.4546
ADBS01000002	209916	211041	VDA_000427.t01	1125	+	2118	66.7841	59.3636
ADBS01000001	1280700	1282782	VDA_002094.t01	2082	-	3919	123.573	59.3528
ADBS01000002	877464	878751	VDA_000872.t01	1287	+	2422	76.3697	59.3393
ADBS01000001	473450	474341	VDA_001524.t01	891	+	1675	52.8155	59.2767
ADBS01000001	354784	355945	VDA_001439.t01	1161	+	2179	68.7075	59.1796
ADBS01000001	3177188	3178904	VDA_003497.t01	1716	+	3210	101.217	58.9841
ADBS01000002	1040486	1042169	VDA_000976.t01	1683	+	3135	98.8518	58.7355
ADBS01000001	1508448	1508535	VDA_rna117.r01	87	-	162	5.10813	58.7141
ADBS01000001	2803026	2803293	VDA_003194.t01	267	-	497	15.6712	58.6938
ADBS01000001	76883	77918	VDA_001231.t01	1035	+	1923	60.6354	58.5849
ADBS01000001	295444	295520	VDA_rna056.r01	76	+	141	4.44597	58.4995
ADBS01000001	1553905	1554808	VDA_002305.t01	903	+	1673	52.7525	58.4191
ADBS01000001	337882	339004	VDA_001424.t01	1122	-	2076	65.4597	58.342
ADBS01000002	15580	16441	VDA_000285.t01	861	-	1590	50.1354	58.2292
ADBS01000001	2958798	2959644	VDA_003308.t01	846	+	1559	49.1579	58.1062
ADBS01000001	1509618	1509694	VDA_rna127.r01	76	-	140	4.41443	58.0847
ADBS01000001	781644	782322	VDA_001745.t01	678	-	1248	39.3515	58.0406
ADBS01000001	2494661	2495387	VDA_002972.t01	726	+	1336	42.1263	58.0252
ADBS01000001	3233609	3235340	VDA_003545.t01	1731	+	3182	100.334	57.9629
ADBS01000002	724861	726331	VDA_000765.t01	1470	-	2699	85.104	57.8939
ADBS01000001	521267	522596	VDA_001558.t01	1329	-	2440	76.9373	57.8911
ADBS01000001	381679	384568	VDA_001458.t01	2889	-	5276	166.361	57.5843
ADBS01000002	594160	595303	VDA_000668.t01	1143	-	2087	65.8066	57.5736
ADBS01000002	772518	773217	VDA_000797.t01	699	-	1275	40.2029	57.5148
ADBS01000001	2115859	2116570	VDA_002729.t01	711	-	1296	40.865	57.4754
ADBS01000001	933793	937255	VDA_001857.t01	3462	-	6308	198.902	57.4528
ADBS01000001	1834562	1835324	VDA_002509.t01	762	+	1386	43.7029	57.3529
ADBS01000001	2327791	2329108	VDA_002863.t01	1317	-	2395	75.5183	57.3412
ADBS01000001	2485355	2486156	VDA_002966.t01	801	+	1455	45.8786	57.2766
ADBS01000001	2216581	2217157	VDA_002792.t01	576	+	1046	32.9821	57.2606
ADBS01000002	761292	762294	VDA_000788.t01	1002	+	1818	57.3246	57.2102
ADBS01000001	2965173	2966037	VDA_003313.t01	864	+	1567	49.4101	57.1876
ADBS01000001	913779	916845	VDA_001842.t01	3066	+	5555	175.158	57.1293
ADBS01000002	786784	787510	VDA_000810.t01	726	-	1315	41.4641	57.1131
ADBS01000001	2313834	2314722	VDA_002853.t01	888	-	1606	50.6399	57.0269
ADBS01000001	1965948	1967187	VDA_002608.t01	1239	-	2240	70.6309	57.0064
ADBS01000002	1162244	1162898	VDA_001070.t01	654	+	1182	37.2704	56.9884
ADBS01000001	1324354	1325266	VDA_002130.t01	912	+	1646	51.9011	56.9091
ADBS01000001	1917878	1919120	VDA_002568.t01	1242	+	2237	70.5363	56.7925
ADBS01000001	325782	327246	VDA_001412.t01	1464	-	2635	83.0859	56.7527
ADBS01000001	2780298	2782341	VDA_003183.t01	2043	-	3672	115.784	56.6737
ADBS01000002	32489	34769	VDA_000298.t01	2280	+	4097	129.185	56.6602
ADBS01000001	2788521	2789463	VDA_003188.t01	942	-	1686	53.1624	56.4357
ADBS01000002	99849	100617	VDA_000348.t01	768	+	1374	43.3245	56.4121
ADBS01000001	2116584	2117403	VDA_002730.t01	819	-	1465	46.1939	56.4028
ADBS01000001	129553	129766	VDA_001273.t01	213	+	381	12.0136	56.4017
ADBS01000001	3155117	3157943	VDA_003484.t01	2826	-	5049	159.203	56.3352
ADBS01000002	503578	504577	VDA_000597.t01	999	+	1782	56.1894	56.2457
ADBS01000001	1967200	1969186	VDA_002609.t01	1986	-	3538	111.559	56.1727
ADBS01000001	23569	24148	VDA_001192.t01	579	+	1031	32.5091	56.1471
ADBS01000001	2711866	2712784	VDA_003128.t01	918	-	1632	51.4597	56.0563
ADBS01000001	1284055	1284847	VDA_002096.t01	792	+	1408	44.3966	56.0563
ADBS01000002	404852	405686	VDA_000525.t01	834	+	1482	46.7299	56.0311
ADBS01000002	1257758	1258424	VDA_001145.t01	666	+	1179	37.1758	55.8196
ADBS01000001	3004364	3005174	VDA_003347.t01	810	+	1433	45.1849	55.7838
ADBS01000001	103094	103241	VDA_001252.t01	147	+	260	8.19823	55.7703
ADBS01000001	526405	528088	VDA_001562.t01	1683	+	2973	93.7436	55.7003
ADBS01000001	1869130	1869682	VDA_002535.t01	552	+	975	30.7434	55.6945
ADBS01000002	99193	99853	VDA_000347.t01	660	+	1164	36.7029	55.6104
ADBS01000001	2955985	2956855	VDA_003305.t01	870	+	1533	48.338	55.561
ADBS01000001	3219540	3220644	VDA_003531.t01	1104	+	1945	61.3291	55.5517
ADBS01000001	3216179	3217295	VDA_003528.t01	1116	-	1961	61.8336	55.4065
ADBS01000001	77929	79036	VDA_001232.t01	1107	+	1945	61.3291	55.4012
ADBS01000001	378868	378945	VDA_rna090.r01	77	-	135	4.25678	55.2828
ADBS01000001	1166830	1168384	VDA_002013.t01	1554	+	2724	85.8923	55.2717
ADBS01000002	722608	723490	VDA_000762.t01	882	+	1546	48.748	55.2698
ADBS01000001	828172	828361	VDA_001777.t01	189	+	331	10.437	55.2221
ADBS01000002	787755	789195	VDA_000811.t01	1440	-	2520	79.4598	55.1804
ADBS01000001	891128	893405	VDA_001826.t01	2277	+	3984	125.622	55.17
ADBS01000001	748711	749785	VDA_001721.t01	1074	-	1877	59.1849	55.107
ADBS01000002	576870	577350	VDA_000651.t01	480	+	838	26.4235	55.049
ADBS01000001	306121	307357	VDA_001398.t01	1236	+	2154	67.9192	54.9508
ADBS01000002	836099	838562	VDA_000843.t01	2463	-	4289	135.239	54.9084
ADBS01000001	2502094	2502916	VDA_002978.t01	822	+	1431	45.1218	54.8927
ADBS01000001	2299612	2302837	VDA_002845.t01	3225	-	5596	176.451	54.7136
ADBS01000002	456506	456755	VDA_000564.t01	249	+	432	13.6217	54.7055
ADBS01000001	2805050	2805608	VDA_003197.t01	558	-	968	30.5227	54.7001
ADBS01000001	1804378	1806337	VDA_002486.t01	1959	-	3397	107.113	54.6774
ADBS01000001	137903	138143	VDA_001281.t01	240	+	415	13.0856	54.5235
ADBS01000002	606719	607379	VDA_000675.t01	660	+	1138	35.883	54.3682
ADBS01000001	274999	276403	VDA_001375.t01	1404	+	2416	76.1805	54.2596
ADBS01000001	1156856	1160693	VDA_002008.t01	3837	+	6593	207.888	54.1799
ADBS01000001	1507996	1508070	VDA_rna113.r01	74	-	127	4.00452	54.1152
ADBS01000001	1467346	1467994	VDA_002240.t01	648	-	1112	35.0632	54.1099
ADBS01000002	182939	184001	VDA_000410.t01	1062	+	1817	57.293	53.9482
ADBS01000001	2803299	2804127	VDA_003195.t01	828	-	1416	44.6488	53.9237
ADBS01000001	1054000	1054945	VDA_001944.t01	945	-	1616	50.9552	53.9208
ADBS01000001	1810362	1810968	VDA_002490.t01	606	-	1036	32.6668	53.9056
ADBS01000001	1368806	1369631	VDA_002160.t01	825	+	1409	44.4281	53.8523
ADBS01000001	1554890	1556105	VDA_002306.t01	1215	-	2074	65.3967	53.8244
ADBS01000001	289520	290408	VDA_001388.t01	888	+	1513	47.7074	53.7246
ADBS01000001	608383	609823	VDA_001624.t01	1440	+	2453	77.3472	53.7133
ADBS01000002	38191	39097	VDA_000301.t01	906	-	1543	48.6534	53.7013
ADBS01000002	612839	615020	VDA_000679.t01	2181	-	3701	116.699	53.507
ADBS01000001	2077382	2078255	VDA_002695.t01	873	-	1480	46.6669	53.4557
ADBS01000001	1188855	1189689	VDA_002029.t01	834	-	1412	44.5227	53.3845
ADBS01000001	314343	315384	VDA_001404.t01	1041	-	1746	55.0543	52.886
ADBS01000001	3176017	3177184	VDA_003496.t01	1167	+	1954	61.6129	52.796
ADBS01000001	85325	87338	VDA_001239.t01	2013	+	3370	106.262	52.7877
ADBS01000001	990343	991696	VDA_001898.t01	1353	+	2260	71.2616	52.6693
ADBS01000001	1436361	1436907	VDA_002213.t01	546	+	912	28.7569	52.6683
ADBS01000001	2236544	2238899	VDA_002805.t01	2355	+	3925	123.762	52.5528
ADBS01000002	719767	720136	VDA_000759.t01	369	-	614	19.3604	52.4673
ADBS01000001	175191	176469	VDA_001307.t01	1278	-	2125	67.0048	52.4294
ADBS01000002	882848	884537	VDA_000876.t01	1689	-	2807	88.5094	52.4034
ADBS01000001	878832	879861	VDA_001817.t01	1029	+	1710	53.9192	52.3996
ADBS01000001	209139	209829	VDA_001332.t01	690	+	1145	36.1038	52.3243
ADBS01000001	1632472	1634797	VDA_002359.t01	2325	-	3856	121.586	52.2951
ADBS01000001	911565	912684	VDA_001840.t01	1119	+	1855	58.4912	52.271
ADBS01000001	3153213	3154965	VDA_003483.t01	1752	-	2902	91.5049	52.2288
ADBS01000001	2569032	2569662	VDA_003029.t01	630	-	1043	32.8875	52.2024
ADBS01000001	2024231	2025311	VDA_002653.t01	1080	-	1788	56.3786	52.2024
ADBS01000001	323086	324253	VDA_001409.t01	1167	+	1926	60.73	52.0394
ADBS01000002	133982	135494	VDA_000373.t01	1512	+	2492	78.5769	51.9689
ADBS01000001	633398	634046	VDA_001645.t01	648	-	1067	33.6443	51.9202
ADBS01000001	3059947	3061825	VDA_003399.t01	1878	+	3092	97.4959	51.9148
ADBS01000001	871871	872834	VDA_001810.t01	963	-	1585	49.9777	51.8979
ADBS01000002	764815	764953	VDA_000791.t01	138	-	227	7.15769	51.8673
ADBS01000001	2992936	2993647	VDA_003334.t01	711	-	1169	36.8605	51.8432
ADBS01000001	779821	779908	VDA_rna104.r01	87	+	143	4.50903	51.8279
ADBS01000001	2814139	2815516	VDA_003205.t01	1377	+	2260	71.2616	51.7513
ADBS01000002	679784	680450	VDA_000731.t01	666	+	1092	34.4326	51.7006
ADBS01000002	394387	395146	VDA_000518.t01	759	+	1244	39.2254	51.6804
ADBS01000001	3000973	3002197	VDA_003343.t01	1224	-	2000	63.0633	51.5223
ADBS01000001	1944195	1944978	VDA_002592.t01	783	-	1277	40.2659	51.4252
ADBS01000001	282388	283087	VDA_001381.t01	699	-	1140	35.9461	51.425
ADBS01000002	140279	140957	VDA_000378.t01	678	+	1105	34.8425	51.3901
ADBS01000001	1970705	1971839	VDA_002612.t01	1134	-	1848	58.2705	51.3849
ADBS01000001	2375338	2376298	VDA_002893.t01	960	+	1564	49.3155	51.3703
ADBS01000001	1663776	1664994	VDA_002378.t01	1218	+	1984	62.5588	51.3619
ADBS01000001	290421	291252	VDA_001389.t01	831	+	1351	42.5993	51.2627
ADBS01000001	2746088	2746841	VDA_003152.t01	753	-	1224	38.5948	51.2547
ADBS01000001	876985	877189	VDA_001815.t01	204	+	330	10.4055	51.0071
ADBS01000001	1341870	1342452	VDA_002143.t01	582	-	939	29.6082	50.8733
ADBS01000001	1596602	1597664	VDA_002338.t01	1062	-	1712	53.9822	50.8307
ADBS01000001	2519527	2523280	VDA_002995.t01	3753	-	6031	190.167	50.6708
ADBS01000001	276554	277466	VDA_001376.t01	912	+	1465	46.1939	50.6512
ADBS01000001	2434898	2435828	VDA_002929.t01	930	+	1488	46.9191	50.4507
ADBS01000001	2789465	2790443	VDA_003189.t01	978	-	1562	49.2525	50.3604
ADBS01000001	2611918	2613277	VDA_003061.t01	1359	+	2169	68.3922	50.3254
ADBS01000001	183888	184602	VDA_001316.t01	714	-	1136	35.82	50.168
ADBS01000001	3030339	3030825	VDA_003373.t01	486	+	773	24.374	50.1522
ADBS01000001	1752746	1753622	VDA_002441.t01	876	-	1391	43.8605	50.0691
ADBS01000002	1055945	1056104	VDA_000988.t01	159	+	252	7.94598	49.9747
ADBS01000001	606008	608036	VDA_001623.t01	2028	+	3212	101.28	49.9407
ADBS01000001	1443074	1443632	VDA_002219.t01	558	-	883	27.8425	49.8969
ADBS01000001	118559	121325	VDA_001267.t01	2766	-	4377	138.014	49.8966
ADBS01000001	228106	229327	VDA_001342.t01	1221	-	1925	60.6985	49.7121
ADBS01000001	3035467	3036475	VDA_003379.t01	1008	-	1589	50.1038	49.7062
ADBS01000001	1094025	1095390	VDA_001971.t01	1365	-	2151	67.8246	49.6884
ADBS01000001	2879029	2879587	VDA_003255.t01	558	+	879	27.7163	49.6709
ADBS01000001	2010127	2011834	VDA_002643.t01	1707	+	2686	84.6941	49.6157
ADBS01000001	520449	521070	VDA_001557.t01	621	+	977	30.8064	49.6078
ADBS01000002	199145	199236	VDA_rna008.r01	91	-	143	4.50903	49.5498
ADBS01000001	2619617	2620250	VDA_003066.t01	633	+	994	31.3425	49.5142
ADBS01000001	2457950	2458853	VDA_002946.t01	903	-	1416	44.6488	49.445
ADBS01000001	1516267	1517110	VDA_002277.t01	843	+	1321	41.6533	49.4108
ADBS01000001	2777677	2778247	VDA_003181.t01	570	+	893	28.1578	49.3996
ADBS01000001	3008812	3009517	VDA_003352.t01	705	+	1104	34.811	49.3772
ADBS01000001	537350	538202	VDA_001571.t01	852	+	1332	42.0002	49.296
ADBS01000002	1038659	1039277	VDA_000974.t01	618	+	965	30.4281	49.2363
ADBS01000002	682852	684331	VDA_000734.t01	1479	-	2308	72.7751	49.2056
ADBS01000002	728122	728347	VDA_000767.t01	225	-	351	11.0676	49.1894
ADBS01000002	16522	17998	VDA_000286.t01	1476	-	2302	72.5859	49.1774
ADBS01000001	1839717	1842381	VDA_002513.t01	2664	-	4150	130.856	49.1203
ADBS01000001	2640064	2641111	VDA_003079.t01	1047	+	1628	51.3336	49.0292
ADBS01000004	41430	42408	VDA_000112.t01	978	+	1519	47.8966	48.974
[truncated: 1,749 more rows]

## Sheet: RM-15-2.FPKM
#chrom	st	end	accession	mRNA_size	gene_strand	Frag_count	FPM	FPKM
ADBS01000003	200176	200827	VDA_000273.t01	651	-	0	0	0
ADBS01000003	88914	89946	VDA_000216.t01	1032	-	0	0	0
ADBS01000003	176121	176952	VDA_000260.t01	831	+	0	0	0
ADBS01000003	35614	36664	VDA_000180.t01	1050	+	0	0	0
ADBS01000003	41760	42009	VDA_000186.t01	249	-	0	0	0
ADBS01000003	19521	21870	VDA_000175.t01	2349	+	0	0	0
ADBS01000003	163231	166534	VDA_000253.t01	3303	-	0	0	0
ADBS01000003	139943	141152	VDA_000242.t01	1209	+	704	24.9394	20.6281
ADBS01000003	137598	138630	VDA_000241.t01	1032	-	0	0	0
ADBS01000003	177151	177451	VDA_000261.t01	300	-	0	0	0
ADBS01000003	29850	32898	VDA_000178.t01	3048	+	0	0	0
ADBS01000003	128172	128850	VDA_000235.t01	678	+	43	1.52329	2.24674
ADBS01000003	110233	110701	VDA_000225.t01	468	+	0	0	0
ADBS01000003	97235	97922	VDA_000220.t01	687	+	204	7.22677	10.5193
ADBS01000003	105098	105800	VDA_000223.t01	702	+	0	0	0
ADBS01000003	134104	134686	VDA_000239.t01	582	-	21	0.743932	1.27823
ADBS01000003	56114	56303	VDA_000194.t01	189	-	0	0	0
ADBS01000003	9603	9735	VDA_000168.t01	132	-	0	0	0
ADBS01000003	38454	39090	VDA_000181.t01	636	-	0	0	0
ADBS01000003	45840	46818	VDA_000189.t01	978	-	0	0	0
ADBS01000003	120071	120860	VDA_000230.t01	789	+	0	0	0
ADBS01000003	52919	55043	VDA_000193.t01	2124	-	0	0	0
ADBS01000003	56379	57273	VDA_000195.t01	894	-	0	0	0
ADBS01000003	110912	112457	VDA_000226.t01	1545	-	0	0	0
ADBS01000003	201702	202713	VDA_000274.t01	1011	-	0	0	0
ADBS01000003	91887	93201	VDA_000218.t01	1314	+	32	1.13361	0.862717
ADBS01000003	39068	39734	VDA_000182.t01	666	-	0	0	0
ADBS01000003	26838	27333	VDA_000177.t01	495	+	0	0	0
ADBS01000003	107983	109702	VDA_000224.t01	1719	-	0	0	0
ADBS01000003	43525	45400	VDA_000188.t01	1875	-	0	0	0
ADBS01000003	50319	52146	VDA_000192.t01	1827	-	0	0	0
ADBS01000003	86199	87195	VDA_000215.t01	996	-	0	0	0
ADBS01000003	130876	131947	VDA_000236.t01	1071	-	0	0	0
ADBS01000003	60578	61544	VDA_000199.t01	966	+	0	0	0
ADBS01000003	166813	168166	VDA_000254.t01	1353	+	193	6.83709	5.05328
ADBS01000003	182087	182213	VDA_000264.t01	126	+	0	0	0
ADBS01000003	190010	192125	VDA_000267.t01	2115	-	0	0	0
ADBS01000003	198362	200180	VDA_000272.t01	1818	-	0	0	0
ADBS01000003	48690	49812	VDA_000191.t01	1122	-	0	0	0
ADBS01000003	40879	41401	VDA_000184.t01	522	-	0	0	0
ADBS01000003	93374	96893	VDA_000219.t01	3519	-	0	0	0
ADBS01000003	39726	40524	VDA_000183.t01	798	-	0	0	0
ADBS01000003	71351	73022	VDA_000206.t01	1671	-	0	0	0
ADBS01000003	173675	174275	VDA_000257.t01	600	+	0	0	0
ADBS01000003	17831	18662	VDA_000173.t01	831	-	0	0	0
ADBS01000003	151829	152471	VDA_000248.t01	642	+	0	0	0
ADBS01000003	148698	151101	VDA_000247.t01	2403	-	0	0	0
ADBS01000003	158693	159464	VDA_000251.t01	771	+	0	0	0
ADBS01000003	161611	162787	VDA_000252.t01	1176	-	0	0	0
ADBS01000003	82136	82256	VDA_000212.t01	120	-	0	0	0
ADBS01000003	59250	60579	VDA_000198.t01	1329	+	0	0	0
ADBS01000003	123638	124571	VDA_000232.t01	933	+	0	0	0
ADBS01000003	132750	133323	VDA_000237.t01	573	+	89	3.15285	5.50236
ADBS01000003	126803	127127	VDA_000234.t01	324	-	0	0	0
ADBS01000003	59067	59241	VDA_000197.t01	174	+	0	0	0
ADBS01000003	172246	172933	VDA_000256.t01	687	+	0	0	0
ADBS01000003	47820	48681	VDA_000190.t01	861	-	0	0	0
ADBS01000003	65126	66845	VDA_000203.t01	1719	+	0	0	0
ADBS01000003	143688	144345	VDA_000244.t01	657	+	0	0	0
ADBS01000003	77841	78663	VDA_000209.t01	822	-	0	0	0
ADBS01000003	12336	13149	VDA_000169.t01	813	+	0	0	0
ADBS01000003	121396	123586	VDA_000231.t01	2190	+	0	0	0
ADBS01000003	6815	8030	VDA_000166.t01	1215	-	0	0	0
ADBS01000003	17212	17824	VDA_000172.t01	612	-	0	0	0
ADBS01000003	14089	15184	VDA_000170.t01	1095	-	0	0	0
ADBS01000003	62467	63250	VDA_000201.t01	783	+	0	0	0
ADBS01000003	68671	69733	VDA_000204.t01	1062	-	0	0	0
ADBS01000003	84296	86024	VDA_000214.t01	1728	+	0	0	0
ADBS01000003	63268	64327	VDA_000202.t01	1059	+	0	0	0
ADBS01000003	175972	176104	VDA_000259.t01	132	+	0	0	0
ADBS01000003	124882	126094	VDA_000233.t01	1212	-	42	1.48786	1.22761
ADBS01000003	144701	145910	VDA_000245.t01	1209	-	238	8.43123	6.97372
ADBS01000003	153340	156454	VDA_000250.t01	3114	-	0	0	0
ADBS01000003	117606	118293	VDA_000228.t01	687	+	10	0.354253	0.515653
ADBS01000003	70496	70691	VDA_000205.t01	195	-	6	0.212552	1.09001
ADBS01000003	4264	6343	VDA_000165.t01	2079	-	0	0	0
ADBS01000003	24905	26888	VDA_000176.t01	1983	-	0	0	0
ADBS01000003	174801	175557	VDA_000258.t01	756	+	0	0	0
ADBS01000003	134694	134889	VDA_000240.t01	195	-	1	0.0354253	0.181668
ADBS01000003	34448	35615	VDA_000179.t01	1167	+	0	0	0
ADBS01000003	989	1664	VDA_000163.t01	675	-	0	0	0
ADBS01000003	133477	134104	VDA_000238.t01	627	-	0	0	0
ADBS01000003	197589	198360	VDA_000271.t01	771	-	0	0	0
ADBS01000003	73756	74413	VDA_000207.t01	657	+	0	0	0
ADBS01000003	170152	171811	VDA_000255.t01	1659	+	0	0	0
ADBS01000003	100760	101462	VDA_000222.t01	702	-	50	1.77127	2.52317
ADBS01000003	15341	16436	VDA_000171.t01	1095	-	1	0.0354253	0.0323519
ADBS01000003	2312	3083	VDA_000164.t01	771	-	0	0	0
ADBS01000003	141811	143176	VDA_000243.t01	1365	+	194	6.87251	5.03481
ADBS01000003	195351	196722	VDA_000270.t01	1371	-	0	0	0
ADBS01000003	178219	178765	VDA_000262.t01	546	+	0	0	0
ADBS01000003	116680	117310	VDA_000227.t01	630	-	0	0	0
ADBS01000003	41400	41607	VDA_000185.t01	207	-	0	0	0
ADBS01000003	146768	148712	VDA_000246.t01	1944	+	0	0	0
ADBS01000003	83102	84269	VDA_000213.t01	1167	+	0	0	0
ADBS01000003	179907	180552	VDA_000263.t01	645	+	0	0	0
ADBS01000003	80502	81213	VDA_000210.t01	711	+	0	0	0
ADBS01000003	98775	100290	VDA_000221.t01	1515	-	0	0	0
ADBS01000003	57517	58783	VDA_000196.t01	1266	+	0	0	0
ADBS01000003	74596	75478	VDA_000208.t01	882	-	0	0	0
ADBS01000003	188710	189919	VDA_000266.t01	1209	-	682	24.1601	19.9835
ADBS01000003	90426	91575	VDA_000217.t01	1149	+	0	0	0
ADBS01000003	118490	119525	VDA_000229.t01	1035	+	0	0	0
ADBS01000003	8033	8765	VDA_000167.t01	732	-	0	0	0
ADBS01000003	61540	62191	VDA_000200.t01	651	+	0	0	0
ADBS01000003	81421	82108	VDA_000211.t01	687	-	3	0.106276	0.154696
ADBS01000003	42218	43520	VDA_000187.t01	1302	-	0	0	0
ADBS01000003	18900	19440	VDA_000174.t01	540	+	0	0	0
ADBS01000003	152895	153090	VDA_000249.t01	195	-	0	0	0
ADBS01000003	182250	188178	VDA_000265.t01	5928	-	12	0.425104	0.0717112
ADBS01000002	63790	64468	VDA_000320.t01	678	+	0	0	0
ADBS01000002	1293846	1296684	VDA_001164.t01	2838	+	996	35.2836	12.4326
ADBS01000002	991784	992444	VDA_000932.t01	660	-	0	0	0
ADBS01000002	574632	575640	VDA_000650.t01	1008	+	584	20.6884	20.5242
ADBS01000002	550068	550878	VDA_000633.t01	810	-	475	16.827	20.7741
ADBS01000002	511121	512606	VDA_000604.t01	1485	+	964	34.15	22.9966
ADBS01000002	1032810	1033482	VDA_000967.t01	672	-	205	7.26219	10.8068
ADBS01000002	1269392	1270520	VDA_001151.t01	1128	-	463	16.4019	14.5407
ADBS01000002	149072	150122	VDA_000386.t01	1050	-	152	5.38465	5.12824
ADBS01000002	201953	203090	VDA_000422.t01	1137	-	266	9.42314	8.28772
ADBS01000002	771830	772463	VDA_000796.t01	633	+	3914	138.655	219.044
ADBS01000002	1178128	1178755	VDA_001086.t01	627	-	455	16.1185	25.7074
ADBS01000002	692371	692998	VDA_000743.t01	627	-	0	0	0
ADBS01000002	398565	401013	VDA_000521.t01	2448	-	558	19.7673	8.07489
ADBS01000002	280979	281870	VDA_000441.t01	891	-	239	8.46665	9.50242
ADBS01000002	871806	872532	VDA_000866.t01	726	-	10132	358.929	494.393
ADBS01000002	304551	305319	VDA_000458.t01	768	-	367	13.0011	16.9285
ADBS01000002	730153	731425	VDA_000769.t01	1272	-	760	26.9232	21.1661
ADBS01000002	1178905	1180126	VDA_001087.t01	1221	+	2474	87.6423	71.7791
ADBS01000002	1224904	1225840	VDA_001124.t01	936	+	9778	346.389	370.074
ADBS01000002	1227969	1229331	VDA_001127.t01	1362	-	413	14.6307	10.742
ADBS01000002	775311	776604	VDA_000799.t01	1293	+	809	28.6591	22.1648
ADBS01000002	1074844	1075723	VDA_001004.t01	879	-	6315	223.711	254.506
ADBS01000002	819555	821322	VDA_000828.t01	1767	+	0	0	0
ADBS01000002	420987	421995	VDA_000539.t01	1008	+	42362	1500.69	1488.78
ADBS01000002	605815	606142	VDA_000674.t01	327	-	563	19.9445	60.9922
ADBS01000002	1130153	1130966	VDA_001046.t01	813	+	2616	92.6727	113.989
ADBS01000002	1169251	1169695	VDA_001077.t01	444	-	68	2.40892	5.4255
ADBS01000002	812576	812699	VDA_000820.t01	123	+	1961	69.4691	564.789
ADBS01000002	822704	823529	VDA_000831.t01	825	+	0	0	0
ADBS01000002	666729	667395	VDA_000719.t01	666	-	1461	51.7564	77.7123
ADBS01000002	387586	389092	VDA_000513.t01	1506	-	854	30.2532	20.0885
ADBS01000002	536982	537891	VDA_000623.t01	909	-	836	29.6156	32.5804
ADBS01000002	787755	789195	VDA_000811.t01	1440	-	1879	66.5642	46.2251
ADBS01000002	753281	754799	VDA_000783.t01	1518	-	10096	357.654	235.609
ADBS01000002	681646	682738	VDA_000733.t01	1092	+	371	13.1428	12.0355
ADBS01000002	295953	298056	VDA_000451.t01	2103	-	2607	92.3538	43.9153
ADBS01000002	492477	493497	VDA_000589.t01	1020	-	127	4.49902	4.4108
ADBS01000002	518477	519086	VDA_000609.t01	609	+	185	6.55369	10.7614
ADBS01000002	339625	340639	VDA_000481.t01	1014	+	541	19.1651	18.9005
ADBS01000002	487378	488323	VDA_000585.t01	945	+	0	0	0
ADBS01000002	118668	121065	VDA_000363.t01	2397	+	598	21.1843	8.83786
ADBS01000002	711061	711712	VDA_000756.t01	651	-	2402	85.0916	130.709
ADBS01000002	159022	159217	VDA_000394.t01	195	+	351	12.4343	63.7656
ADBS01000002	83116	84121	VDA_000334.t01	1005	-	93	3.29456	3.27816
ADBS01000002	669479	670391	VDA_000721.t01	912	+	117	4.14476	4.5447
ADBS01000002	639313	640222	VDA_000695.t01	909	-	720	25.5062	28.0597
ADBS01000002	874520	875060	VDA_000869.t01	540	-	2683	95.0462	176.011
ADBS01000002	1272255	1273020	VDA_001153.t01	765	+	321	11.3715	14.8647
ADBS01000002	37997	38074	VDA_rna003.r01	77	+	33	1.16904	15.1823
ADBS01000002	127789	128677	VDA_000369.t01	888	+	2057	72.8699	82.0607
ADBS01000002	995712	996570	VDA_000936.t01	858	+	0	0	0
ADBS01000002	924111	925314	VDA_000888.t01	1203	-	785	27.8089	23.1163
ADBS01000002	826813	827491	VDA_000834.t01	678	-	353	12.5051	18.4442
ADBS01000002	113947	114145	VDA_000360.t01	198	-	621	21.9991	111.107
ADBS01000002	1148141	1149680	VDA_001061.t01	1539	-	426	15.0912	9.80584
ADBS01000002	327889	328810	VDA_000473.t01	921	+	479	16.9687	18.4242
ADBS01000002	758158	759538	VDA_000786.t01	1380	+	486	17.2167	12.4759
ADBS01000002	380838	381957	VDA_000507.t01	1119	+	795	28.1631	25.1681
ADBS01000002	480836	481688	VDA_000580.t01	852	+	0	0	0
ADBS01000002	653965	654388	VDA_000709.t01	423	+	945	33.4769	79.1417
ADBS01000002	36366	37299	VDA_000300.t01	933	-	262	9.28144	9.94795
ADBS01000002	267570	274161	VDA_000436.t01	6591	+	628	22.2471	3.37538
ADBS01000002	1301629	1301717	VDA_rna012.r01	88	+	5	0.177127	2.0128
ADBS01000002	929141	930011	VDA_000892.t01	870	+	6221	220.381	253.311
ADBS01000002	34891	36304	VDA_000299.t01	1413	-	832	29.4739	20.8591
ADBS01000002	1243035	1244250	VDA_001136.t01	1215	+	4175	147.901	121.729
ADBS01000002	1276092	1276998	VDA_001155.t01	906	+	0	0	0
ADBS01000002	816426	817101	VDA_000825.t01	675	+	0	0	0
ADBS01000002	425380	426832	VDA_000542.t01	1452	-	452	16.0122	11.0277
ADBS01000002	1037430	1037907	VDA_000972.t01	477	+	472	16.7208	35.054
ADBS01000002	478818	480840	VDA_000579.t01	2022	+	277	9.81282	4.85302
ADBS01000002	561365	561872	VDA_000641.t01	507	+	2880	102.025	201.233
ADBS01000002	48736	49333	VDA_000312.t01	597	+	274	9.70654	16.2589
ADBS01000002	74867	75890	VDA_000328.t01	1023	-	130	4.60529	4.50175
ADBS01000002	338018	339551	VDA_000480.t01	1533	+	851	30.147	19.6653
ADBS01000002	408189	408849	VDA_000528.t01	660	-	372	13.1782	19.967
ADBS01000002	367352	368357	VDA_000499.t01	1005	-	2484	87.9965	87.5587
ADBS01000002	530871	531531	VDA_000618.t01	660	+	2839	100.573	152.383
ADBS01000002	1258592	1260089	VDA_001146.t01	1497	+	5299	187.719	125.397
ADBS01000002	688467	688953	VDA_000738.t01	486	-	876	31.0326	63.8531
ADBS01000002	1160586	1161762	VDA_001068.t01	1176	-	47	1.66499	1.41581
ADBS01000002	1139893	1140865	VDA_001053.t01	972	-	369	13.0719	13.4485
ADBS01000002	442059	444207	VDA_000553.t01	2148	+	341	12.08	5.62385
ADBS01000002	677916	678657	VDA_000729.t01	741	+	692	24.5143	33.0828
ADBS01000002	430269	432291	VDA_000546.t01	2022	-	768	27.2067	13.4553
ADBS01000002	1020524	1021097	VDA_000956.t01	573	+	909	32.2016	56.1983
ADBS01000002	1086020	1087157	VDA_001013.t01	1137	+	286	10.1316	8.91086
ADBS01000002	886868	888581	VDA_000878.t01	1713	+	659	23.3453	13.6283
ADBS01000002	860190	861180	VDA_000859.t01	990	+	2980	105.567	106.634
ADBS01000002	728939	730157	VDA_000768.t01	1218	-	615	21.7866	17.8872
ADBS01000002	797579	809540	VDA_000817.t01	11961	-	25180	892.01	74.5765
ADBS01000002	141441	142611	VDA_000380.t01	1170	+	1212	42.9355	36.697
ADBS01000002	168944	170984	VDA_000402.t01	2040	+	147	5.20752	2.55271
ADBS01000002	994135	994852	VDA_000934.t01	717	+	0	0	0
ADBS01000002	1103931	1104642	VDA_001027.t01	711	+	2248	79.6361	112.006
ADBS01000002	734365	735256	VDA_000772.t01	891	-	738	26.1439	29.3422
ADBS01000002	1170638	1171403	VDA_001079.t01	765	-	154	5.4555	7.13137
ADBS01000002	495289	496321	VDA_000591.t01	1032	-	350	12.3989	12.0144
ADBS01000002	1281057	1283565	VDA_001158.t01	2508	-	0	0	0
ADBS01000002	604050	605655	VDA_000673.t01	1605	+	0	0	0
ADBS01000002	525212	525404	VDA_000614.t01	192	+	3292	116.62	607.397
ADBS01000002	540746	541673	VDA_000627.t01	927	-	1225	43.396	46.8134
ADBS01000002	1117438	1119628	VDA_001037.t01	2190	+	683	24.1955	11.0482
ADBS01000002	930099	931155	VDA_000893.t01	1056	-	2244	79.4944	75.2788
ADBS01000002	926340	928104	VDA_000890.t01	1764	-	9912	351.136	199.057
ADBS01000002	68373	68997	VDA_000323.t01	624	+	0	0	0
ADBS01000002	1095004	1095892	VDA_001018.t01	888	-	177	6.27028	7.06113
ADBS01000002	1237464	1239735	VDA_001134.t01	2271	-	5583	197.78	87.0892
ADBS01000002	703866	704778	VDA_000750.t01	912	-	1756	62.2069	68.2093
ADBS01000002	175799	176696	VDA_000405.t01	897	-	760	26.9232	30.0148
ADBS01000002	699706	700579	VDA_000747.t01	873	-	0	0	0
ADBS01000002	196125	196674	VDA_000418.t01	549	+	579	20.5113	37.3611
ADBS01000002	1151571	1152825	VDA_001063.t01	1254	-	160	5.66805	4.51998
ADBS01000002	1029038	1030916	VDA_000964.t01	1878	-	3775	133.731	71.2091
ADBS01000002	945742	945931	VDA_000902.t01	189	-	0	0	0
ADBS01000002	1055945	1056104	VDA_000988.t01	159	+	190	6.73081	42.3322
ADBS01000002	790039	790759	VDA_000812.t01	720	-	3778	133.837	185.885
ADBS01000002	1126473	1127751	VDA_001043.t01	1278	-	450	15.9414	12.4737
ADBS01000002	320544	322986	VDA_000468.t01	2442	+	905	32.0599	13.1286
ADBS01000002	303385	303556	VDA_000456.t01	171	+	15339	543.389	3177.71
ADBS01000002	336984	337623	VDA_000479.t01	639	-	638	22.6014	35.3699
ADBS01000002	570616	573895	VDA_000648.t01	3279	+	1106	39.1804	11.9489
ADBS01000002	685829	686462	VDA_000736.t01	633	-	1213	42.9709	67.8846
ADBS01000002	1189370	1190489	VDA_001093.t01	1119	-	0	0	0
ADBS01000002	140279	140957	VDA_000378.t01	678	+	952	33.7249	49.7418
ADBS01000002	384551	385370	VDA_000510.t01	819	-	658	23.3099	28.4614
ADBS01000002	620750	621461	VDA_000682.t01	711	+	1511	53.5277	75.285
ADBS01000002	618023	620732	VDA_000681.t01	2709	+	4566	161.752	59.7091
ADBS01000002	592770	593127	VDA_000666.t01	357	+	6480	229.556	643.014
ADBS01000002	521163	521412	VDA_000611.t01	249	+	1017	36.0276	144.689
ADBS01000002	1105766	1107131	VDA_001029.t01	1365	+	213	7.54559	5.52791
ADBS01000002	1131916	1132528	VDA_001048.t01	612	-	379	13.4262	21.9382
ADBS01000002	1254615	1257759	VDA_001144.t01	3144	+	5914	209.505	66.6366
ADBS01000002	153953	154568	VDA_000390.t01	615	+	1185	41.979	68.2586
ADBS01000002	367143	367257	VDA_000498.t01	114	+	1565	55.4406	486.321
ADBS01000002	1234159	1235050	VDA_001131.t01	891	-	3069	108.72	122.021
ADBS01000002	1003731	1004679	VDA_000943.t01	948	+	378	13.3908	14.1253
ADBS01000002	1038659	1039277	VDA_000974.t01	618	+	825	29.2259	47.2911
ADBS01000002	164607	164988	VDA_000399.t01	381	-	1919	67.9812	178.428
ADBS01000002	1044239	1045388	VDA_000978.t01	1149	+	10702	379.122	329.958
ADBS01000002	315252	317550	VDA_000465.t01	2298	-	677	23.9829	10.4364
ADBS01000002	506949	508287	VDA_000600.t01	1338	-	7994	283.19	211.652
ADBS01000002	324521	325478	VDA_000470.t01	957	-	791	28.0214	29.2805
ADBS01000002	474703	477859	VDA_000577.t01	3156	+	865	30.6429	9.70941
ADBS01000002	1033871	1034540	VDA_000968.t01	669	+	56	1.98382	2.96535
ADBS01000002	13644	14721	VDA_000283.t01	1077	+	285	10.0962	9.37439
ADBS01000002	565571	566159	VDA_000645.t01	588	-	495	17.5355	29.8223
ADBS01000002	459584	460544	VDA_000566.t01	960	+	0	0	0
ADBS01000002	1181788	1182565	VDA_001089.t01	777	+	0	0	0
ADBS01000002	654528	656424	VDA_000710.t01	1896	+	5490	194.485	102.577
ADBS01000002	184633	184945	VDA_000411.t01	312	-	106	3.75508	12.0355
ADBS01000002	112379	113156	VDA_000358.t01	777	+	61226	2168.95	2791.44
ADBS01000002	286078	288673	VDA_000444.t01	2595	-	496	17.571	6.77108
ADBS01000002	779109	780009	VDA_000802.t01	900	+	713	25.2583	28.0647
ADBS01000002	764142	764799	VDA_000790.t01	657	-	573	20.2987	30.8961
ADBS01000002	100790	101279	VDA_000349.t01	489	+	8594	304.445	622.587
ADBS01000002	357060	358371	VDA_000492.t01	1311	-	282	9.98994	7.62009
ADBS01000002	409885	410689	VDA_000530.t01	804	-	265	9.38771	11.6763
ADBS01000002	756934	758074	VDA_000785.t01	1140	+	277	9.81282	8.60773
ADBS01000002	2778	4524	VDA_000277.t01	1746	+	364	12.8948	7.38535
ADBS01000002	646909	647767	VDA_000705.t01	858	-	928	32.8747	38.3155
ADBS01000002	39843	40509	VDA_000303.t01	666	-	103	3.64881	5.47869
ADBS01000002	1036260	1036467	VDA_000971.t01	207	+	24	0.850208	4.10728
ADBS01000002	783930	784284	VDA_000807.t01	354	-	4161	147.405	416.398
ADBS01000002	57415	60241	VDA_000318.t01	2826	+	3430	121.509	42.9968
ADBS01000002	152521	153670	VDA_000389.t01	1149	-	1275	45.1673	39.3101
ADBS01000002	1222376	1223159	VDA_001123.t01	783	-	52	1.84212	2.35264
ADBS01000002	1066516	1068676	VDA_000997.t01	2160	+	1495	52.9609	24.5189
ADBS01000002	706204	707512	VDA_000752.t01	1308	-	0	0	0
ADBS01000002	1165313	1166357	VDA_001073.t01	1044	-	516	18.2795	17.5091
ADBS01000002	1145261	1145894	VDA_001058.t01	633	-	426	15.0912	23.8407
ADBS01000002	55689	56247	VDA_000316.t01	558	-	412	14.5952	26.1563
ADBS01000002	168047	168566	VDA_000401.t01	519	+	69	2.44435	4.70973
ADBS01000002	851935	853099	VDA_000853.t01	1164	+	37557	1330.47	1143.01
ADBS01000002	1008204	1009914	VDA_000946.t01	1710	+	1482	52.5003	30.702
ADBS01000002	102235	103477	VDA_000351.t01	1242	-	794	28.1277	22.6471
ADBS01000002	822078	822702	VDA_000830.t01	624	+	0	0	0
ADBS01000002	97530	98166	VDA_000344.t01	636	+	633	22.4242	35.2582
ADBS01000002	875673	876330	VDA_000870.t01	657	-	1968	69.717	106.114
ADBS01000002	1024058	1025111	VDA_000960.t01	1053	-	266	9.42314	8.94885
ADBS01000002	1142904	1144440	VDA_001056.t01	1536	-	321	11.3715	7.40334
ADBS01000002	88502	88766	VDA_000337.t01	264	+	138	4.8887	18.5178
ADBS01000002	722608	723490	VDA_000762.t01	882	+	1447	51.2604	58.1184
ADBS01000002	1211814	1213023	VDA_001113.t01	1209	+	329	11.6549	9.64014
ADBS01000002	1046470	1047373	VDA_000980.t01	903	-	399	14.1347	15.6531
ADBS01000002	461138	462536	VDA_000567.t01	1398	-	1286	45.557	32.5872
ADBS01000002	456506	456755	VDA_000564.t01	249	+	373	13.2136	53.0669
ADBS01000002	579856	580096	VDA_000654.t01	240	-	91	3.2237	13.4321
ADBS01000002	1229791	1231096	VDA_001128.t01	1305	+	410	14.5244	11.1298
ADBS01000002	709932	710454	VDA_000755.t01	522	-	4135	146.484	280.62
ADBS01000002	609106	610522	VDA_000677.t01	1416	+	6092	215.811	152.409
ADBS01000002	1194495	1195011	VDA_001097.t01	516	-	0	0	0
ADBS01000002	24027	24630	VDA_000293.t01	603	-	510	18.0669	29.9617
ADBS01000002	504689	505001	VDA_000598.t01	312	-	3982	141.064	452.127
ADBS01000002	1239837	1241838	VDA_001135.t01	2001	-	5107	180.917	90.4134
ADBS01000002	915824	916496	VDA_000883.t01	672	+	3172	112.369	167.216
ADBS01000002	208589	209846	VDA_000426.t01	1257	+	3611	127.921	101.767
ADBS01000002	91146	92454	VDA_000340.t01	1308	+	0	0	0
ADBS01000002	921077	922094	VDA_000886.t01	1017	+	5579	197.638	194.334
ADBS01000002	834805	836083	VDA_000842.t01	1278	-	1213	42.9709	33.6236
ADBS01000002	543577	544462	VDA_000629.t01	885	-	6237	220.948	249.658
ADBS01000002	345194	346097	VDA_000484.t01	903	+	556	19.6965	21.8123
ADBS01000002	529454	530897	VDA_000617.t01	1443	+	8089	286.555	198.583
ADBS01000002	513903	515211	VDA_000606.t01	1308	+	692	24.5143	18.7418
ADBS01000002	1069987	1070542	VDA_001000.t01	555	-	0	0	0
ADBS01000002	245685	248601	VDA_000431.t01	2916	+	1319	46.726	16.024
ADBS01000002	584266	585283	VDA_000658.t01	1017	-	3894	137.946	135.64
ADBS01000002	308246	309851	VDA_000461.t01	1605	-	1390	49.2412	30.6799
ADBS01000002	1065797	1066310	VDA_000996.t01	513	+	2288	81.0531	157.998
ADBS01000002	1064518	1064719	VDA_000995.t01	201	-	14760	522.878	2601.38
ADBS01000002	18429	19062	VDA_000287.t01	633	+	249	8.82091	13.9351
ADBS01000002	1163794	1164472	VDA_001071.t01	678	+	0	0	0
ADBS01000002	1011801	1011981	VDA_000948.t01	180	-	320	11.3361	62.9784
ADBS01000002	390193	390997	VDA_000515.t01	804	-	485	17.1813	21.3698
ADBS01000002	826036	826690	VDA_000833.t01	654	+	0	0	0
ADBS01000002	1203329	1204097	VDA_001107.t01	768	-	60	2.12552	2.7676
ADBS01000002	684470	685700	VDA_000735.t01	1230	+	2503	88.6696	72.0891
ADBS01000002	745124	746624	VDA_000779.t01	1500	+	0	0	0
ADBS01000002	623854	624733	VDA_000684.t01	879	-	255	9.03346	10.277
ADBS01000002	510291	511113	VDA_000603.t01	822	+	453	16.0477	19.5227
ADBS01000002	953375	954050	VDA_000907.t01	675	+	0	0	0
ADBS01000002	349304	349904	VDA_000487.t01	600	-	110	3.89679	6.49464
ADBS01000002	264626	267431	VDA_000435.t01	2805	+	594	21.0426	7.50183
ADBS01000002	281847	282951	VDA_000442.t01	1104	-	870	30.82	27.9167
ADBS01000002	331108	332971	VDA_000475.t01	1863	+	335	11.8675	6.37009
ADBS01000002	199025	199102	VDA_rna007.r01	77	-	572	20.2633	263.16
ADBS01000002	1260150	1261476	VDA_001147.t01	1326	-	2697	95.5421	72.0529
ADBS01000002	179998	180688	VDA_000408.t01	690	+	349	12.3634	17.918
ADBS01000002	690690	691095	VDA_000741.t01	405	+	886	31.3868	77.4984
ADBS01000002	73478	74852	VDA_000327.t01	1374	-	272	9.63569	7.01287
ADBS01000002	661097	661769	VDA_000714.t01	672	-	1901	67.3435	100.214
ADBS01000002	1070806	1073179	VDA_001001.t01	2373	-	6041	214.004	90.1831
ADBS01000002	114565	114656	VDA_rna006.r01	91	+	7	0.247977	2.72503
ADBS01000002	407112	407799	VDA_000527.t01	687	-	756	26.7815	38.9833
ADBS01000002	1159579	1160536	VDA_001067.t01	957	-	88	3.11743	3.2575
ADBS01000002	1025189	1026248	VDA_000961.t01	1059	-	136	4.81784	4.54943
ADBS01000002	552513	554049	VDA_000635.t01	1536	-	364	12.8948	8.39506
ADBS01000002	470523	471516	VDA_000574.t01	993	-	2561	90.7243	91.3638
ADBS01000002	123164	125729	VDA_000366.t01	2565	-	355	12.576	4.90292
ADBS01000002	1133837	1136888	VDA_001050.t01	3051	+	878	31.1034	10.1945
ADBS01000002	109229	110228	VDA_000355.t01	999	+	2531	89.6615	89.7513
ADBS01000002	211952	233639	VDA_000429.t01	21687	+	4771	169.014	7.79334
ADBS01000002	671312	672035	VDA_000723.t01	723	+	340	12.0446	16.6592
ADBS01000002	429981	430191	VDA_000545.t01	210	+	63	2.2318	10.6276
ADBS01000002	411458	412292	VDA_000532.t01	834	-	497	17.6064	21.1108
ADBS01000002	941486	942356	VDA_000899.t01	870	-	0	0	0
ADBS01000002	89722	91072	VDA_000339.t01	1350	+	487	17.2521	12.7794
ADBS01000002	29735	31601	VDA_000297.t01	1866	-	221	7.829	4.1956
ADBS01000002	1082316	1083762	VDA_001010.t01	1446	-	546	19.3422	13.3764
ADBS01000002	726495	727935	VDA_000766.t01	1440	-	788	27.9152	19.3855
ADBS01000002	178247	179693	VDA_000407.t01	1446	-	316	11.1944	7.74163
ADBS01000002	641891	642815	VDA_000698.t01	924	-	733	25.9668	28.1026
ADBS01000002	1290332	1290920	VDA_001162.t01	588	-	511	18.1023	30.7863
ADBS01000002	973437	974058	VDA_000915.t01	621	-	0	0	0
ADBS01000002	376365	376938	VDA_000504.t01	573	+	0	0	0
ADBS01000002	413678	413957	VDA_000534.t01	279	+	44	1.55871	5.58679
ADBS01000002	417725	419039	VDA_000537.t01	1314	+	7398	262.077	199.449
ADBS01000002	1183492	1184539	VDA_001090.t01	1047	-	0	0	0
ADBS01000002	1120023	1121574	VDA_001038.t01	1551	+	0	0	0
ADBS01000002	938237	940157	VDA_000898.t01	1920	+	3105	109.996	57.2894
ADBS01000002	1297953	1300383	VDA_001166.t01	2430	+	2404	85.1625	35.0463
ADBS01000002	351959	353648	VDA_000489.t01	1689	+	563	19.9445	11.8084
ADBS01000002	391296	392913	VDA_000516.t01	1617	+	1708	60.5065	37.419
ADBS01000002	577448	578243	VDA_000652.t01	795	+	2335	82.7181	104.048
ADBS01000002	41014	42718	VDA_000305.t01	1704	-	210	7.43932	4.3658
ADBS01000002	991227	991353	VDA_000931.t01	126	-	0	0	0
ADBS01000002	81617	82460	VDA_000332.t01	843	-	219	7.75815	9.20302
ADBS01000002	146731	147388	VDA_000384.t01	657	-	1590	56.3263	85.7325
ADBS01000002	199364	200156	VDA_000420.t01	792	-	3174	112.44	141.97
ADBS01000002	981866	982664	VDA_000923.t01	798	-	0	0	0
ADBS01000002	1219702	1220773	VDA_001120.t01	1071	-	424	15.0203	14.0246
ADBS01000002	1142062	1142752	VDA_001055.t01	690	+	10627	376.465	545.601
ADBS01000002	1079638	1081045	VDA_001008.t01	1407	+	523	18.5274	13.1681
ADBS01000002	1114039	1114936	VDA_001034.t01	897	-	867	30.7138	34.2405
ADBS01000002	422858	423290	VDA_000540.t01	432	-	1809	64.0844	148.344
ADBS01000002	1218911	1219682	VDA_001119.t01	771	+	274	9.70654	12.5895
ADBS01000002	817216	818389	VDA_000826.t01	1173	-	0	0	0
ADBS01000002	811341	812475	VDA_000819.t01	1134	+	861	30.5012	26.897
ADBS01000002	839344	840757	VDA_000845.t01	1413	-	882	31.2451	22.1126
ADBS01000002	1112002	1113976	VDA_001033.t01	1974	+	526	18.6337	9.43958
ADBS01000002	915252	915819	VDA_000882.t01	567	+	4392	155.588	274.406
ADBS01000002	191533	193486	VDA_000415.t01	1953	+	0	0	0
ADBS01000002	402452	403832	VDA_000523.t01	1380	-	1502	53.2088	38.5571
ADBS01000002	1022799	1023801	VDA_000959.t01	1002	-	658	23.3099	23.2633
ADBS01000002	491350	492370	VDA_000588.t01	1020	-	29	1.02733	1.00719
ADBS01000002	562580	563552	VDA_000642.t01	972	+	615	21.7866	22.4142
ADBS01000002	490214	491243	VDA_000587.t01	1029	-	11	0.389679	0.378696
ADBS01000002	922191	923130	VDA_000887.t01	939	-	1988	70.4256	75.0006
ADBS01000002	1196709	1197225	VDA_001099.t01	516	+	5331	188.852	365.993
ADBS01000002	1174469	1175246	VDA_001083.t01	777	-	1977	70.0359	90.1363
ADBS01000002	1171437	1171938	VDA_001080.t01	501	-	100	3.54253	7.07092
ADBS01000002	1039677	1040412	VDA_000975.t01	735	+	332	11.7612	16.0016
ADBS01000002	44740	46315	VDA_000308.t01	1575	+	1787	63.3051	40.1937
ADBS01000002	747580	749647	VDA_000781.t01	2067	-	577	20.4404	9.88893
ADBS01000002	533900	534050	VDA_000621.t01	150	+	1523	53.9528	359.685
ADBS01000002	559074	560163	VDA_000638.t01	1089	+	370	13.1074	12.0362
ADBS01000002	121903	122722	VDA_000365.t01	819	-	160	5.66805	6.9207
ADBS01000002	1090782	1091721	VDA_001016.t01	939	-	461	16.3311	17.392
ADBS01000002	1101253	1102120	VDA_001024.t01	867	-	3399	120.411	138.882
ADBS01000002	298646	300629	VDA_000452.t01	1983	-	13595	481.607	242.868
ADBS01000002	185874	186714	VDA_000412.t01	840	-	184	6.51826	7.75983
ADBS01000002	830049	831117	VDA_000838.t01	1068	-	175	6.19943	5.80471
ADBS01000002	1034640	1035828	VDA_000969.t01	1188	+	120	4.25104	3.57832
ADBS01000002	701187	702369	VDA_000748.t01	1182	+	0	0	0
ADBS01000002	995454	995643	VDA_000935.t01	189	+	0	0	0
ADBS01000002	966585	967290	VDA_000911.t01	705	-	0	0	0
ADBS01000002	792961	794476	VDA_000814.t01	1515	+	358	12.6823	8.37113
ADBS01000002	857465	858809	VDA_000857.t01	1344	-	2497	88.457	65.8163
ADBS01000002	872839	873625	VDA_000867.t01	786	+	1446	51.225	65.1718
ADBS01000002	546236	547643	VDA_000631.t01	1407	-	585	20.7238	14.7291
ADBS01000002	648240	649041	VDA_000706.t01	801	+	16722	592.382	739.553
ADBS01000002	566970	569670	VDA_000646.t01	2700	+	428	15.162	5.61557
ADBS01000002	658357	659845	VDA_000712.t01	1488	+	2776	98.3407	66.0892
ADBS01000002	674274	674454	VDA_000725.t01	180	-	1663	58.9123	327.291
ADBS01000002	375003	376251	VDA_000503.t01	1248	+	0	0	0
ADBS01000002	967604	968783	VDA_000912.t01	1179	-	0	0	0
ADBS01000002	444221	445385	VDA_000554.t01	1164	+	461	16.3311	14.0301
ADBS01000002	503578	504577	VDA_000597.t01	999	+	1582	56.0429	56.099
ADBS01000002	881532	882777	VDA_000875.t01	1245	+	579	20.5113	16.4749
ADBS01000002	484805	485480	VDA_000582.t01	675	+	117	4.14476	6.14039
ADBS01000002	1109497	1111492	VDA_001032.t01	1995	+	44550	1578.2	791.077
ADBS01000002	1108448	1109399	VDA_001031.t01	951	+	21009	744.251	782.598
ADBS01000002	1279200	1281045	VDA_001157.t01	1845	-	0	0	0
ADBS01000002	383360	384365	VDA_000509.t01	1005	-	405	14.3473	14.2759
ADBS01000002	629218	630541	VDA_000689.t01	1323	+	270	9.56484	7.22966
ADBS01000002	1153084	1156165	VDA_001064.t01	3081	+	0	0	0
ADBS01000002	7241	7787	VDA_000279.t01	546	+	65	2.30265	4.2173
ADBS01000002	1040486	1042169	VDA_000976.t01	1683	+	3098	109.748	65.2095
ADBS01000002	781436	782093	VDA_000804.t01	657	+	457	16.1894	24.6414
ADBS01000002	370486	371428	VDA_000500.t01	942	+	0	0	0
ADBS01000002	784450	785602	VDA_000808.t01	1152	-	2306	81.6908	70.9122
ADBS01000002	333038	334505	VDA_000476.t01	1467	+	671	23.7704	16.2034
ADBS01000002	523683	524337	VDA_000613.t01	654	-	1486	52.642	80.4924
ADBS01000002	668158	669214	VDA_000720.t01	1056	-	404	14.3118	13.5529
ADBS01000002	451934	453284	VDA_000560.t01	1350	+	1288	45.6278	33.7984
ADBS01000002	761292	762294	VDA_000788.t01	1002	+	1510	53.4922	53.3855
ADBS01000002	21091	22114	VDA_000290.t01	1023	+	1883	66.7059	65.2062
ADBS01000002	1197636	1197807	VDA_001100.t01	171	-	47	1.66499	9.73679
ADBS01000002	581176	582541	VDA_000656.t01	1365	-	1949	69.044	50.5817
ADBS01000002	364620	365601	VDA_000496.t01	981	-	3579	126.787	129.243
ADBS01000002	278821	279415	VDA_000439.t01	594	+	47	1.66499	2.80301
ADBS01000002	986688	987627	VDA_000927.t01	939	+	0	0	0
ADBS01000002	110234	111206	VDA_000356.t01	972	+	3750	132.845	136.672
ADBS01000002	1301825	1303253	VDA_001168.t01	1428	+	163	5.77433	4.04365
ADBS01000002	145617	146709	VDA_000383.t01	1092	-	1761	62.384	57.1282
ADBS01000002	1204991	1205819	VDA_001108.t01	828	+	146	5.1721	6.24649
ADBS01000002	496472	497327	VDA_000592.t01	855	+	2314	81.9742	95.8763
ADBS01000002	467331	468234	VDA_000572.t01	903	+	5210	184.566	204.392
ADBS01000002	433620	434451	VDA_000548.t01	831	+	7	0.247977	0.298408
ADBS01000002	705053	706151	VDA_000751.t01	1098	+	1199	42.475	38.6839
ADBS01000002	1190454	1191171	VDA_001094.t01	717	-	0	0	0
ADBS01000002	731402	732146	VDA_000770.t01	744	-	423	14.9849	20.141
ADBS01000002	936201	937845	VDA_000897.t01	1644	-	767	27.1712	16.5275
ADBS01000002	778345	778921	VDA_000801.t01	576	+	10776	381.743	662.749
ADBS01000002	1014838	1015849	VDA_000951.t01	1011	+	513	18.1732	17.9755
ADBS01000002	291231	291495	VDA_000446.t01	264	+	824	29.1905	110.57
ADBS01000002	95710	97378	VDA_000343.t01	1668	+	10911	386.526	231.73
ADBS01000002	135581	136733	VDA_000374.t01	1152	-	935	33.1227	28.7523
ADBS01000002	1059318	1060767	VDA_000991.t01	1449	-	134	4.74699	3.27605
ADBS01000002	656582	657473	VDA_000711.t01	891	+	2612	92.531	103.851
ADBS01000002	1050213	1051338	VDA_000984.t01	1125	-	3901	138.194	122.839
ADBS01000002	588329	588827	VDA_000662.t01	498	-	432	15.3037	30.7304
ADBS01000002	1253558	1254326	VDA_001143.t01	768	+	621	21.9991	28.6447
ADBS01000002	1074304	1074517	VDA_001003.t01	213	-	3860	136.742	641.98
ADBS01000002	38191	39097	VDA_000301.t01	906	-	1161	41.1288	45.396
ADBS01000002	194107	194221	VDA_000416.t01	114	-	1860	65.8911	577.992
ADBS01000002	963202	964525	VDA_000909.t01	1323	-	0	0	0
ADBS01000002	828490	828814	VDA_000836.t01	324	+	0	0	0
ADBS01000002	652220	653456	VDA_000708.t01	1236	-	89	3.15285	2.55085
ADBS01000002	131929	133849	VDA_000372.t01	1920	+	951	33.6895	17.5466
ADBS01000002	129262	131458	VDA_000371.t01	2196	-	1070	37.9051	17.261
ADBS01000002	161797	162220	VDA_000396.t01	423	-	3020	106.984	252.918
ADBS01000002	782096	782654	VDA_000805.t01	558	-	216	7.65187	13.713
ADBS01000002	1261606	1262665	VDA_001148.t01	1059	-	220	7.79357	7.35937
ADBS01000002	78884	81389	VDA_000331.t01	2505	-	172	6.09316	2.4324
ADBS01000002	1116533	1117442	VDA_001036.t01	909	+	256	9.06888	9.97677
ADBS01000002	786784	787510	VDA_000810.t01	726	-	1023	36.2401	49.9175
ADBS01000002	1124080	1125337	VDA_001041.t01	1257	-	158	5.5972	4.45283
ADBS01000002	301760	301973	VDA_000454.t01	213	-	2587	91.6453	430.26
ADBS01000002	1226713	1227805	VDA_001126.t01	1092	-	2491	88.2445	80.81
ADBS01000002	52951	54769	VDA_000315.t01	1818	+	1828	64.7575	35.6202
ADBS01000002	366079	366805	VDA_000497.t01	726	+	8587	304.197	419.005
ADBS01000002	361532	362438	VDA_000494.t01	906	-	695	24.6206	27.1751
ADBS01000002	427053	427950	VDA_000543.t01	897	+	589	20.8655	23.2614
ADBS01000002	644613	645132	VDA_000702.t01	519	-	764	27.065	52.1483
ADBS01000002	978127	978283	VDA_000920.t01	156	-	0	0	0
ADBS01000002	592319	592475	VDA_000665.t01	156	-	392	13.8867	89.0175
ADBS01000002	610637	612785	VDA_000678.t01	2148	-	5797	205.361	95.6055
ADBS01000002	1127750	1128641	VDA_001044.t01	891	-	177	6.27028	7.03735
ADBS01000002	98809	99019	VDA_000346.t01	210	+	96412	3415.43	16263.9
ADBS01000002	1177316	1178045	VDA_001085.t01	729	+	477	16.8979	23.1795
ADBS01000002	1006122	1008198	VDA_000945.t01	2076	+	1312	46.478	22.3883
ADBS01000002	516108	517359	VDA_000608.t01	1251	+	409	14.489	11.5819
ADBS01000002	555171	556536	VDA_000636.t01	1365	-	275	9.74197	7.13697
ADBS01000002	531535	532402	VDA_000619.t01	867	+	3493	123.741	142.723
ADBS01000002	878826	879618	VDA_000873.t01	792	+	4210	149.141	188.309
ADBS01000002	864175	865327	VDA_000862.t01	1152	-	1098	38.897	33.7648
ADBS01000002	394387	395146	VDA_000518.t01	759	+	1071	37.9405	49.9875
ADBS01000002	916495	918430	VDA_000884.t01	1935	+	3658	129.586	66.9694
ADBS01000002	1167232	1168063	VDA_001075.t01	831	-	326	11.5487	13.8973
ADBS01000002	1085227	1085818	VDA_001012.t01	591	-	1409	49.9143	84.4573
ADBS01000002	293127	293481	VDA_000448.t01	354	+	6162	218.291	616.641
ADBS01000002	1136954	1137770	VDA_001051.t01	816	-	8770	310.68	380.735
ADBS01000002	319458	320133	VDA_000467.t01	675	-	1609	56.9994	84.4435
ADBS01000002	326887	327922	VDA_000472.t01	1035	-	111	3.93221	3.79924
ADBS01000002	1026439	1028104	VDA_000962.t01	1665	-	10947	387.801	232.914
ADBS01000002	10206	12426	VDA_000281.t01	2220	+	335	11.8675	5.34571
ADBS01000002	1051337	1051523	VDA_000985.t01	186	-	678	24.0184	129.131
ADBS01000002	943679	945743	VDA_000901.t01	2064	-	0	0	0
ADBS01000002	1251226	1251865	VDA_001141.t01	639	+	1605	56.8577	88.9791
ADBS01000002	1273631	1274789	VDA_001154.t01	1158	+	281	9.95452	8.5963
ADBS01000002	965155	965830	VDA_000910.t01	675	-	0	0	0
ADBS01000002	720712	721393	VDA_000760.t01	681	+	80	2.83403	4.16157
ADBS01000002	513127	513907	VDA_000605.t01	780	+	361	12.7885	16.3956
ADBS01000002	641100	641892	VDA_000697.t01	792	-	542	19.2005	24.2431
ADBS01000002	519108	520809	VDA_000610.t01	1701	-	707	25.0457	14.7241
ADBS01000002	736938	738120	VDA_000774.t01	1182	-	730	25.8605	21.8786
ADBS01000002	203246	204596	VDA_000423.t01	1350	-	3184	112.794	83.5513
ADBS01000002	724861	726331	VDA_000765.t01	1470	-	1939	68.6897	46.7277
ADBS01000002	498781	500434	VDA_000594.t01	1653	+	6857	242.911	146.952
ADBS01000002	294755	295316	VDA_000450.t01	561	+	4612	163.382	291.233
ADBS01000002	279635	280976	VDA_000440.t01	1341	+	49	1.73584	1.29444
ADBS01000002	1028292	1029042	VDA_000963.t01	750	-	2271	80.4509	107.268
ADBS01000002	1200409	1201891	VDA_001103.t01	1482	-	270	9.56484	6.45401
ADBS01000002	627098	628193	VDA_000687.t01	1095	-	2247	79.6007	72.6947
ADBS01000002	632998	634456	VDA_000691.t01	1458	-	457	16.1894	11.1038
ADBS01000002	634663	635053	VDA_000692.t01	390	-	327	11.5841	29.7028
ADBS01000002	601948	602908	VDA_000671.t01	960	+	0	0	0
ADBS01000002	419120	420599	VDA_000538.t01	1479	-	4764	168.766	114.108
ADBS01000002	538065	538509	VDA_000624.t01	444	+	775	27.4546	61.8347
ADBS01000002	408903	409851	VDA_000529.t01	948	-	162	5.7389	6.0537
ADBS01000002	853180	854899	VDA_000854.t01	1719	-	9253	327.791	190.687
ADBS01000002	150262	150862	VDA_000387.t01	600	+	2197	77.8294	129.716
ADBS01000002	171001	173878	VDA_000403.t01	2877	+	269	9.52941	3.31227
ADBS01000002	850240	851224	VDA_000851.t01	984	+	493	17.4647	17.7487
ADBS01000002	454790	455603	VDA_000563.t01	813	+	23201	821.903	1010.95
ADBS01000002	104295	106875	VDA_000353.t01	2580	-	489	17.323	6.71434
ADBS01000002	1138228	1139665	VDA_001052.t01	1437	+	737	26.1085	18.1687
ADBS01000002	1288037	1289069	VDA_001160.t01	1032	-	1220	43.2189	41.8788
ADBS01000002	1078458	1079568	VDA_001007.t01	1110	+	178	6.30571	5.68082
ADBS01000002	663204	664254	VDA_000716.t01	1050	+	2350	83.2495	79.2853
ADBS01000002	478186	478705	VDA_000578.t01	519	+	501	17.7481	34.1967
ADBS01000002	1064219	1064310	VDA_rna011.r01	91	-	1161	41.1288	451.965
ADBS01000002	289138	291160	VDA_000445.t01	2022	+	1348	47.7533	23.6169
ADBS01000002	868165	870169	VDA_000864.t01	2004	+	14008	496.238	247.624
ADBS01000002	343831	345016	VDA_000483.t01	1185	+	4041	143.154	120.805
ADBS01000002	505187	506861	VDA_000599.t01	1674	-	16696	591.461	353.322
ADBS01000002	19249	20296	VDA_000288.t01	1047	+	1291	45.7341	43.6811
ADBS01000002	436210	437848	VDA_000550.t01	1638	+	232	8.21868	5.01751
ADBS01000002	711847	713314	VDA_000757.t01	1467	-	2345	83.0724	56.6274
ADBS01000002	1236459	1237254	VDA_001133.t01	795	+	611	21.6449	27.2263
ADBS01000002	473560	474694	VDA_000576.t01	1134	+	259	9.17516	8.09097
ADBS01000002	588218	588335	VDA_000661.t01	117	+	118	4.18019	35.7281
ADBS01000002	410681	411449	VDA_000531.t01	768	-	182	6.44741	8.39506
ADBS01000002	404029	404743	VDA_000524.t01	714	-	530	18.7754	26.2961
ADBS01000002	689128	689536	VDA_000739.t01	408	-	450	15.9414	39.0721
ADBS01000002	974641	975070	VDA_000917.t01	429	-	0	0	0
ADBS01000002	448484	449765	VDA_000557.t01	1281	-	1329	47.0803	36.7527
ADBS01000002	996569	998177	VDA_000937.t01	1608	+	0	0	0
ADBS01000002	928351	928909	VDA_000891.t01	558	-	2850	100.962	180.936
ADBS01000002	925424	926270	VDA_000889.t01	846	-	6293	222.932	263.513
ADBS01000002	1305695	1306346	VDA_001170.t01	651	-	179	6.34113	9.7406
ADBS01000002	834270	834420	VDA_000841.t01	150	-	352	12.4697	83.1314
ADBS01000002	64591	65797	VDA_000321.t01	1206	+	0	0	0
ADBS01000002	140980	141367	VDA_000379.t01	387	+	302	10.6984	27.6446
ADBS01000002	254839	263266	VDA_000433.t01	8427	+	1038	36.7715	4.36353
ADBS01000002	1060944	1061937	VDA_000992.t01	993	+	241	8.5375	8.59769
ADBS01000002	1297608	1297722	VDA_001165.t01	114	+	398	14.0993	123.678
ADBS01000002	397345	398032	VDA_000520.t01	687	+	2037	72.1614	105.038
ADBS01000002	827682	828498	VDA_000835.t01	816	+	0	0	0
ADBS01000002	1115246	1116134	VDA_001035.t01	888	-	632	22.3888	25.2126
ADBS01000002	1214429	1215119	VDA_001115.t01	690	+	444	15.7288	22.7954
ADBS01000002	15580	16441	VDA_000285.t01	861	-	1411	49.9851	58.0547
ADBS01000002	1097147	1097831	VDA_001020.t01	684	-	161	5.70348	8.33842
ADBS01000002	696680	697130	VDA_000745.t01	450	-	0	0	0
ADBS01000002	1147006	1147861	VDA_001060.t01	855	-	135	4.78242	5.59347
ADBS01000002	974057	974639	VDA_000916.t01	582	-	0	0	0
ADBS01000002	821321	821972	VDA_000829.t01	651	+	0	0	0
ADBS01000002	1221502	1222387	VDA_001122.t01	885	-	127	4.49902	5.08363
ADBS01000002	576870	577350	VDA_000651.t01	480	+	616	21.822	45.4625
ADBS01000002	1037907	1038657	VDA_000973.t01	750	+	459	16.2602	21.6803
ADBS01000002	615138	617601	VDA_000680.t01	2463	-	2818	99.8286	40.5313
ADBS01000002	1289417	1290269	VDA_001161.t01	852	+	137	4.85327	5.69633
ADBS01000002	1069389	1069953	VDA_000999.t01	564	-	0	0	0
ADBS01000002	1032202	1032775	VDA_000966.t01	573	+	1516	53.7048	93.7256
ADBS01000002	508301	509051	VDA_000601.t01	750	-	9061	320.989	427.985
ADBS01000002	69592	70825	VDA_000324.t01	1233	-	563	19.9445	16.1756
ADBS01000002	101508	102189	VDA_000350.t01	681	+	3466	122.784	180.3
ADBS01000002	1213056	1213713	VDA_001114.t01	657	-	355	12.576	19.1415
ADBS01000002	98261	98408	VDA_000345.t01	147	-	33	1.16904	7.95262
ADBS01000002	209916	211041	VDA_000427.t01	1125	+	2393	84.7728	75.3536
ADBS01000002	691353	692265	VDA_000742.t01	912	+	2256	79.9195	87.6311
ADBS01000002	1180571	1181537	VDA_001088.t01	966	-	0	0	0
ADBS01000002	1075873	1076596	VDA_001005.t01	723	-	1420	50.304	69.5767
ADBS01000002	621492	623025	VDA_000683.t01	1533	-	406	14.3827	9.38205
ADBS01000002	862719	864063	VDA_000861.t01	1344	+	3301	116.939	87.0082
ADBS01000002	674540	674714	VDA_000726.t01	174	-	1345	47.6471	273.834
ADBS01000002	84926	86150	VDA_000335.t01	1224	-	0	0	0
ADBS01000002	1161761	1162019	VDA_001069.t01	258	-	9	0.318828	1.23577
ADBS01000002	564840	565395	VDA_000644.t01	555	-	1102	39.0387	70.34
ADBS01000002	735267	736863	VDA_000773.t01	1596	-	638	22.6014	14.1613
ADBS01000002	580545	581088	VDA_000655.t01	543	+	1003	35.5316	65.4357
ADBS01000002	534886	535723	VDA_000622.t01	837	-	3646	129.161	154.314
ADBS01000002	526404	527877	VDA_000615.t01	1473	+	19648	696.037	472.53
ADBS01000002	156648	158340	VDA_000392.t01	1692	+	229	8.1124	4.79456
ADBS01000002	127054	127609	VDA_000368.t01	555	-	1356	48.0367	86.5527
ADBS01000002	594160	595303	VDA_000668.t01	1143	-	1585	56.1491	49.1244
ADBS01000002	175003	175696	VDA_000404.t01	693	+	142	5.0304	7.25887
ADBS01000002	432588	433503	VDA_000547.t01	915	+	18	0.637656	0.696892
ADBS01000002	486617	487376	VDA_000584.t01	759	+	0	0	0
ADBS01000002	845045	845963	VDA_000848.t01	918	+	2946	104.363	113.685
ADBS01000002	1097860	1098907	VDA_001021.t01	1047	-	365	12.9302	12.3498
ADBS01000002	1099022	1100102	VDA_001022.t01	1080	-	1924	68.1583	63.1096
ADBS01000002	24628	25309	VDA_000294.t01	681	+	155	5.49093	8.06303
ADBS01000002	760266	761127	VDA_000787.t01	861	+	5025	178.012	206.751
ADBS01000002	1149868	1151500	VDA_001062.t01	1632	-	388	13.745	8.4222
ADBS01000002	353725	355324	VDA_000490.t01	1599	-	787	27.8797	17.4357
ADBS01000002	160326	161622	VDA_000395.t01	1296	-	5998	212.481	163.951
ADBS01000002	707646	707826	VDA_000753.t01	180	-	1136	40.2432	223.573
ADBS01000002	873788	874436	VDA_000868.t01	648	-	2178	77.1564	119.068
ADBS01000002	1145886	1146861	VDA_001059.t01	975	-	383	13.5679	13.9158
ADBS01000002	380173	380440	VDA_000506.t01	267	-	787	27.8797	104.418
ADBS01000002	782898	783840	VDA_000806.t01	942	+	774	27.4192	29.1074
ADBS01000002	1015899	1016016	VDA_000952.t01	117	-	397	14.0639	120.204
ADBS01000002	414153	415773	VDA_000535.t01	1620	+	302	10.6984	6.60398
ADBS01000002	1244253	1245228	VDA_001137.t01	975	+	2452	86.8629	89.0902
ADBS01000002	574069	574186	VDA_000649.t01	117	+	117	4.14476	35.4253
ADBS01000002	884797	885526	VDA_000877.t01	729	+	3640	128.948	176.884
ADBS01000002	1095857	1097129	VDA_001019.t01	1272	-	276	9.77739	7.68663
ADBS01000002	197108	198551	VDA_000419.t01	1443	+	683	24.1955	16.7675
ADBS01000002	662050	663208	VDA_000715.t01	1158	+	9768	346.035	298.821
ADBS01000002	451212	451791	VDA_000559.t01	579	+	1683	59.6208	102.972
ADBS01000002	274717	277474	VDA_000437.t01	2757	+	1024	36.2755	13.1576
ADBS01000002	992466	993318	VDA_000933.t01	852	-	0	0	0
ADBS01000002	968782	970384	VDA_000913.t01	1602	-	0	0	0
ADBS01000002	861334	862720	VDA_000860.t01	1386	+	2775	98.3053	70.9273
ADBS01000002	593381	594140	VDA_000667.t01	759	-	1358	48.1076	63.3829
ADBS01000002	347089	349294	VDA_000486.t01	2205	-	1168	41.3768	18.765
ADBS01000002	988157	989312	VDA_000928.t01	1155	+	0	0	0
ADBS01000002	952188	953130	VDA_000906.t01	942	-	0	0	0
ADBS01000002	768012	770088	VDA_000794.t01	2076	-	1784	63.1988	30.4426
ADBS01000002	643423	643663	VDA_000700.t01	240	-	226	8.00612	33.3589
ADBS01000002	676427	677540	VDA_000728.t01	1113	-	11652	412.776	370.868
ADBS01000002	32489	34769	VDA_000298.t01	2280	+	3704	131.215	57.5506
ADBS01000002	309990	311010	VDA_000462.t01	1020	-	1103	39.0741	38.308
ADBS01000002	815624	816167	VDA_000824.t01	543	+	1196	42.3687	78.0271
ADBS01000002	749717	753029	VDA_000782.t01	3312	-	830	29.403	8.87772
ADBS01000002	843692	844472	VDA_000847.t01	780	-	317	11.2298	14.3972
ADBS01000002	458199	459582	VDA_000565.t01	1383	+	0	0	0
ADBS01000002	5078	5942	VDA_000278.t01	864	+	182	6.44741	7.46228
ADBS01000002	440735	442043	VDA_000552.t01	1308	+	60	2.12552	1.62502
ADBS01000002	560667	561267	VDA_000640.t01	600	+	198	7.01421	11.6904
ADBS01000002	75892	76879	VDA_000329.t01	987	-	81	2.86945	2.90725
ADBS01000002	1021280	1021625	VDA_000957.t01	345	+	593	21.0072	60.8905
ADBS01000002	1131302	1131674	VDA_001047.t01	372	-	816	28.9071	77.7072
ADBS01000002	813178	813946	VDA_000821.t01	768	-	3443	121.969	158.814
ADBS01000002	494388	495219	VDA_000590.t01	831	+	2080	73.6847	88.6699
ADBS01000002	86709	87849	VDA_000336.t01	1140	-	0	0	0
ADBS01000002	678667	679510	VDA_000730.t01	843	+	622	22.0346	26.1383
ADBS01000002	1048093	1049128	VDA_000982.t01	1035	+	516	18.2795	17.6613
ADBS01000002	913955	915215	VDA_000881.t01	1260	+	9371	331.971	263.469
ADBS01000002	48048	48744	VDA_000311.t01	696	+	533	18.8817	27.1289
ADBS01000002	182939	184001	VDA_000410.t01	1062	+	1702	60.2939	56.7739
ADBS01000002	606719	607379	VDA_000675.t01	660	+	878	31.1034	47.1264
ADBS01000002	1045572	1046409	VDA_000979.t01	837	+	1603	56.7868	67.8456
ADBS01000002	1168095	1169250	VDA_001076.t01	1155	-	222	7.86442	6.80902
ADBS01000002	88983	89568	VDA_000338.t01	585	+	155	5.49093	9.3862
ADBS01000002	698243	699158	VDA_000746.t01	915	+	0	0	0
ADBS01000002	888691	912193	VDA_000879.t01	23502	-	26026	921.98	39.2298
ADBS01000002	780078	781230	VDA_000803.t01	1152	-	575	20.3696	17.6819
ADBS01000002	138782	139949	VDA_000377.t01	1167	-	459	16.2602	13.9334
ADBS01000002	115116	116382	VDA_000361.t01	1266	+	499	17.6772	13.9631
ADBS01000002	116776	118429	VDA_000362.t01	1653	+	992	35.1419	21.2595
ADBS01000002	142685	143348	VDA_000381.t01	663	-	2965	105.036	158.425
ADBS01000002	462758	464117	VDA_000568.t01	1359	-	1251	44.3171	32.6101
ADBS01000002	795709	796918	VDA_000816.t01	1209	-	857	30.3595	25.1113
ADBS01000002	870437	871739	VDA_000865.t01	1302	+	552	19.5548	15.019
ADBS01000002	1169755	1170649	VDA_001078.t01	894	-	194	6.87251	7.68738
ADBS01000002	1251886	1252597	VDA_001142.t01	711	-	1293	45.8049	64.4233
ADBS01000002	377179	380053	VDA_000505.t01	2874	-	2913	103.194	35.906
ADBS01000002	645917	646775	VDA_000704.t01	858	-	46281	1639.52	1910.86
ADBS01000002	772518	773217	VDA_000797.t01	699	-	993	35.1774	50.3253
ADBS01000002	39210	39831	VDA_000302.t01	621	-	141	4.99497	8.04343
ADBS01000002	103	1816	VDA_000275.t01	1713	+	154	5.4555	3.18476
ADBS01000002	549463	550024	VDA_000632.t01	561	+	1579	55.9366	99.7087
ADBS01000002	1056481	1057954	VDA_000989.t01	1473	+	884	31.316	21.26
ADBS01000002	603064	603853	VDA_000672.t01	789	+	0	0	0
ADBS01000002	340966	343633	VDA_000482.t01	2667	+	679	24.0538	9.01905
ADBS01000002	855219	855633	VDA_000855.t01	414	-	1583	56.0783	135.455
ADBS01000002	1125493	1126408	VDA_001042.t01	915	+	592	20.9718	22.92
ADBS01000002	980209	981874	VDA_000922.t01	1665	-	0	0	0
ADBS01000002	1012038	1012356	VDA_000949.t01	318	-	333	11.7966	37.0963
ADBS01000002	978293	980210	VDA_000921.t01	1917	-	0	0	0
ADBS01000002	1815	2769	VDA_000276.t01	954	+	105	3.71966	3.89901
ADBS01000002	1036004	1036136	VDA_000970.t01	132	+	25	0.885633	6.70934
ADBS01000002	851307	851568	VDA_000852.t01	261	-	2965	105.036	402.437
ADBS01000002	943039	943636	VDA_000900.t01	597	+	0	0	0
ADBS01000002	876629	877082	VDA_000871.t01	453	+	7947	281.525	621.468
ADBS01000002	1257758	1258424	VDA_001145.t01	666	+	1044	36.984	55.5316
ADBS01000002	154573	156538	VDA_000391.t01	1965	+	3146	111.448	56.7166
ADBS01000002	303966	304518	VDA_000457.t01	552	+	1240	43.9274	79.5786
ADBS01000002	1144673	1145252	VDA_001057.t01	579	-	1084	38.4011	66.3231
ADBS01000002	946333	947044	VDA_000903.t01	711	-	0	0	0
ADBS01000002	1188025	1189363	VDA_001092.t01	1338	-	0	0	0
ADBS01000002	983496	984042	VDA_000924.t01	546	-	0	0	0
ADBS01000002	707900	709607	VDA_000754.t01	1707	-	4680	165.791	97.1239
ADBS01000002	687262	688363	VDA_000737.t01	1101	+	229	8.1124	7.36821
ADBS01000002	670792	671173	VDA_000722.t01	381	+	619	21.9283	57.5545
ADBS01000002	1195229	1196057	VDA_001098.t01	828	-	0	0	0
ADBS01000002	22668	23475	VDA_000292.t01	807	+	1641	58.133	72.0359
ADBS01000002	1084385	1085111	VDA_001011.t01	726	-	2010	71.2049	98.0784
ADBS01000002	47264	48062	VDA_000310.t01	798	+	431	15.2683	19.1332
ADBS01000002	49404	50781	VDA_000313.t01	1377	-	714	25.2937	18.3687
ADBS01000002	46305	47268	VDA_000309.t01	963	+	769	27.2421	28.2888
ADBS01000002	1270639	1271971	VDA_001152.t01	1332	-	189	6.69539	5.02657
ADBS01000002	165514	167683	VDA_000400.t01	2169	+	6377	225.907	104.153
ADBS01000002	719767	720136	VDA_000759.t01	369	-	512	18.1378	49.1538
ADBS01000002	672118	674077	VDA_000724.t01	1959	-	1266	44.8485	22.8936
ADBS01000002	1132727	1133834	VDA_001049.t01	1107	+	219	7.75815	7.00826
ADBS01000002	180677	181934	VDA_000409.t01	1257	+	536	18.988	15.1058
ADBS01000002	450088	450832	VDA_000558.t01	744	-	3155	111.767	150.224
ADBS01000002	527887	529264	VDA_000616.t01	1377	+	18914	670.035	486.59
ADBS01000002	489256	489829	VDA_000586.t01	573	+	53	1.87754	3.27669
ADBS01000002	1231667	1232996	VDA_001129.t01	1329	+	7795	276.14	207.781
ADBS01000002	879666	880557	VDA_000874.t01	891	-	11137	394.532	442.797
ADBS01000002	728122	728347	VDA_000767.t01	225	-	218	7.72272	34.3232
ADBS01000002	233817	245526	VDA_000430.t01	11709	+	1374	48.6744	4.15701
ADBS01000002	300612	301623	VDA_000453.t01	1011	-	7018	248.615	245.91
ADBS01000002	836099	838562	VDA_000843.t01	2463	-	3395	120.269	48.8303
ADBS01000002	313408	314752	VDA_000464.t01	1344	-	5091	180.35	134.189
ADBS01000002	585557	586487	VDA_000659.t01	930	+	244	8.64378	9.29439
ADBS01000002	12458	13289	VDA_000282.t01	831	+	176	6.23486	7.50284
ADBS01000002	415979	417557	VDA_000536.t01	1578	+	357	12.6468	8.01448
ADBS01000002	636927	639255	VDA_000694.t01	2328	+	2105	74.5703	32.0319
ADBS01000002	742093	742909	VDA_000777.t01	816	+	363	12.8594	15.7591
ADBS01000002	92507	93539	VDA_000341.t01	1032	-	4249	150.522	145.855
ADBS01000002	680452	681412	VDA_000732.t01	960	+	869	30.7846	32.0673
ADBS01000002	1245348	1247466	VDA_001138.t01	2118	+	1874	66.3871	31.3442
ADBS01000002	931762	932332	VDA_000894.t01	570	+	1260	44.6359	78.3086
ADBS01000002	113242	113677	VDA_000359.t01	435	-	11753	416.354	957.135
ADBS01000002	188797	191260	VDA_000414.t01	2463	-	514	18.2086	7.39286
ADBS01000002	359405	361385	VDA_000493.t01	1980	+	328	11.6195	5.86844
ADBS01000002	151513	152500	VDA_000388.t01	987	-	2605	92.283	93.4985
ADBS01000002	1081051	1082305	VDA_001009.t01	1254	-	842	29.8281	23.7864
ADBS01000002	133982	135494	VDA_000373.t01	1512	+	1855	65.714	43.4616
ADBS01000002	1164525	1165245	VDA_001072.t01	720	-	228	8.07697	11.218
ADBS01000002	283391	285416	VDA_000443.t01	2025	+	1209	42.8292	21.1502
ADBS01000002	539541	540651	VDA_000626.t01	1110	+	3491	123.67	111.414
ADBS01000002	349905	351318	VDA_000488.t01	1413	-	138	4.8887	3.4598
ADBS01000002	389151	389388	VDA_000514.t01	237	-	265	9.38771	39.6106
ADBS01000002	497420	498290	VDA_000593.t01	870	-	674	23.8767	27.4444
ADBS01000002	16522	17998	VDA_000286.t01	1476	-	1627	57.637	39.0495
ADBS01000002	323510	324074	VDA_000469.t01	564	+	599	21.2198	37.6237
ADBS01000002	989284	990586	VDA_000929.t01	1302	+	0	0	0
ADBS01000002	690039	690393	VDA_000740.t01	354	-	262	9.28144	26.2187
ADBS01000002	767110	767893	VDA_000793.t01	783	-	470	16.6499	21.2642
ADBS01000002	453351	453981	VDA_000561.t01	630	+	1197	42.4041	67.3081
ADBS01000002	607368	608697	VDA_000676.t01	1329	+	1129	39.9952	30.0942
ADBS01000002	1171956	1173129	VDA_001081.t01	1173	-	209	7.40389	6.31193
ADBS01000002	386603	387590	VDA_000512.t01	987	-	552	19.5548	19.8123
ADBS01000002	385651	386452	VDA_000511.t01	801	-	583	20.653	25.784
ADBS01000002	437900	439466	VDA_000551.t01	1566	+	88	3.11743	1.9907
ADBS01000002	481677	484800	VDA_000581.t01	3123	+	29	1.02733	0.328958
ADBS01000002	1010706	1011681	VDA_000947.t01	975	+	12762	452.098	463.69
ADBS01000002	550874	552539	VDA_000634.t01	1665	-	357	12.6468	7.5957
ADBS01000002	471741	472512	VDA_000575.t01	771	+	836	29.6156	38.4119
ADBS01000002	855785	857282	VDA_000856.t01	1497	-	3021	107.02	71.4896
ADBS01000002	976798	977806	VDA_000919.t01	1008	-	0	0	0
ADBS01000002	723598	724192	VDA_000763.t01	594	+	200	7.08507	11.9277
ADBS01000002	1047818	1048091	VDA_000981.t01	273	+	112	3.96764	14.5335
ADBS01000002	1002778	1003735	VDA_000942.t01	957	+	687	24.3372	25.4307
ADBS01000002	1173139	1174420	VDA_001082.t01	1281	-	386	13.6742	10.6746
ADBS01000002	405748	407116	VDA_000526.t01	1368	-	1513	53.5985	39.1802
ADBS01000002	1199493	1200366	VDA_001102.t01	873	-	164	5.80975	6.65493
ADBS01000002	125893	126841	VDA_000367.t01	948	-	876	31.0326	32.7348
ADBS01000002	305427	306570	VDA_000459.t01	1143	+	271	9.60026	8.39918
ADBS01000002	1102603	1103359	VDA_001026.t01	756	-	1747	61.888	81.8625
ADBS01000002	1051621	1053982	VDA_000986.t01	2361	-	4430	156.934	66.4694
ADBS01000002	28420	29248	VDA_000296.t01	828	-	143	5.06582	6.11814
ADBS01000002	1207185	1208358	VDA_001110.t01	1173	+	268	9.49399	8.09377
ADBS01000002	95153	95244	VDA_rna005.r01	91	+	2173	76.9792	845.926
ADBS01000002	1058090	1059260	VDA_000990.t01	1170	-	177	6.27028	5.35922
ADBS01000002	542530	543064	VDA_000628.t01	534	+	78	2.76318	5.17449
ADBS01000002	1300765	1301365	VDA_001167.t01	600	+	20	0.708507	1.18084
ADBS01000002	665146	666040	VDA_000718.t01	894	-	5402	191.368	214.058
ADBS01000002	912507	913902	VDA_000880.t01	1395	+	3587	127.071	91.0901
ADBS01000002	1016808	1017852	VDA_000953.t01	1044	+	2448	86.7212	83.0663
ADBS01000002	65859	67716	VDA_000322.t01	1857	+	0	0	0
ADBS01000002	515210	516089	VDA_000607.t01	879	+	609	21.574	24.5438
ADBS01000002	521780	523541	VDA_000612.t01	1761	+	13654	483.697	274.672
ADBS01000002	60714	62919	VDA_000319.t01	2205	+	1226	43.4315	19.6968
ADBS01000002	200483	201275	VDA_000421.t01	792	-	566	20.0507	25.3166
ADBS01000002	1107330	1107948	VDA_001030.t01	618	+	489	17.323	28.0307
ADBS01000002	1221000	1221156	VDA_001121.t01	156	-	69	2.44435	15.6689
ADBS01000002	99849	100617	VDA_000348.t01	768	+	1159	41.058	53.4609
ADBS01000002	76968	78636	VDA_000330.t01	1668	-	88	3.11743	1.86896
ADBS01000002	336062	336821	VDA_000478.t01	759	-	210	7.43932	9.80147
ADBS01000002	1202526	1202934	VDA_001105.t01	408	-	53	1.87754	4.60182
ADBS01000002	642827	643427	VDA_000699.t01	600	-	546	19.3422	32.237
ADBS01000002	743017	744736	VDA_000778.t01	1719	-	570	20.1924	11.7466
ADBS01000002	643753	644590	VDA_000701.t01	837	-	906	32.0953	38.3457
ADBS01000002	624836	625904	VDA_000685.t01	1068	+	372	13.1782	12.3392
ADBS01000002	774061	775303	VDA_000798.t01	1242	+	178	6.30571	5.07706
ADBS01000002	1162244	1162898	VDA_001070.t01	654	+	980	34.7168	53.0838
ADBS01000002	631760	632927	VDA_000690.t01	1167	+	3784	134.049	114.867
ADBS01000002	82767	83082	VDA_000333.t01	315	-	106	3.75508	11.9209
ADBS01000002	740740	741991	VDA_000776.t01	1251	+	317	11.2298	8.97668
ADBS01000002	72537	73464	VDA_000326.t01	927	-	358	12.6823	13.681
ADBS01000002	1140910	1141645	VDA_001054.t01	735	-	253	8.96261	12.194
ADBS01000002	563644	564508	VDA_000643.t01	864	-	2922	103.513	119.806
ADBS01000002	990640	991228	VDA_000930.t01	588	-	0	0	0
ADBS01000002	682852	684331	VDA_000734.t01	1479	-	1712	60.6482	41.0062
ADBS01000002	84577	84668	VDA_rna004.r01	91	+	32	1.13361	12.4573
ADBS01000002	532614	533817	VDA_000620.t01	1203	+	359	12.7177	10.5716
ADBS01000002	1156893	1159314	VDA_001066.t01	2421	-	539	19.0943	7.88693
ADBS01000002	187510	188344	VDA_000413.t01	834	-	113	4.00306	4.79983
ADBS01000002	1291303	1293817	VDA_001163.t01	2514	+	427	15.1266	6.01695
ADBS01000002	329385	330852	VDA_000474.t01	1467	+	1274	45.1319	30.7647
ADBS01000002	791020	792709	VDA_000813.t01	1689	+	994	35.2128	20.8483
ADBS01000002	291922	292831	VDA_000447.t01	909	-	3471	122.961	135.271
ADBS01000002	401034	402129	VDA_000522.t01	1095	-	135	4.78242	4.36751
ADBS01000002	1104881	1105682	VDA_001028.t01	801	+	675	23.9121	29.8528
ADBS01000002	37864	37955	VDA_rna002.r01	91	+	968	34.2917	376.832
ADBS01000002	762967	764146	VDA_000789.t01	1179	-	1215	43.0418	36.507
ADBS01000002	1208991	1210185	VDA_001111.t01	1194	-	5250	185.983	155.765
ADBS01000002	1210488	1211691	VDA_001112.t01	1203	+	839	29.7218	24.7064
ADBS01000002	1265179	1269118	VDA_001150.t01	3939	-	1831	64.8638	16.4671
ADBS01000002	1021725	1022790	VDA_000958.t01	1065	-	1046	37.0549	34.7933
ADBS01000002	589846	591073	VDA_000663.t01	1227	+	1840	65.1826	53.1236
ADBS01000002	1073811	1074156	VDA_001002.t01	345	-	0	0	0
ADBS01000002	412587	413175	VDA_000533.t01	588	-	295	10.4505	17.7729
ADBS01000002	1013101	1014325	VDA_000950.t01	1224	-	215	7.61645	6.22259
ADBS01000002	814386	814887	VDA_000822.t01	501	+	2026	71.7717	143.257
ADBS01000002	933026	933575	VDA_000895.t01	549	+	85	3.01115	5.4848
ADBS01000002	660343	661027	VDA_000713.t01	684	+	2077	73.5784	107.571
ADBS01000002	859139	860000	VDA_000858.t01	861	-	796	28.1986	32.7509
ADBS01000002	765749	767114	VDA_000792.t01	1365	-	919	32.5559	23.8505
ADBS01000002	1121683	1122661	VDA_001039.t01	978	-	432	15.3037	15.648
ADBS01000002	702672	703680	VDA_000749.t01	1008	+	0	0	0
ADBS01000002	538590	539268	VDA_000625.t01	678	-	1268	44.9193	66.2527
ADBS01000002	544932	546180	VDA_000630.t01	1248	+	1169	41.4122	33.1829
ADBS01000002	211286	211679	VDA_000428.t01	393	-	6639	235.189	598.445
ADBS01000002	502267	503362	VDA_000596.t01	1095	-	693	24.5498	22.4199
ADBS01000002	128844	129162	VDA_000370.t01	318	+	1341	47.5054	149.388
ADBS01000002	764815	764953	VDA_000791.t01	138	-	146	5.1721	37.479
ADBS01000002	176818	177724	VDA_000406.t01	906	+	1651	58.4872	64.5554
ADBS01000002	754788	756006	VDA_000784.t01	1218	-	7457	264.167	216.886
ADBS01000002	325477	326875	VDA_000471.t01	1398	-	265	9.38771	6.7151
ADBS01000002	948950	949739	VDA_000904.t01	789	-	0	0	0
ADBS01000002	625928	626954	VDA_000686.t01	1026	+	883	31.2806	30.4879
ADBS01000002	362545	364501	VDA_000495.t01	1956	-	1257	44.5296	22.7657
ADBS01000002	346353	347085	VDA_000485.t01	732	+	2015	71.382	97.5164
ADBS01000002	423680	425321	VDA_000541.t01	1641	+	836	29.6156	18.0473
ADBS01000002	1185556	1188007	VDA_001091.t01	2451	-	0	0	0
ADBS01000002	395923	396436	VDA_000519.t01	513	-	288	10.2025	19.8879
ADBS01000002	578548	579841	VDA_000653.t01	1293	-	338	11.9738	9.26045
ADBS01000002	1062033	1062124	VDA_rna010.r01	91	-	93	3.29456	36.2039
ADBS01000002	1128798	1129800	VDA_001045.t01	1002	-	229	8.1124	8.09621
ADBS01000002	818468	819176	VDA_000827.t01	708	-	0	0	0
ADBS01000002	823554	825972	VDA_000832.t01	2418	+	0	0	0
ADBS01000002	307078	307597	VDA_000460.t01	519	-	594	21.0426	40.5446
ADBS01000002	746718	747432	VDA_000780.t01	714	+	0	0	0
ADBS01000002	1303252	1305076	VDA_001169.t01	1824	+	516	18.2795	10.0216
ADBS01000002	56352	57255	VDA_000317.t01	903	-	436	15.4454	17.1046
ADBS01000002	43044	43218	VDA_000306.t01	174	-	24	0.850208	4.88625
ADBS01000002	785598	786780	VDA_000809.t01	1182	-	1088	38.5428	32.6081
ADBS01000002	949762	952186	VDA_000905.t01	2424	-	0	0	0
ADBS01000002	721427	721550	VDA_000761.t01	123	-	110	3.89679	31.6812
ADBS01000002	838781	839348	VDA_000844.t01	567	-	565	20.0153	35.3004
ADBS01000002	163951	164485	VDA_000398.t01	534	+	3880	137.45	257.398
ADBS01000002	815545	815671	VDA_000823.t01	126	-	522	18.492	146.762
ADBS01000002	1306591	1307242	VDA_001171.t01	651	+	81	2.86945	4.40776
ADBS01000002	428671	428836	VDA_000544.t01	165	+	365	12.9302	78.3651
ADBS01000002	323233	323308	VDA_rna009.r01	75	+	12	0.425104	5.66805
ADBS01000002	732148	733627	VDA_000771.t01	1479	-	872	30.8909	20.8863
ADBS01000002	1054136	1055078	VDA_000987.t01	942	-	2837	100.502	106.69
ADBS01000002	933984	935013	VDA_000896.t01	1029	+	811	28.7299	27.9203
ADBS01000002	404852	405686	VDA_000525.t01	834	+	982	34.7877	41.7118
ADBS01000002	570097	570364	VDA_000647.t01	267	+	178	6.30571	23.6169
ADBS01000002	1063584	1064133	VDA_000994.t01	549	+	1572	55.6886	101.436
ADBS01000002	1203045	1203282	VDA_001106.t01	237	-	16	0.566805	2.39158
ADBS01000002	1201963	1202512	VDA_001104.t01	549	-	65	2.30265	4.19426
ADBS01000002	445933	447112	VDA_000555.t01	1179	+	9374	332.077	281.66
ADBS01000002	776694	777900	VDA_000800.t01	1206	-	480	17.0042	14.0996
ADBS01000002	954367	962500	VDA_000908.t01	8133	-	0	0	0
ADBS01000002	833469	834138	VDA_000840.t01	669	+	511	18.1023	27.0588
ADBS01000002	794597	795686	VDA_000815.t01	1089	+	387	13.7096	12.5892
ADBS01000002	1089382	1090756	VDA_001015.t01	1374	+	226	8.00612	5.82687
ADBS01000002	162394	162745	VDA_000397.t01	351	-	8138	288.291	821.343
ADBS01000002	1277458	1279090	VDA_001156.t01	1632	+	0	0	0
ADBS01000002	984999	985800	VDA_000926.t01	801	-	0	0	0
ADBS01000002	382330	383029	VDA_000508.t01	699	+	332	11.7612	16.8258
ADBS01000002	649110	652224	VDA_000707.t01	3114	-	972	34.4334	11.0576
ADBS01000002	1122958	1123984	VDA_001040.t01	1026	+	0	0	0
ADBS01000002	635440	636184	VDA_000693.t01	744	+	4728	167.491	225.122
ADBS01000002	591142	592162	VDA_000664.t01	1020	-	3692	130.79	128.226
ADBS01000002	199145	199236	VDA_rna008.r01	91	-	143	5.06582	55.6684
ADBS01000002	715244	719375	VDA_000758.t01	4131	-	3088	109.393	26.4811
ADBS01000002	664250	665000	VDA_000717.t01	750	+	2321	82.2222	109.63
ADBS01000002	1000237	1000537	VDA_000939.t01	300	+	2190	77.5815	258.605
ADBS01000002	1217899	1218823	VDA_001118.t01	924	+	2541	90.0158	97.4197
ADBS01000002	984344	984938	VDA_000925.t01	594	-	0	0	0
ADBS01000002	43371	44220	VDA_000307.t01	849	-	51	1.80669	2.12802
ADBS01000002	40538	40823	VDA_000304.t01	285	-	37	1.31074	4.59908
ADBS01000002	1068693	1069323	VDA_000998.t01	630	+	2724	96.4986	153.172
ADBS01000002	263472	264075	VDA_000434.t01	603	+	24	0.850208	1.40996
ADBS01000002	194820	195819	VDA_000417.t01	999	-	679	24.0538	24.0779
ADBS01000002	1235908	1236052	VDA_001132.t01	144	-	5400	191.297	1328.45
ADBS01000002	1198087	1199206	VDA_001101.t01	1119	-	308	10.911	9.75067
ADBS01000002	770294	771665	VDA_000795.t01	1371	-	684	24.2309	17.6739
ADBS01000002	840749	843689	VDA_000846.t01	2940	-	1792	63.4822	21.5926
ADBS01000002	877464	878751	VDA_000872.t01	1287	+	2045	72.4448	56.2897
ADBS01000002	1205966	1206983	VDA_001109.t01	1017	+	3932	139.292	136.964
ADBS01000002	612839	615020	VDA_000679.t01	2181	-	3014	106.772	48.9555
ADBS01000002	846793	848086	VDA_000849.t01	1293	+	6927	245.391	189.784
ADBS01000002	582697	583990	VDA_000657.t01	1293	-	12231	433.287	335.102
ADBS01000002	293547	294303	VDA_000449.t01	756	-	2043	72.3739	95.7327
ADBS01000002	645152	645779	VDA_000703.t01	627	-	1235	43.7503	69.7772
ADBS01000002	809747	811130	VDA_000818.t01	1383	-	638	22.6014	16.3423
ADBS01000002	334497	335193	VDA_000477.t01	696	+	563	19.9445	28.6558
ADBS01000002	317834	319148	VDA_000466.t01	1314	-	2129	75.4205	57.3977
ADBS01000002	148040	149060	VDA_000385.t01	1020	-	360	12.7531	12.5031
ADBS01000002	998836	1000123	VDA_000938.t01	1287	+	0	0	0
ADBS01000002	674872	675451	VDA_000727.t01	579	-	1016	35.9921	62.1626
ADBS01000002	22264	22645	VDA_000291.t01	381	+	3770	133.553	350.534
ADBS01000002	1263007	1264348	VDA_001149.t01	1341	-	486	17.2167	12.8387
ADBS01000002	277658	278759	VDA_000438.t01	1101	-	61	2.16094	1.96271
ADBS01000002	509322	510270	VDA_000602.t01	948	+	650	23.0265	24.2895
ADBS01000002	918432	920553	VDA_000885.t01	2121	+	4495	159.237	75.0763
ADBS01000002	1088400	1089279	VDA_001014.t01	879	-	466	16.5082	18.7807
ADBS01000002	1091947	1093738	VDA_001017.t01	1791	+	1926	68.2292	38.0956
ADBS01000002	1102335	1102494	VDA_001025.t01	159	-	543	19.236	120.981
ADBS01000002	1166374	1167133	VDA_001074.t01	759	-	236	8.36038	11.015
ADBS01000002	143661	144954	VDA_000382.t01	1293	+	1171	41.4831	32.0828
ADBS01000002	694208	696236	VDA_000744.t01	2028	+	404	14.3118	7.05712
ADBS01000002	434487	436155	VDA_000549.t01	1668	+	30	1.06276	0.637146
ADBS01000002	136793	137774	VDA_000375.t01	981	-	250	8.85633	9.02786
ADBS01000002	1233075	1233984	VDA_001130.t01	909	-	1752	62.0652	68.2785
ADBS01000002	1001016	1002426	VDA_000941.t01	1410	-	633	22.4242	15.9037
ADBS01000002	1217015	1217303	VDA_001117.t01	288	-	1523	53.9528	187.336
ADBS01000002	500462	501920	VDA_000595.t01	1458	+	5205	184.389	126.467
ADBS01000002	560233	560545	VDA_000639.t01	312	-	1572	55.6886	178.489
ADBS01000002	447226	447805	VDA_000556.t01	579	-	2827	100.147	172.966
ADBS01000002	311878	312943	VDA_000463.t01	1065	+	312	11.0527	10.3781
ADBS01000002	970401	973428	VDA_000914.t01	3027	-	0	0	0
ADBS01000002	14879	15485	VDA_000284.t01	606	+	77428	2742.91	4526.26
ADBS01000002	25305	27783	VDA_000295.t01	2478	+	410	14.5244	5.86133
ADBS01000002	738548	739655	VDA_000775.t01	1107	+	1690	59.8688	54.082
ADBS01000002	465548	466562	VDA_000571.t01	1014	-	707	25.0457	24.6999
ADBS01000002	597477	598899	VDA_000670.t01	1422	-	874	30.9617	21.7734
ADBS01000002	831196	833188	VDA_000839.t01	1992	-	303	10.7339	5.38849
ADBS01000002	355571	356975	VDA_000491.t01	1404	+	663	23.487	16.7286
ADBS01000002	393119	394058	VDA_000517.t01	939	-	26	0.921059	0.980893
ADBS01000002	371696	373859	VDA_000501.t01	2163	+	0	0	0
ADBS01000002	374080	374962	VDA_000502.t01	882	+	0	0	0
ADBS01000002	828904	829930	VDA_000837.t01	1026	+	170	6.02231	5.86969
ADBS01000002	1247449	1248196	VDA_001139.t01	747	+	1004	35.567	47.6132
ADBS01000002	848225	850082	VDA_000850.t01	1857	-	1519	53.8111	28.9774
ADBS01000002	453969	454644	VDA_000562.t01	675	-	461	16.3311	24.1942
ADBS01000002	1284088	1286590	VDA_001159.t01	2502	-	1110	39.3221	15.7163
ADBS01000002	99193	99853	VDA_000347.t01	660	+	1064	37.6925	57.1099
ADBS01000002	158458	158998	VDA_000393.t01	540	+	755	26.7461	49.5299
ADBS01000002	302302	303172	VDA_000455.t01	870	+	1695	60.0459	69.0183
ADBS01000002	51117	52191	VDA_000314.t01	1074	-	337	11.9383	11.1158
ADBS01000002	1175665	1177219	VDA_001084.t01	1554	+	481	17.0396	10.965
ADBS01000002	1005164	1006130	VDA_000944.t01	966	+	372	13.1782	13.6421
ADBS01000002	1043195	1044080	VDA_000977.t01	885	-	1026	36.3464	41.0694
ADBS01000002	975526	976738	VDA_000918.t01	1212	-	0	0	0
ADBS01000002	20300	21095	VDA_000289.t01	795	+	1292	45.7695	57.5717
ADBS01000002	485807	486494	VDA_000583.t01	687	+	74	2.62147	3.81583
ADBS01000002	71505	72432	VDA_000325.t01	927	+	102	3.61338	3.89793
ADBS01000002	103454	104087	VDA_000352.t01	633	-	93	3.29456	5.20467
ADBS01000002	1215771	1216905	VDA_001116.t01	1134	+	904	32.0245	28.2403
ADBS01000002	1226042	1226225	VDA_001125.t01	183	-	2510	88.9176	485.888
ADBS01000002	1031534	1032113	VDA_000965.t01	579	+	3106	110.031	190.036
ADBS01000002	628192	628882	VDA_000688.t01	690	-	1398	49.5246	71.7748
ADBS01000002	1077323	1078256	VDA_001006.t01	933	+	341	12.08	12.9475
ADBS01000002	1156299	1156854	VDA_001065.t01	555	+	18	0.637656	1.14893
ADBS01000002	1049210	1050203	VDA_000983.t01	993	-	4165	147.546	148.587
ADBS01000002	557754	558975	VDA_000637.t01	1221	+	394	13.9576	11.4313
ADBS01000002	1019788	1020274	VDA_000955.t01	486	+	346	12.2572	25.2205
ADBS01000002	679784	680450	VDA_000731.t01	666	+	828	29.3322	44.0423
ADBS01000002	121120	121882	VDA_000364.t01	762	-	143	5.06582	6.64806
ADBS01000002	107528	108989	VDA_000354.t01	1461	+	8148	288.646	197.567
ADBS01000002	111293	112163	VDA_000357.t01	870	-	10391	368.105	423.109
ADBS01000002	1000705	1000870	VDA_000940.t01	165	+	1192	42.227	255.921
ADBS01000002	865696	867640	VDA_000863.t01	1944	-	74306	2632.31	1354.07
ADBS01000002	882848	884537	VDA_000876.t01	1689	-	2455	86.9692	51.4915
ADBS01000002	93734	95015	VDA_000342.t01	1281	+	1741	61.6755	48.1464
ADBS01000002	137906	138704	VDA_000376.t01	798	-	447	15.8351	19.8435
ADBS01000002	248649	254613	VDA_000432.t01	5964	+	2196	77.794	13.0439
ADBS01000002	1100113	1101241	VDA_001023.t01	1128	-	3116	110.385	97.8593
ADBS01000002	1062927	1063485	VDA_000993.t01	558	+	1503	53.2443	95.4198
ADBS01000002	464928	465549	VDA_000570.t01	621	-	398	14.0993	22.7042
ADBS01000002	469148	470066	VDA_000573.t01	918	+	7152	253.362	275.993
ADBS01000002	464206	464824	VDA_000569.t01	618	-	1264	44.7776	72.4557
ADBS01000002	724550	724805	VDA_000764.t01	255	+	71715	2540.53	9962.85
ADBS01000002	1249054	1250980	VDA_001140.t01	1926	-	896	31.7411	16.4803
ADBS01000002	586598	587651	VDA_000660.t01	1053	+	1773	62.8091	59.6478
ADBS01000002	7821	9966	VDA_000280.t01	2145	+	229	8.1124	3.782
ADBS01000002	640225	641101	VDA_000696.t01	876	-	450	15.9414	18.1979
ADBS01000002	1018674	1019613	VDA_000954.t01	939	+	382	13.5325	14.4116
ADBS01000002	596009	597089	VDA_000669.t01	1080	+	246	8.71463	8.0691
ADBS01000001	3006357	3007089	VDA_003349.t01	732	-	878	31.1034	42.491
ADBS01000001	41988	43146	VDA_001202.t01	1158	-	545	19.3068	16.6725
ADBS01000001	3057773	3058556	VDA_003397.t01	783	+	392	13.8867	17.7353
ADBS01000001	2663204	2663699	VDA_003094.t01	495	-	111481	3949.25	7978.28
ADBS01000001	2299612	2302837	VDA_002845.t01	3225	-	5185	183.68	56.9551
ADBS01000001	277669	278881	VDA_001377.t01	1212	+	370	13.1074	10.8147
ADBS01000001	1780735	1781629	VDA_002464.t01	894	-	2950	104.505	116.896
ADBS01000001	288466	289510	VDA_001387.t01	1044	+	1179	41.7665	40.0062
ADBS01000001	664008	664653	VDA_001666.t01	645	+	7118	252.157	390.942
ADBS01000001	2755888	2757169	VDA_003162.t01	1281	+	11843	419.542	327.511
ADBS01000001	817577	817653	VDA_rna111.r01	76	+	16	0.566805	7.45796
ADBS01000001	1665230	1667207	VDA_002379.t01	1977	+	3425	121.332	61.3716
ADBS01000001	1859667	1861764	VDA_002528.t01	2097	-	6018	213.19	101.664
ADBS01000001	1583692	1584874	VDA_002328.t01	1182	-	322	11.407	9.65055
ADBS01000001	1172394	1173306	VDA_002018.t01	912	+	1883	66.7059	73.1424
ADBS01000001	2214532	2216401	VDA_002791.t01	1869	-	0	0	0
ADBS01000001	159494	160727	VDA_001298.t01	1233	+	2551	90.37	73.2928
ADBS01000001	2723042	2724047	VDA_003137.t01	1005	+	5899	208.974	207.934
ADBS01000001	3220912	3221341	VDA_003532.t01	429	+	101837	3607.61	8409.35
ADBS01000001	478182	479610	VDA_001528.t01	1428	+	73	2.58605	1.81096
ADBS01000001	2461993	2462797	VDA_002949.t01	804	-	2196	77.794	96.7587
ADBS01000001	341946	342975	VDA_001428.t01	1029	-	2237	79.2465	77.0131
ADBS01000001	858887	860336	VDA_001798.t01	1449	+	15330	543.07	374.79
ADBS01000001	2428755	2430213	VDA_002925.t01	1458	+	984	34.8585	23.9085
ADBS01000001	1026313	1027174	VDA_001922.t01	861	+	2449	86.7566	100.763
ADBS01000001	580325	581450	VDA_001601.t01	1125	-	253	8.96261	7.96676
ADBS01000001	65886	65962	VDA_rna018.r01	76	-	1084	38.4011	505.277
ADBS01000001	1744769	1745354	VDA_002436.t01	585	-	2674	94.7273	161.927
ADBS01000001	18621	19500	VDA_001188.t01	879	-	608	21.5386	24.5035
ADBS01000001	1242844	1243165	VDA_002073.t01	321	+	12329	436.759	1360.62
ADBS01000001	1186719	1187400	VDA_002027.t01	681	+	1019	36.0984	53.0079
ADBS01000001	2607505	2608567	VDA_003057.t01	1062	-	0	0	0
ADBS01000001	66019	66095	VDA_rna019.r01	76	-	6467	229.096	3014.42
ADBS01000001	1424640	1426290	VDA_002205.t01	1650	+	2749	97.3842	59.0207
ADBS01000001	83753	84908	VDA_001238.t01	1155	-	46773	1656.95	1434.59
ADBS01000001	1409584	1410586	VDA_002193.t01	1002	+	439	15.5517	15.5207
ADBS01000001	2239802	2240804	VDA_002807.t01	1002	-	4751	168.306	167.97
ADBS01000001	891128	893405	VDA_001826.t01	2277	+	3068	108.685	47.7316
ADBS01000001	1996429	1997188	VDA_002633.t01	759	+	2186	77.4398	102.029
ADBS01000001	618484	619405	VDA_001633.t01	921	+	4669	165.401	179.588
ADBS01000001	1334437	1335256	VDA_002136.t01	819	-	0	0	0
ADBS01000001	1928642	1929293	VDA_002578.t01	651	-	3028	107.268	164.774
ADBS01000001	984198	986349	VDA_001894.t01	2151	-	1675	59.3374	27.586
ADBS01000001	1254926	1256126	VDA_002081.t01	1200	-	10211	361.728	301.44
ADBS01000001	1232875	1234228	VDA_002066.t01	1353	+	0	0	0
ADBS01000001	2182299	2183439	VDA_002770.t01	1140	-	4975	176.241	154.597
ADBS01000001	1696876	1698001	VDA_002404.t01	1125	+	277	9.81282	8.7225
ADBS01000001	3112403	3112775	VDA_003449.t01	372	+	138927	4921.53	13229.9
ADBS01000001	2837953	2838883	VDA_003222.t01	930	+	7253	256.94	276.279
ADBS01000001	323086	324253	VDA_001409.t01	1167	+	1514	53.6339	45.9588
ADBS01000001	68352	68428	VDA_rna030.r01	76	-	120	4.25104	55.9347
ADBS01000001	2650355	2651267	VDA_003088.t01	912	+	1013	35.8859	39.3485
ADBS01000001	409104	409224	VDA_001476.t01	120	+	4092	144.96	1208
ADBS01000001	23569	24148	VDA_001192.t01	579	+	998	35.3545	61.0613
ADBS01000001	367238	368087	VDA_001447.t01	849	+	3527	124.945	147.167
ADBS01000001	2525729	2526287	VDA_002997.t01	558	+	4449	157.607	282.45
ADBS01000001	2116584	2117403	VDA_002730.t01	819	-	1138	40.314	49.2235
ADBS01000001	2634498	2635383	VDA_003074.t01	885	+	8273	293.074	331.157
ADBS01000001	259638	260487	VDA_001363.t01	849	+	3519	124.662	146.834
ADBS01000001	3016481	3017561	VDA_003359.t01	1080	-	3798	134.545	124.579
ADBS01000001	488978	492971	VDA_001534.t01	3993	+	6608	234.091	58.6252
ADBS01000001	2630526	2630985	VDA_003071.t01	459	+	5253	186.089	405.423
ADBS01000001	921320	921980	VDA_001846.t01	660	+	3399	120.411	182.44
ADBS01000001	2148091	2148982	VDA_002750.t01	891	+	227	8.04155	9.02531
ADBS01000001	2042648	2043593	VDA_002670.t01	945	-	1089	38.5782	40.8235
ADBS01000001	2167921	2168815	VDA_002760.t01	894	-	336	11.9029	13.3142
ADBS01000001	1433938	1435642	VDA_002211.t01	1704	+	7512	266.115	156.171
ADBS01000001	1904083	1905172	VDA_002558.t01	1089	+	186	6.58911	6.05061
ADBS01000001	2103834	2104968	VDA_002720.t01	1134	-	9252	327.755	289.026
ADBS01000001	2926993	2928631	VDA_003282.t01	1638	+	11351	402.113	245.49
ADBS01000001	1405606	1406815	VDA_002190.t01	1209	-	24390	864.024	714.66
ADBS01000001	1890540	1891146	VDA_002549.t01	606	+	0	0	0
ADBS01000001	844086	845310	VDA_001789.t01	1224	+	950	33.6541	27.4951
ADBS01000001	511601	512225	VDA_001549.t01	624	+	16468	583.384	934.911
ADBS01000001	1399128	1399446	VDA_002185.t01	318	+	1517	53.7402	168.994
ADBS01000001	1038635	1039472	VDA_001932.t01	837	+	368	13.0365	15.5753
ADBS01000001	300960	301653	VDA_001393.t01	693	-	1600	56.6805	81.7901
ADBS01000001	1296786	1298508	VDA_002105.t01	1722	+	227	8.04155	4.66989
ADBS01000001	2980602	2981181	VDA_003326.t01	579	-	12147	430.311	743.198
ADBS01000001	2125655	2126744	VDA_002735.t01	1089	-	1145	40.562	37.247
ADBS01000001	1847740	1849330	VDA_002518.t01	1590	+	1614	57.1765	35.96
ADBS01000001	2134661	2135054	VDA_002740.t01	393	+	195	6.90794	17.5775
ADBS01000001	2824718	2825333	VDA_003215.t01	615	-	79	2.7986	4.55057
ADBS01000001	771055	771517	VDA_001735.t01	462	-	270	9.56484	20.7031
ADBS01000001	792872	795968	VDA_001752.t01	3096	+	6738	238.696	77.0981
ADBS01000001	2765233	2765443	VDA_003169.t01	210	-	87107	3085.79	14694.3
ADBS01000001	2356310	2358677	VDA_002885.t01	2367	-	2652	93.948	39.6907
ADBS01000001	3180619	3181222	VDA_003499.t01	603	+	2428	86.0127	142.641
ADBS01000001	2785462	2786614	VDA_003186.t01	1152	-	561	19.8736	17.2514
ADBS01000001	3077305	3077980	VDA_003413.t01	675	+	3559	126.079	186.783
ADBS01000001	166611	166688	VDA_rna041.r01	77	+	571	20.2279	262.7
ADBS01000001	2546638	2548330	VDA_003011.t01	1692	-	45756	1620.92	957.991
ADBS01000001	2457950	2458853	VDA_002946.t01	903	-	1289	45.6632	50.5684
ADBS01000001	50298	50835	VDA_001210.t01	537	+	5669	200.826	373.978
ADBS01000001	907508	908108	VDA_001837.t01	600	-	326	11.5487	19.2478
ADBS01000001	3193258	3197143	VDA_003508.t01	3885	+	4087	144.783	37.2673
ADBS01000001	358179	358256	VDA_rna077.r01	77	-	4306	152.541	1981.06
ADBS01000001	2618895	2619525	VDA_003065.t01	630	+	376	13.3199	21.1427
ADBS01000001	1645020	1645611	VDA_002367.t01	591	+	562	19.909	33.687
ADBS01000001	258130	258688	VDA_001361.t01	558	+	10738	380.397	681.715
ADBS01000001	1711163	1712342	VDA_002413.t01	1179	-	0	0	0
ADBS01000001	1814154	1814298	VDA_002493.t01	144	-	1333	47.222	327.93
ADBS01000001	166492	166569	VDA_rna040.r01	77	+	323	11.4424	148.602
ADBS01000001	427891	428698	VDA_001488.t01	807	+	431	15.2683	18.9198
ADBS01000001	2751217	2753839	VDA_003159.t01	2622	-	9148	324.071	123.597
ADBS01000001	1706719	1707172	VDA_002410.t01	453	+	58	2.05467	4.53569
ADBS01000001	67634	67710	VDA_rna024.r01	76	-	1296	45.9112	604.095
ADBS01000001	1188855	1189689	VDA_002029.t01	834	-	1257	44.5296	53.3928
ADBS01000001	871871	872834	VDA_001810.t01	963	-	1293	45.8049	47.5648
ADBS01000001	2531262	2531338	VDA_rna161.r01	76	-	906	32.0953	422.307
ADBS01000001	1458170	1459832	VDA_002231.t01	1662	+	700	24.7977	14.9204
ADBS01000001	422214	422299	VDA_rna098.r01	85	-	1795	63.5885	748.1
ADBS01000001	390561	391473	VDA_001463.t01	912	-	1016	35.9921	39.4651
ADBS01000001	658727	660128	VDA_001663.t01	1401	-	480	17.0042	12.1372
ADBS01000001	3228736	3230659	VDA_003541.t01	1923	-	11438	405.195	210.71
ADBS01000001	2158571	2158691	VDA_rna142.r01	120	-	9	0.318828	2.6569
ADBS01000001	2162083	2162159	VDA_rna144.r01	76	-	1492	52.8546	695.455
ADBS01000001	2457361	2457844	VDA_002945.t01	483	+	3272	115.912	239.983
ADBS01000001	2344486	2345146	VDA_002877.t01	660	-	1102	39.0387	59.1496
ADBS01000001	528948	529923	VDA_001564.t01	975	+	3025	107.162	109.909
ADBS01000001	1262238	1264281	VDA_002084.t01	2043	+	19557	692.813	339.116
ADBS01000001	2739826	2741668	VDA_003149.t01	1842	-	1834	64.9701	35.2715
ADBS01000001	862046	863327	VDA_001800.t01	1281	+	7112	251.945	196.678
ADBS01000001	1088250	1089795	VDA_001967.t01	1545	+	2007	71.0986	46.0185
ADBS01000001	2302853	2303993	VDA_002846.t01	1140	-	2366	83.8163	73.5231
ADBS01000001	91469	92354	VDA_001243.t01	885	+	1779	63.0217	71.2109
ADBS01000001	2750636	2750753	VDA_003157.t01	117	-	1079	38.2239	326.7
ADBS01000001	1765590	1766565	VDA_002453.t01	975	+	4450	157.643	161.685
ADBS01000001	1429058	1431590	VDA_002208.t01	2532	+	1382	48.9578	19.3356
ADBS01000001	134838	137535	VDA_001280.t01	2697	-	5154	182.582	67.6982
ADBS01000001	79363	79789	VDA_001233.t01	426	-	1728	61.215	143.697
ADBS01000001	2387827	2391220	VDA_002904.t01	3393	+	1159	41.058	12.1008
ADBS01000001	46742	48368	VDA_001207.t01	1626	+	3217	113.963	70.0881
ADBS01000001	2179837	2180401	VDA_002768.t01	564	-	157	5.56178	9.86131
ADBS01000001	942582	943278	VDA_001863.t01	696	-	1517	53.7402	77.213
ADBS01000001	2413082	2413168	VDA_rna155.r01	86	-	11	0.389679	4.53115
ADBS01000001	173920	174532	VDA_001305.t01	612	+	2004	70.9924	116.001
ADBS01000001	1901803	1902226	VDA_002555.t01	423	-	4629	163.984	387.669
ADBS01000001	1454695	1456849	VDA_002229.t01	2154	+	1731	61.3212	28.4685
ADBS01000001	43751	44090	VDA_001204.t01	339	+	7	0.247977	0.731496
ADBS01000001	1587129	1589061	VDA_002332.t01	1932	-	85735	3037.19	1572.04
ADBS01000001	2907743	2908352	VDA_003267.t01	609	-	3147	111.484	183.06
ADBS01000001	2711866	2712784	VDA_003128.t01	918	-	1379	48.8515	53.2152
ADBS01000001	2158376	2158496	VDA_rna141.r01	120	-	1	0.0354253	0.295211
ADBS01000001	1287150	1287762	VDA_002098.t01	612	+	323	11.4424	18.6967
ADBS01000001	2333838	2334570	VDA_002867.t01	732	-	8997	318.722	435.412
ADBS01000001	812163	812385	VDA_001765.t01	222	+	81	2.86945	12.9255
ADBS01000001	2561288	2562038	VDA_003022.t01	750	+	742	26.2856	35.0475
ADBS01000001	1574128	1574782	VDA_002322.t01	654	-	3786	134.12	205.077
ADBS01000001	1420260	1420374	VDA_002202.t01	114	+	0	0	0
ADBS01000001	2268355	2269918	VDA_002821.t01	1563	+	7287	258.144	165.16
ADBS01000001	453213	453915	VDA_001506.t01	702	-	2555	90.5117	128.934
ADBS01000001	374037	375396	VDA_001452.t01	1359	+	5324	188.604	138.782
ADBS01000001	3102343	3102718	VDA_003434.t01	375	+	86139	3051.5	8137.34
ADBS01000001	472124	472670	VDA_001522.t01	546	+	0	0	0
ADBS01000001	2694899	2695661	VDA_003114.t01	762	-	2555	90.5117	118.782
ADBS01000001	325423	325723	VDA_001411.t01	300	-	1667	59.054	196.847
ADBS01000001	2079537	2081037	VDA_002697.t01	1500	-	19759	699.969	466.646
ADBS01000001	2489851	2491228	VDA_002970.t01	1377	-	305	10.8047	7.84657
ADBS01000001	3140293	3143205	VDA_rna220.r01	2912	+	1701	60.2585	20.6932
ADBS01000001	230599	231298	VDA_001344.t01	699	+	578	20.4758	29.293
ADBS01000001	2551527	2551767	VDA_003014.t01	240	-	164	5.80975	24.2073
ADBS01000001	2158829	2161741	VDA_rna143.r01	2912	-	1327	47.0094	16.1433
ADBS01000001	1052833	1053973	VDA_001943.t01	1140	-	809	28.6591	25.1396
ADBS01000001	3033598	3033730	VDA_003376.t01	132	+	74	2.62147	19.8597
ADBS01000001	422033	422118	VDA_rna097.r01	85	-	94	3.32998	39.1762
ADBS01000001	1176466	1177837	VDA_002021.t01	1371	-	345	12.2217	8.91447
ADBS01000001	1325857	1327849	VDA_002131.t01	1992	+	118	4.18019	2.09849
ADBS01000001	2415351	2416422	VDA_002917.t01	1071	-	4299	152.293	142.197
ADBS01000001	1417126	1417783	VDA_002199.t01	657	-	56	1.98382	3.01951
ADBS01000001	22666	23182	VDA_001191.t01	516	-	1	0.0354253	0.0686537
ADBS01000001	2935900	2937172	VDA_003289.t01	1272	-	4653	164.834	129.587
ADBS01000001	1349739	1350402	VDA_002148.t01	663	-	150	5.3138	8.01478
ADBS01000001	2295582	2296599	VDA_002842.t01	1017	+	172096	6096.56	5994.65
ADBS01000001	625177	626311	VDA_001639.t01	1134	-	2947	104.398	92.0621
ADBS01000001	2960380	2961337	VDA_003309.t01	957	+	459	16.2602	16.9908
ADBS01000001	665591	667712	VDA_001668.t01	2121	+	5311	188.144	88.7053
ADBS01000001	109373	109952	VDA_001257.t01	579	+	2237	79.2465	136.868
ADBS01000001	3191185	3191767	VDA_003506.t01	582	+	1539	54.5196	93.6763
ADBS01000001	496193	497126	VDA_001537.t01	933	+	7008	248.261	266.089
ADBS01000001	2584252	2584328	VDA_rna165.r01	76	-	1043	36.9486	486.166
ADBS01000001	2544773	2545256	VDA_003008.t01	483	+	3779	133.872	277.168
ADBS01000001	3232339	3233287	VDA_003543.t01	948	+	3584	126.964	133.929
ADBS01000001	2358817	2360629	VDA_002886.t01	1812	-	1521	53.8819	29.7362
ADBS01000001	2958596	2958767	VDA_003307.t01	171	+	453	16.0477	93.846
ADBS01000001	899769	900987	VDA_001832.t01	1218	+	774	27.4192	22.5117
ADBS01000001	1669997	1670759	VDA_002382.t01	762	+	1565	55.4406	72.7567
ADBS01000001	2719691	2720258	VDA_003134.t01	567	+	110	3.89679	6.87264
ADBS01000001	3182312	3182969	VDA_003501.t01	657	+	286	10.1316	15.4211
ADBS01000001	1768238	1770932	VDA_002456.t01	2694	-	129451	4585.84	1702.24
ADBS01000001	130992	132048	VDA_001276.t01	1056	+	3720	131.782	124.794
ADBS01000001	1166830	1168384	VDA_002013.t01	1554	+	3016	106.843	68.7534
ADBS01000001	1313496	1314213	VDA_002120.t01	717	-	1420	50.304	70.1589
ADBS01000001	1635089	1635857	VDA_002360.t01	768	+	357	12.6468	16.4672
ADBS01000001	2288141	2288226	VDA_rna150.r01	85	-	3351	118.71	1396.59
ADBS01000001	1219638	1220193	VDA_002056.t01	555	+	0	0	0
ADBS01000001	337882	339004	VDA_001424.t01	1122	-	1989	70.461	62.7994
ADBS01000001	1466111	1466786	VDA_002239.t01	675	+	325	11.5132	17.0566
ADBS01000001	207388	208420	VDA_001330.t01	1032	-	8545	302.709	293.323
ADBS01000001	356503	356588	VDA_rna063.r01	85	-	493	17.4647	205.467
ADBS01000001	2115859	2116570	VDA_002729.t01	711	-	1118	39.6055	55.704
ADBS01000001	2176516	2177725	VDA_002766.t01	1209	-	208	7.36847	6.09468
ADBS01000001	1932593	1933847	VDA_002583.t01	1254	-	4005	141.878	113.141
ADBS01000001	386900	387920	VDA_001460.t01	1020	+	55839	1978.11	1939.33
ADBS01000001	1653274	1655542	VDA_002372.t01	2268	+	5300	187.754	82.7841
ADBS01000001	106614	106875	VDA_001255.t01	261	+	421	14.9141	57.142
ADBS01000001	2164886	2166128	VDA_002757.t01	1242	-	3	0.106276	0.0855684
ADBS01000001	3161815	3164191	VDA_003488.t01	2376	+	0	0	0
ADBS01000001	2770847	2772704	VDA_003176.t01	1857	-	5616	198.949	107.134
ADBS01000001	1476669	1477902	VDA_002246.t01	1233	+	4301	152.364	123.572
ADBS01000001	1882885	1883929	VDA_002543.t01	1044	-	6970	246.915	236.508
ADBS01000001	2025508	2025730	VDA_002654.t01	222	-	1194	42.2978	190.531
ADBS01000001	2757165	2758353	VDA_003163.t01	1188	+	11640	412.351	347.097
ADBS01000001	224195	225104	VDA_001339.t01	909	+	570	20.1924	22.2139
ADBS01000001	2585227	2585304	VDA_rna175.r01	77	-	1064	37.6925	489.514
ADBS01000001	2986933	2987653	VDA_003330.t01	720	+	1835	65.0055	90.2854
ADBS01000001	2103472	2103811	VDA_002719.t01	339	-	4566	161.752	477.145
ADBS01000001	2031507	2032740	VDA_002661.t01	1233	-	26090	924.247	749.592
ADBS01000001	193556	196130	VDA_001325.t01	2574	+	4237	150.097	58.3128
ADBS01000001	1822035	1824858	VDA_002501.t01	2823	-	24113	854.211	302.59
ADBS01000001	1777806	1779039	VDA_002461.t01	1233	-	16592	587.777	476.705
ADBS01000001	1921995	1923276	VDA_002571.t01	1281	-	9740	345.043	269.354
ADBS01000001	1948350	1950153	VDA_002596.t01	1803	-	6340	224.597	124.568
ADBS01000001	1085156	1085849	VDA_001964.t01	693	+	179	6.34113	9.15027
ADBS01000001	1863914	1864538	VDA_002531.t01	624	-	1444	51.1542	81.9778
ADBS01000001	1013355	1014366	VDA_001912.t01	1011	+	335	11.8675	11.7384
ADBS01000001	1767474	1768155	VDA_002455.t01	681	+	272	9.63569	14.1493
ADBS01000001	2933412	2935692	VDA_003288.t01	2280	-	5620	199.09	87.3203
ADBS01000001	340968	341406	VDA_001426.t01	438	-	6385	226.191	516.417
ADBS01000001	209139	209829	VDA_001332.t01	690	+	881	31.2097	45.2315
ADBS01000001	3009513	3010785	VDA_003353.t01	1272	-	970	34.3626	27.0146
ADBS01000001	487584	488598	VDA_001533.t01	1014	+	8181	289.815	285.813
ADBS01000001	821840	823052	VDA_001772.t01	1212	-	354	12.5406	10.347
ADBS01000001	2645418	2646111	VDA_003083.t01	693	-	1303	46.1592	66.6078
ADBS01000001	1886784	1887438	VDA_002546.t01	654	-	1152	40.81	62.4006
ADBS01000001	2241735	2242461	VDA_002809.t01	726	-	22899	811.205	1117.36
ADBS01000001	613998	614244	VDA_001629.t01	246	+	2494	88.3508	359.149
ADBS01000001	3130799	3132239	VDA_003473.t01	1440	-	704	24.9394	17.319
ADBS01000001	2038429	2039233	VDA_002666.t01	804	+	5780	204.758	254.675
ADBS01000001	1479534	1480563	VDA_002248.t01	1029	+	315	11.159	10.8445
ADBS01000001	166849	166926	VDA_rna043.r01	77	+	585	20.7238	269.14
ADBS01000001	2913440	2915369	VDA_003271.t01	1929	+	1131	40.066	20.7704
ADBS01000001	2626100	2627279	VDA_003069.t01	1179	-	2296	81.3366	68.9877
ADBS01000001	3017563	3018313	VDA_003360.t01	750	-	3547	125.654	167.538
ADBS01000001	2140401	2141046	VDA_002745.t01	645	+	285	10.0962	15.6531
ADBS01000001	1153566	1154778	VDA_002005.t01	1212	-	633	22.4242	18.5018
ADBS01000001	2533656	2534397	VDA_002999.t01	741	-	8187	290.027	391.4
ADBS01000001	446124	446931	VDA_001501.t01	807	+	0	0	0
ADBS01000001	1383638	1384943	VDA_002174.t01	1305	+	5506	195.052	149.465
ADBS01000001	1374374	1375094	VDA_002165.t01	720	+	7323	259.42	360.305
ADBS01000001	910011	911262	VDA_001839.t01	1251	+	8160	289.071	231.072
ADBS01000001	2955270	2955942	VDA_003304.t01	672	+	1942	68.796	102.375
ADBS01000001	2132932	2134174	VDA_002739.t01	1242	-	916	32.4496	26.1269
ADBS01000001	541846	542431	VDA_001575.t01	585	+	1759	62.3132	106.518
ADBS01000001	639526	640210	VDA_001650.t01	684	-	638	22.6014	33.0429
ADBS01000001	2944731	2945577	VDA_003296.t01	846	-	256	9.06888	10.7197
ADBS01000001	980144	981188	VDA_001891.t01	1044	-	485	17.1813	16.4572
ADBS01000001	1274684	1275710	VDA_002091.t01	1026	+	5668	200.791	195.702
ADBS01000001	506637	507240	VDA_001545.t01	603	+	2027	71.8071	119.083
ADBS01000001	1181363	1182260	VDA_002024.t01	897	-	2226	78.8568	87.9117
ADBS01000001	349707	350580	VDA_001434.t01	873	-	9886	350.215	401.162
ADBS01000001	424262	427385	VDA_001486.t01	3123	+	949	33.6186	10.7649
ADBS01000001	2679768	2682680	VDA_rna189.r01	2912	-	1217	43.1126	14.8052
ADBS01000001	2698412	2699069	VDA_003117.t01	657	-	2118	75.0308	114.202
ADBS01000001	1421034	1422516	VDA_002203.t01	1482	+	329	11.6549	7.86433
ADBS01000001	1639114	1641538	VDA_002363.t01	2424	+	1135	40.2077	16.5874
ADBS01000001	2944118	2944595	VDA_003295.t01	477	-	181	6.41198	13.4423
ADBS01000001	305394	306120	VDA_001397.t01	726	+	2310	81.8325	112.717
ADBS01000001	2743709	2745770	VDA_003151.t01	2061	-	6199	219.602	106.551
ADBS01000001	2708186	2709779	VDA_003126.t01	1593	+	6083	215.492	135.274
ADBS01000001	1807520	1808105	VDA_002488.t01	585	-	611	21.6449	36.9998
ADBS01000001	3172506	3173142	VDA_003493.t01	636	+	1339	47.4345	74.5826
ADBS01000001	2202764	2204021	VDA_002786.t01	1257	-	0	0	0
ADBS01000001	1224443	1225013	VDA_002061.t01	570	+	0	0	0
ADBS01000001	2503530	2504007	VDA_002979.t01	477	-	377	13.3553	27.9986
ADBS01000001	753047	754523	VDA_001723.t01	1476	+	7140	252.937	171.366
ADBS01000001	810157	811222	VDA_001763.t01	1065	-	143	5.06582	4.75664
ADBS01000001	2836007	2837654	VDA_003221.t01	1647	+	11443	405.372	246.128
ADBS01000001	686928	687165	VDA_001687.t01	237	+	28615	1013.7	4277.2
ADBS01000001	1729942	1730683	VDA_002425.t01	741	-	164	5.80975	7.84042
ADBS01000001	3214817	3216074	VDA_003527.t01	1257	+	11179	396.02	315.052
ADBS01000001	1852917	1853892	VDA_002521.t01	975	-	4115	145.775	149.513
ADBS01000001	1929666	1929783	VDA_002579.t01	117	-	1644	58.2392	497.771
ADBS01000001	2597279	2597663	VDA_003049.t01	384	+	2442	86.5087	225.283
ADBS01000001	2889541	2891015	VDA_rna200.r01	1474	+	290	10.2733	6.9697
ADBS01000001	1091915	1092941	VDA_001969.t01	1026	-	167	5.91603	5.76611
ADBS01000001	2663922	2664627	VDA_003095.t01	705	-	160899	5699.9	8084.96
ADBS01000001	2455186	2455777	VDA_002943.t01	591	+	31247	1106.94	1872.99
ADBS01000001	2527990	2530902	VDA_rna159.r01	2912	-	1571	55.6532	19.1117
ADBS01000001	1343237	1344707	VDA_002145.t01	1470	-	703	24.904	16.9415
ADBS01000001	2535050	2536757	VDA_003001.t01	1707	-	25016	886.2	519.156
ADBS01000001	3092401	3094330	VDA_003426.t01	1929	-	4249	150.522	78.0312
ADBS01000001	268559	269702	VDA_001371.t01	1143	+	3336	118.179	103.394
ADBS01000001	1736338	1736426	VDA_rna136.r01	88	-	2522	89.3427	1015.26
ADBS01000001	1452646	1453237	VDA_002227.t01	591	+	7826	277.239	469.101
ADBS01000001	2460715	2461948	VDA_002948.t01	1233	+	1544	54.6967	44.3607
ADBS01000001	240909	241683	VDA_001351.t01	774	+	1598	56.6097	73.1391
ADBS01000001	1341069	1341708	VDA_002142.t01	639	-	227	8.04155	12.5846
ADBS01000001	746932	747922	VDA_001720.t01	990	-	592	20.9718	21.1836
ADBS01000001	1027177	1028017	VDA_001923.t01	840	+	2827	100.147	119.223
ADBS01000001	719046	733497	VDA_001711.t01	14451	+	4345	153.923	10.6514
ADBS01000001	1103239	1104784	VDA_001979.t01	1545	-	333	11.7966	7.63536
ADBS01000001	657334	658663	VDA_001662.t01	1329	-	2122	75.1725	56.5632
ADBS01000001	797247	798132	VDA_001754.t01	885	-	455	16.1185	18.213
ADBS01000001	963051	963984	VDA_001878.t01	933	-	14988	530.955	569.083
ADBS01000001	48367	49408	VDA_001208.t01	1041	+	2207	78.1837	75.1044
ADBS01000001	1170524	1170644	VDA_002015.t01	120	-	288	10.2025	85.0208
ADBS01000001	2512470	2515041	VDA_002989.t01	2571	+	1226	43.4315	16.8928
ADBS01000001	1917878	1919120	VDA_002568.t01	1242	+	2584	91.539	73.7029
ADBS01000001	1609711	1610635	VDA_002347.t01	924	+	465	16.4728	17.8277
ADBS01000001	1671728	1674287	VDA_002384.t01	2559	-	20204	715.733	279.693
ADBS01000001	2981267	2982017	VDA_003327.t01	750	-	389	13.7805	18.3739
ADBS01000001	1507996	1508070	VDA_rna113.r01	74	-	73	2.58605	34.9466
ADBS01000001	85325	87338	VDA_001239.t01	2013	+	3162	112.015	55.6457
ADBS01000001	1814597	1815947	VDA_002494.t01	1350	-	3436	121.721	90.164
ADBS01000001	519457	519796	VDA_001555.t01	339	-	2259	80.0258	236.064
ADBS01000001	2685527	2685650	VDA_003105.t01	123	+	1493	52.89	430
ADBS01000001	446956	448198	VDA_001502.t01	1242	+	0	0	0
ADBS01000001	3056750	3057764	VDA_003396.t01	1014	+	537	19.0234	18.7608
ADBS01000001	2861993	2863616	VDA_003243.t01	1623	-	23590	835.683	514.9
ADBS01000001	2028246	2028843	VDA_002657.t01	597	-	14902	527.908	884.268
ADBS01000001	141631	142228	VDA_001285.t01	597	-	0	0	0
ADBS01000001	1632472	1634797	VDA_002359.t01	2325	-	3563	126.22	54.2884
ADBS01000001	849806	850985	VDA_001792.t01	1179	+	7146	253.149	214.715
ADBS01000001	359478	359555	VDA_rna089.r01	77	-	4434	157.076	2039.95
ADBS01000001	1235138	1235732	VDA_002067.t01	594	+	298	10.5567	17.7723
ADBS01000001	202116	202731	VDA_001326.t01	615	-	831	29.4384	47.8674
ADBS01000001	161003	163625	VDA_001299.t01	2622	+	25445	901.397	343.782
ADBS01000001	1414553	1415696	VDA_002197.t01	1143	-	0	0	0
ADBS01000001	1957722	1958805	VDA_002602.t01	1083	-	5260	186.337	172.057
ADBS01000001	3126802	3127588	VDA_003470.t01	786	-	186	6.58911	8.38309
ADBS01000001	2559593	2560934	VDA_003021.t01	1341	-	4936	174.859	130.395
ADBS01000001	2908499	2910518	VDA_003268.t01	2019	+	1499	53.1026	26.3014
ADBS01000001	2750832	2751144	VDA_003158.t01	312	+	612	21.6803	69.4881
ADBS01000001	671369	671528	VDA_001672.t01	159	-	540	19.1297	120.312
ADBS01000001	366148	367237	VDA_001446.t01	1089	+	6101	216.13	198.466
ADBS01000001	832013	832466	VDA_001780.t01	453	-	5730	202.987	448.095
ADBS01000001	1200805	1201468	VDA_002040.t01	663	-	0	0	0
ADBS01000001	1679635	1680505	VDA_002390.t01	870	-	9406	333.211	383.001
ADBS01000001	2022703	2024164	VDA_002652.t01	1461	+	19164	678.891	464.676
ADBS01000001	2434898	2435828	VDA_002929.t01	930	+	1440	51.0125	54.8521
ADBS01000001	358295	358370	VDA_rna078.r01	75	-	1602	56.7514	756.685
ADBS01000001	2646658	2647714	VDA_003085.t01	1056	+	1249	44.2462	41.8998
ADBS01000001	1432798	1433935	VDA_002210.t01	1137	+	5136	181.944	160.022
ADBS01000001	1873870	1875349	VDA_002538.t01	1479	+	515	18.244	12.3354
ADBS01000001	1927971	1928640	VDA_002577.t01	669	-	1764	62.4903	93.4085
ADBS01000001	3117824	3117938	VDA_003460.t01	114	+	27846	986.454	8653.1
ADBS01000001	2035035	2035620	VDA_002663.t01	585	+	2682	95.0107	162.412
ADBS01000001	1645607	1647356	VDA_002368.t01	1749	-	1234	43.7149	24.9942
ADBS01000001	1015135	1015765	VDA_001914.t01	630	+	1469	52.0398	82.6029
ADBS01000001	358390	358475	VDA_rna079.r01	85	-	1868	66.1745	778.524
ADBS01000001	3053535	3056166	VDA_003395.t01	2631	-	22585	800.081	304.098
ADBS01000001	1295661	1296591	VDA_002104.t01	930	+	4547	161.079	173.203
ADBS01000001	846024	846165	VDA_001790.t01	141	+	358	12.6823	89.9452
ADBS01000001	2929328	2930084	VDA_003285.t01	756	+	11971	424.077	560.948
ADBS01000001	944009	944258	VDA_001864.t01	249	-	2277	80.6635	323.95
ADBS01000001	2152188	2154108	VDA_002754.t01	1920	+	518	18.3503	9.55746
ADBS01000001	2069697	2071260	VDA_002691.t01	1563	-	1366	48.391	30.9603
ADBS01000001	2814139	2815516	VDA_003205.t01	1377	+	2152	76.2353	55.3633
ADBS01000001	2304537	2305344	VDA_002847.t01	807	-	4005	141.878	175.81
ADBS01000001	225208	226012	VDA_001340.t01	804	+	3407	120.694	150.117
ADBS01000001	3181245	3181731	VDA_003500.t01	486	+	164	5.80975	11.9542
ADBS01000001	2930155	2930944	VDA_003286.t01	789	+	2059	72.9407	92.4471
ADBS01000001	1508944	1509020	VDA_rna121.r01	76	-	1	0.0354253	0.466123
ADBS01000001	616776	618405	VDA_001632.t01	1629	+	48586	1721.17	1056.58
ADBS01000001	612462	613449	VDA_001627.t01	987	+	4890	173.23	175.512
ADBS01000001	1969688	1970687	VDA_002611.t01	999	-	1364	48.3201	48.3685
ADBS01000001	531425	533303	VDA_001566.t01	1878	-	4347	153.994	81.9989
ADBS01000001	812385	813003	VDA_001766.t01	618	-	351	12.4343	20.1202
ADBS01000001	1811878	1814155	VDA_002492.t01	2277	-	12919	457.66	200.992
ADBS01000001	58348	58798	VDA_001218.t01	450	-	5468	193.706	430.457
ADBS01000001	2776131	2777631	VDA_003180.t01	1500	+	9989	353.864	235.909
ADBS01000001	356755	356830	VDA_rna065.r01	75	-	4414	156.367	2084.9
ADBS01000001	2486407	2487397	VDA_002967.t01	990	+	933	33.0518	33.3857
ADBS01000001	176511	177384	VDA_001308.t01	873	-	2306	81.6908	93.5748
ADBS01000001	2444244	2445072	VDA_002936.t01	828	-	4188	148.361	179.18
ADBS01000001	1970705	1971839	VDA_002612.t01	1134	-	1749	61.9589	54.6375
ADBS01000001	190783	191512	VDA_001322.t01	729	-	7427	263.104	360.911
ADBS01000001	779681	779757	VDA_rna103.r01	76	+	1224	43.3606	570.534
ADBS01000001	993651	995058	VDA_001900.t01	1407	-	3147	111.484	79.2349
ADBS01000001	901454	902042	VDA_001833.t01	588	+	1669	59.1249	100.553
ADBS01000001	1456863	1458081	VDA_002230.t01	1218	+	2517	89.1655	73.2065
ADBS01000001	1485829	1486117	VDA_002253.t01	288	-	91	3.2237	11.1934
ADBS01000001	1055048	1056173	VDA_001945.t01	1125	-	1742	61.7109	54.8542
ADBS01000001	1497598	1499230	VDA_002264.t01	1632	-	1134	40.1723	24.6154
ADBS01000001	2198715	2202702	VDA_002785.t01	3987	-	0	0	0
ADBS01000001	2915365	2916613	VDA_003272.t01	1248	+	1059	37.5154	30.0604
ADBS01000001	1592845	1594216	VDA_002336.t01	1371	+	1742	61.7109	45.0116
ADBS01000001	2002757	2002961	VDA_002639.t01	204	-	185	6.55369	32.1259
ADBS01000001	19682	20909	VDA_001189.t01	1227	-	614	21.7512	17.7271
ADBS01000001	1328490	1329123	VDA_002132.t01	633	+	469	16.6145	26.2472
ADBS01000001	2142948	2143752	VDA_002747.t01	804	-	948	33.5832	41.7702
ADBS01000001	3095128	3096949	VDA_003428.t01	1821	+	4446	157.501	86.4915
ADBS01000001	293618	295092	VDA_rna053.r01	1474	+	258	9.13973	6.20063
ADBS01000001	769846	770917	VDA_001734.t01	1071	+	3211	113.751	106.21
ADBS01000001	50909	51581	VDA_001211.t01	672	-	6355	225.128	335.012
ADBS01000001	2086529	2087285	VDA_002703.t01	756	-	6196	219.495	290.338
ADBS01000001	276554	277466	VDA_001376.t01	912	+	1286	45.557	49.9528
ADBS01000001	2763897	2764575	VDA_003168.t01	678	-	2434	86.2252	127.176
ADBS01000001	2749343	2750597	VDA_003156.t01	1254	-	4935	174.824	139.413
ADBS01000001	1804378	1806337	VDA_002486.t01	1959	-	3123	110.633	56.4744
ADBS01000001	2495461	2496028	VDA_002973.t01	567	-	1720	60.9316	107.463
ADBS01000001	2474454	2476179	VDA_002958.t01	1725	-	2327	82.4347	47.7883
ADBS01000001	260548	261745	VDA_001364.t01	1197	+	7002	248.048	207.225
ADBS01000001	1561633	1563700	VDA_002312.t01	2067	+	223	7.89985	3.82189
ADBS01000001	1983727	1985677	VDA_002625.t01	1950	-	0	0	0
ADBS01000001	1668722	1669697	VDA_002381.t01	975	-	6459	228.812	234.679
ADBS01000001	779603	779677	VDA_rna102.r01	74	+	1354	47.9659	648.188
ADBS01000001	2117429	2119067	VDA_002731.t01	1638	-	1275	45.1673	27.5747
ADBS01000001	941717	942269	VDA_001862.t01	552	+	32701	1158.44	2098.63
ADBS01000001	94012	95242	VDA_001245.t01	1230	-	10658	377.563	306.962
ADBS01000001	2277677	2278631	VDA_002828.t01	954	-	5195	184.035	192.908
ADBS01000001	117334	118066	VDA_001265.t01	732	+	4275	151.443	206.89
ADBS01000001	3191775	3193245	VDA_003507.t01	1470	+	4952	175.426	119.338
ADBS01000001	494957	495743	VDA_001536.t01	786	+	1518	53.7756	68.4169
ADBS01000001	2435847	2436312	VDA_002930.t01	465	+	836	29.6156	63.6894
ADBS01000001	2313834	2314722	VDA_002853.t01	888	-	1195	42.3333	47.6726
ADBS01000001	2235061	2236450	VDA_002804.t01	1389	-	2354	83.3912	60.0369
ADBS01000001	2712823	2712997	VDA_003129.t01	174	-	338	11.9738	68.8147
ADBS01000001	389720	390545	VDA_001462.t01	825	-	708	25.0811	30.4014
ADBS01000001	3120549	3120936	VDA_003465.t01	387	+	76498	2709.97	7002.5
ADBS01000001	2619617	2620250	VDA_003066.t01	633	+	739	26.1793	41.3575
ADBS01000001	741264	742164	VDA_001717.t01	900	+	1343	47.5762	52.8625
ADBS01000001	175191	176469	VDA_001307.t01	1278	-	2033	72.0197	56.3534
ADBS01000001	3227799	3228687	VDA_003540.t01	888	+	1512	53.5631	60.3188
ADBS01000001	1164804	1166343	VDA_002012.t01	1539	-	485	17.1813	11.1639
ADBS01000001	1849692	1851363	VDA_002519.t01	1671	+	10114	358.292	214.418
ADBS01000001	1889072	1890101	VDA_002548.t01	1029	+	719	25.4708	24.753
ADBS01000001	1517192	1519133	VDA_002278.t01	1941	-	3571	126.504	65.1746
ADBS01000001	3212286	3213069	VDA_003524.t01	783	+	1547	54.803	69.991
ADBS01000001	2491562	2494481	VDA_002971.t01	2919	+	10116	358.363	122.769
ADBS01000001	636711	638976	VDA_001648.t01	2265	+	20558	728.274	321.534
ADBS01000001	1264530	1266459	VDA_002085.t01	1929	+	13499	478.206	247.904
ADBS01000001	2193435	2194884	VDA_002781.t01	1449	-	0	0	0
ADBS01000001	687249	688488	VDA_001688.t01	1239	+	11183	396.161	319.743
ADBS01000001	863609	864287	VDA_001801.t01	678	+	32951	1167.3	1721.68
ADBS01000001	957687	958437	VDA_001876.t01	750	+	2270	80.4155	107.221
ADBS01000001	130515	130989	VDA_001275.t01	474	+	1894	67.0956	141.552
ADBS01000001	1109651	1111058	VDA_001982.t01	1407	-	2716	96.2152	68.3832
ADBS01000001	1436361	1436907	VDA_002213.t01	546	+	849	30.0761	55.0844
ADBS01000001	1012511	1013345	VDA_001911.t01	834	+	209	7.40389	8.87757
ADBS01000001	1478172	1479381	VDA_002247.t01	1209	+	874	30.9617	25.6094
ADBS01000001	838824	839739	VDA_001785.t01	915	-	245	8.67921	9.48547
ADBS01000001	2617852	2618770	VDA_003064.t01	918	+	554	19.6256	21.3787
ADBS01000001	2597673	2598036	VDA_003050.t01	363	+	1359	48.143	132.625
ADBS01000001	783626	783839	VDA_001746.t01	213	+	522	18.492	86.817
ADBS01000001	381679	384568	VDA_001458.t01	2889	-	4202	148.857	51.5255
ADBS01000001	1589573	1590440	VDA_002333.t01	867	+	692	24.5143	28.2749
ADBS01000001	692128	692908	VDA_001693.t01	780	+	2284	80.9114	103.733
ADBS01000001	3097272	3097842	VDA_003429.t01	570	+	25828	914.965	1605.2
ADBS01000001	3116469	3117795	VDA_003459.t01	1326	+	323549	11461.8	8643.91
ADBS01000001	1182463	1184920	VDA_002025.t01	2457	+	1664	58.9477	23.9918
ADBS01000001	1338631	1339360	VDA_002139.t01	729	+	1971	69.8233	95.7796
ADBS01000001	1686517	1687708	VDA_002396.t01	1191	+	2064	73.1179	61.392
ADBS01000001	179049	179301	VDA_001310.t01	252	+	53310	1888.52	7494.14
ADBS01000001	2562125	2562578	VDA_003023.t01	453	-	74703	2646.38	5841.89
ADBS01000001	472671	473454	VDA_001523.t01	783	+	0	0	0
ADBS01000001	1407165	1407609	VDA_002191.t01	444	-	3421	121.19	272.951
ADBS01000001	1426902	1427616	VDA_002206.t01	714	-	5273	186.798	261.622
ADBS01000001	2515134	2515755	VDA_002990.t01	621	-	1304	46.1946	74.3875
ADBS01000001	1398242	1398521	VDA_002184.t01	279	+	39341	1393.67	4995.23
ADBS01000001	2644003	2645290	VDA_003082.t01	1287	+	898	31.8119	24.7179
ADBS01000001	529910	531341	VDA_001565.t01	1431	+	5705	202.101	141.231
ADBS01000001	1266458	1268480	VDA_002086.t01	2022	+	25002	885.704	438.034
ADBS01000001	1542451	1543135	VDA_002295.t01	684	-	232	8.21868	12.0156
ADBS01000001	285262	286297	VDA_001384.t01	1035	-	10627	376.465	363.734
ADBS01000001	132164	132794	VDA_001277.t01	630	+	2342	82.9661	131.692
ADBS01000001	2464622	2465642	VDA_002951.t01	1020	-	6236	220.912	216.581
ADBS01000001	274999	276403	VDA_001375.t01	1404	+	2002	70.9215	50.5139
ADBS01000001	2552020	2552893	VDA_003015.t01	873	-	2214	78.4317	89.8416
ADBS01000001	2455809	2457078	VDA_002944.t01	1269	+	55379	1961.82	1545.96
ADBS01000001	8796	10056	VDA_001179.t01	1260	+	18427	652.783	518.081
ADBS01000001	1302558	1302864	VDA_002109.t01	306	+	3411	120.836	394.888
ADBS01000001	1699920	1701546	VDA_002406.t01	1626	+	582	20.6175	12.6799
ADBS01000001	2834472	2835468	VDA_003220.t01	996	-	58	2.05467	2.06292
ADBS01000001	757636	758557	VDA_001726.t01	921	+	1283	45.4507	49.3493
ADBS01000001	2787099	2788467	VDA_003187.t01	1368	+	677	23.9829	17.5314
ADBS01000001	67975	68051	VDA_rna027.r01	76	-	557	19.7319	259.63
ADBS01000001	2724499	2726362	VDA_003139.t01	1863	+	1230	43.5732	23.3887
ADBS01000001	927855	928518	VDA_001852.t01	663	+	52	1.84212	2.77846
ADBS01000001	3107289	3107601	VDA_003438.t01	312	+	88397	3131.49	10036.8
ADBS01000001	2400428	2402417	VDA_002912.t01	1989	+	625	22.1408	11.1316
ADBS01000001	20974	22666	VDA_001190.t01	1692	-	87	3.082	1.82152
ADBS01000001	3039823	3040066	VDA_003382.t01	243	+	3482	123.351	507.617
ADBS01000001	1764075	1765587	VDA_002452.t01	1512	+	5984	211.985	140.202
ADBS01000001	379216	379293	VDA_rna093.r01	77	-	52	1.84212	23.9236
ADBS01000001	1709254	1710310	VDA_002412.t01	1056	+	621	21.9991	20.8325
ADBS01000001	2288004	2288081	VDA_rna149.r01	77	-	2210	78.29	1016.75
ADBS01000001	67895	67971	VDA_rna026.r01	76	-	1547	54.803	721.092
ADBS01000001	1586279	1586474	VDA_002330.t01	195	-	53483	1894.65	9716.17
ADBS01000001	2630997	2632341	VDA_003072.t01	1344	+	13528	479.234	356.573
ADBS01000001	1578339	1578831	VDA_002325.t01	492	+	5588	197.957	402.351
ADBS01000001	932596	932722	VDA_001855.t01	126	-	530	18.7754	149.011
ADBS01000001	3027540	3028005	VDA_003370.t01	465	-	2159	76.4833	164.48
ADBS01000001	2732060	2732726	VDA_003146.t01	666	+	3935	139.399	209.307
ADBS01000001	1694733	1696197	VDA_002403.t01	1464	+	5436	192.572	131.538
ADBS01000001	1003341	1003527	VDA_001906.t01	186	+	51	1.80669	9.7134
ADBS01000001	1950888	1952202	VDA_002597.t01	1314	-	3648	129.232	98.3498
ADBS01000001	1299398	1300445	VDA_002107.t01	1047	-	2710	96.0026	91.6931
ADBS01000001	1988734	1990159	VDA_002628.t01	1425	-	11174	395.843	277.784
ADBS01000001	400278	400992	VDA_001470.t01	714	+	782	27.7026	38.7992
ADBS01000001	2554011	2554212	VDA_003016.t01	201	+	906	32.0953	159.678
ADBS01000001	3008812	3009517	VDA_003352.t01	705	+	1008	35.7087	50.6507
ADBS01000001	1832218	1833865	VDA_002507.t01	1647	-	13178	466.835	283.446
ADBS01000001	1596320	1596397	VDA_rna131.r01	77	+	50	1.77127	23.0035
ADBS01000001	2322192	2324451	VDA_002860.t01	2259	-	2924	103.584	45.8538
ADBS01000001	2144120	2144969	VDA_002748.t01	849	-	7	0.247977	0.292082
ADBS01000001	715619	716387	VDA_001708.t01	768	+	14584	516.643	672.712
ADBS01000001	613522	614002	VDA_001628.t01	480	+	3628	128.523	267.756
ADBS01000001	51679	52603	VDA_001212.t01	924	+	1680	59.5146	64.4097
ADBS01000001	1251979	1253989	VDA_002079.t01	2010	+	63624	2253.9	1121.34
ADBS01000001	358937	359012	VDA_rna084.r01	75	-	858	30.3949	405.266
ADBS01000001	90044	91121	VDA_001242.t01	1077	+	71691	2539.68	2358.1
ADBS01000001	628172	629660	VDA_001641.t01	1488	-	386	13.6742	9.18963
ADBS01000001	1480857	1481433	VDA_002249.t01	576	+	10911	386.526	671.052
ADBS01000001	1389241	1389889	VDA_002178.t01	648	-	3193	113.113	174.557
ADBS01000001	99737	100943	VDA_001250.t01	1206	+	2139	75.7748	62.8315
ADBS01000001	1811237	1811564	VDA_002491.t01	327	+	1584	56.1137	171.602
ADBS01000001	1751778	1752486	VDA_002440.t01	708	-	127	4.49902	6.35454
ADBS01000001	912685	913780	VDA_001841.t01	1095	+	810	28.6945	26.205
ADBS01000001	153890	154604	VDA_001293.t01	714	-	0	0	0
ADBS01000001	45573	46587	VDA_001206.t01	1014	+	8496	300.974	296.818
ADBS01000001	303289	304048	VDA_001395.t01	759	-	5690	201.57	265.573
ADBS01000001	465831	467133	VDA_001517.t01	1302	+	0	0	0
ADBS01000001	2526393	2527218	VDA_002998.t01	825	+	838	29.6864	35.9835
ADBS01000001	2011826	2012453	VDA_002644.t01	627	+	1712	60.6482	96.7275
ADBS01000001	3188589	3189633	VDA_003504.t01	1044	+	7334	259.809	248.86
ADBS01000001	1342905	1343103	VDA_002144.t01	198	-	454	16.0831	81.2278
ADBS01000001	1042175	1043234	VDA_001935.t01	1059	-	6529	231.292	218.406
ADBS01000001	2682916	2682992	VDA_rna190.r01	76	-	4171	147.759	1944.2
ADBS01000001	222221	223547	VDA_001338.t01	1326	-	567	20.0862	15.1479
ADBS01000001	2141217	2142594	VDA_002746.t01	1377	+	34588	1225.29	889.827
ADBS01000001	1755022	1756033	VDA_002443.t01	1011	-	2570	91.0431	90.0525
ADBS01000001	2955985	2956855	VDA_003305.t01	870	+	1358	48.1076	55.2961
ADBS01000001	57192	58212	VDA_001217.t01	1020	-	6113	216.555	212.309
ADBS01000001	837952	838819	VDA_001784.t01	867	-	226	8.00612	9.23428
ADBS01000001	2917564	2918332	VDA_003274.t01	768	+	555	19.6611	25.6003
ADBS01000001	2903481	2906601	VDA_003265.t01	3120	-	1074	38.0468	12.1945
ADBS01000001	2821567	2822905	VDA_003212.t01	1338	+	863	30.5721	22.8491
ADBS01000001	1652078	1652789	VDA_002371.t01	711	+	1389	49.2058	69.2064
ADBS01000001	1722652	1722743	VDA_rna133.r01	91	-	5690	201.57	2215.06
ADBS01000001	337012	337882	VDA_001423.t01	870	-	2457	87.04	100.046
ADBS01000001	3049427	3050606	VDA_003391.t01	1179	+	125	4.42817	3.75587
ADBS01000001	5321	6257	VDA_001176.t01	936	+	1917	67.9104	72.5538
ADBS01000001	375860	377348	VDA_001453.t01	1488	+	1183	41.9082	28.1641
ADBS01000001	2977653	2978559	VDA_003324.t01	906	+	86	3.04658	3.36267
ADBS01000001	718156	718810	VDA_001710.t01	654	-	552	19.5548	29.9003
ADBS01000001	2452584	2453379	VDA_002941.t01	795	+	310	10.9819	13.8136
ADBS01000001	1638032	1639055	VDA_002362.t01	1023	+	393	13.9222	13.6091
ADBS01000001	539575	540439	VDA_001573.t01	864	-	2604	92.2476	106.768
ADBS01000001	396760	397699	VDA_001467.t01	939	-	2588	91.6807	97.6366
ADBS01000001	2777677	2778247	VDA_003181.t01	570	+	817	28.9425	50.7763
ADBS01000001	2511389	2512361	VDA_002988.t01	972	+	3097	109.712	112.873
ADBS01000001	2782454	2783378	VDA_003184.t01	924	+	3537	125.299	135.605
ADBS01000001	169230	172077	VDA_001303.t01	2847	+	6784	240.325	84.4136
ADBS01000001	2391920	2393597	VDA_002905.t01	1677	+	970	34.3626	20.4905
ADBS01000001	1808519	1810250	VDA_002489.t01	1731	+	30468	1079.34	623.535
ADBS01000001	391599	392148	VDA_001464.t01	549	+	2086	73.8972	134.603
ADBS01000001	1893996	1895409	VDA_002552.t01	1413	+	0	0	0
ADBS01000001	165981	166058	VDA_rna036.r01	77	+	985	34.8939	453.168
ADBS01000001	1269588	1271331	VDA_002088.t01	1743	-	8212	290.913	166.903
ADBS01000001	3018309	3019497	VDA_003361.t01	1188	-	3010	106.63	89.7561
ADBS01000001	939922	941167	VDA_001861.t01	1245	+	2427	85.9773	69.058
ADBS01000001	2667945	2668021	VDA_rna181.r01	76	-	153	5.42008	71.3168
ADBS01000001	3080046	3082392	VDA_003416.t01	2346	+	666	23.5933	10.0568
ADBS01000001	3114958	3115312	VDA_003455.t01	354	+	82681	2929	8274.02
ADBS01000001	1881344	1882883	VDA_002542.t01	1539	-	8744	309.759	201.273
ADBS01000001	2596536	2597277	VDA_003048.t01	741	+	3203	113.467	153.127
ADBS01000001	1655588	1656722	VDA_002373.t01	1134	+	6993	247.729	218.456
ADBS01000001	1371708	1373493	VDA_002164.t01	1785	+	4335	153.569	86.0329
ADBS01000001	3110669	3111368	VDA_003445.t01	699	+	141973	5029.44	7195.19
ADBS01000001	202933	204334	VDA_001327.t01	1401	-	11233	397.933	284.035
ADBS01000001	3901	5206	VDA_001175.t01	1305	+	2797	99.0846	75.9269
ADBS01000001	2900321	2900398	VDA_rna210.r01	77	+	24	0.850208	11.0417
ADBS01000001	814353	815895	VDA_001767.t01	1542	+	227	8.04155	5.21501
ADBS01000001	1885770	1886709	VDA_002545.t01	939	+	2145	75.9873	80.9237
ADBS01000001	2865290	2865962	VDA_003245.t01	672	-	57818	2048.22	3047.95
ADBS01000001	470331	471204	VDA_001520.t01	873	+	3	0.106276	0.121737
ADBS01000001	2697408	2698413	VDA_003116.t01	1005	-	3079	109.075	108.532
ADBS01000001	1878596	1880078	VDA_002540.t01	1482	-	18443	653.349	440.856
ADBS01000001	937251	937833	VDA_001858.t01	582	-	1161	41.1288	70.6681
ADBS01000001	1468118	1468742	VDA_002241.t01	624	-	3713	131.534	210.792
ADBS01000001	1680800	1681814	VDA_002391.t01	1014	+	965	34.1854	33.7135
ADBS01000001	144029	145295	VDA_001287.t01	1266	+	0	0	0
ADBS01000001	2809718	2810777	VDA_003202.t01	1059	-	224	7.93527	7.49318
ADBS01000001	76159	76861	VDA_001230.t01	702	-	2109	74.712	106.427
ADBS01000001	1598164	1599775	VDA_002339.t01	1611	-	389	13.7805	8.55397
ADBS01000001	599888	601151	VDA_001618.t01	1263	-	2414	85.5167	67.7092
ADBS01000001	88740	89904	VDA_001241.t01	1164	+	37082	1313.64	1128.56
ADBS01000001	965196	965745	VDA_001879.t01	549	+	0	0	0
ADBS01000001	587831	588161	VDA_001607.t01	330	+	20799	736.811	2232.76
ADBS01000001	1329220	1329832	VDA_002133.t01	612	-	3586	127.035	207.574
ADBS01000001	2114917	2115682	VDA_002728.t01	765	+	84	2.97573	3.88984
ADBS01000001	352362	353787	VDA_001437.t01	1425	-	17960	636.239	446.483
ADBS01000001	2968948	2969575	VDA_003315.t01	627	+	8174	289.567	461.829
ADBS01000001	2554776	2556429	VDA_003018.t01	1653	-	26758	947.911	573.449
ADBS01000001	1736222	1736313	VDA_rna135.r01	91	-	5677	201.11	2210
ADBS01000001	36739	39337	VDA_001199.t01	2598	+	21742	770.217	296.466
ADBS01000001	1946399	1946786	VDA_002594.t01	387	-	1397	49.4892	127.879
ADBS01000001	3099316	3100189	VDA_003432.t01	873	+	41229	1460.55	1673.03
ADBS01000001	2763713	2763839	VDA_003167.t01	126	+	353	12.5051	99.2471
ADBS01000001	448826	449780	VDA_001503.t01	954	-	55589	1969.26	2064.21
ADBS01000001	2453397	2454912	VDA_002942.t01	1515	-	8706	308.413	203.573
ADBS01000001	331391	332270	VDA_001416.t01	879	+	3659	129.621	147.464
ADBS01000001	3116012	3116447	VDA_003458.t01	435	+	124622	4414.78	10148.9
ADBS01000001	1510777	1512547	VDA_002273.t01	1770	-	3083	109.216	61.7041
ADBS01000001	1667348	1668545	VDA_002380.t01	1197	-	1348	47.7533	39.8942
ADBS01000001	1820792	1822004	VDA_002500.t01	1212	-	13384	474.133	391.199
ADBS01000001	2982050	2982821	VDA_003328.t01	771	+	379	13.4262	17.414
ADBS01000001	1463841	1464585	VDA_002236.t01	744	+	279	9.88367	13.2845
ADBS01000001	549310	551245	VDA_001580.t01	1935	-	19880	704.256	363.956
ADBS01000001	683992	684949	VDA_001684.t01	957	+	5660	200.507	209.517
ADBS01000001	1819488	1820655	VDA_002499.t01	1167	-	11208	397.047	340.229
ADBS01000001	1959059	1959989	VDA_002603.t01	930	-	4245	150.381	161.699
ADBS01000001	239371	240220	VDA_001350.t01	849	-	4810	170.396	200.702
ADBS01000001	590307	590913	VDA_001609.t01	606	+	2709	95.9672	158.362
ADBS01000001	671957	672563	VDA_001673.t01	606	-	6342	224.667	370.738
ADBS01000001	3100389	3101109	VDA_003433.t01	720	+	3244	114.92	159.611
ADBS01000001	1766709	1767243	VDA_002454.t01	534	+	730	25.8605	48.4279
ADBS01000001	2945720	2946569	VDA_003297.t01	849	-	690	24.4435	28.7909
ADBS01000001	3182968	3183694	VDA_003502.t01	726	+	162	5.7389	7.90483
ADBS01000001	196643	198131	VDA_rna048.r01	1488	+	299	10.5922	7.1184
ADBS01000001	2580208	2580397	VDA_003038.t01	189	-	1456	51.5793	272.906
ADBS01000001	995563	996874	VDA_001901.t01	1311	-	211	7.47474	5.70156
ADBS01000001	304089	304881	VDA_001396.t01	792	+	2991	105.957	133.784
ADBS01000001	1202552	1203428	VDA_002041.t01	876	+	0	0	0
ADBS01000001	1837816	1839484	VDA_002512.t01	1668	-	30518	1081.11	648.148
ADBS01000001	350657	350894	VDA_001435.t01	237	-	2647	93.7708	395.658
ADBS01000001	1546399	1547677	VDA_002299.t01	1278	+	500	17.7127	13.8597
ADBS01000001	2135323	2136238	VDA_002741.t01	915	+	6200	219.637	240.04
ADBS01000001	2998984	2999626	VDA_003340.t01	642	+	3954	140.072	218.18
ADBS01000001	2198035	2198716	VDA_002784.t01	681	-	0	0	0
ADBS01000001	1102332	1103217	VDA_001978.t01	885	-	664	23.5224	26.579
ADBS01000001	2928705	2928966	VDA_003283.t01	261	+	8255	292.436	1120.44
ADBS01000001	473450	474341	VDA_001524.t01	891	+	1680	59.5146	66.7952
ADBS01000001	2638167	2639511	VDA_003078.t01	1344	-	292	10.3442	7.69657
ADBS01000001	1608690	1609692	VDA_002346.t01	1002	+	297	10.5213	10.5003
ADBS01000001	798593	799004	VDA_001755.t01	411	+	1054	37.3383	90.8474
ADBS01000001	2741727	2743662	VDA_003150.t01	1935	+	1673	59.2666	30.6287
ADBS01000001	2690611	2690869	VDA_003110.t01	258	-	2588	91.6807	355.352
ADBS01000001	198253	198330	VDA_rna049.r01	77	+	6743	238.873	3102.25
ADBS01000001	295241	295317	VDA_rna054.r01	76	+	891	31.564	415.315
ADBS01000001	2622478	2625961	VDA_003068.t01	3483	-	716	25.3645	7.28238
ADBS01000001	75325	76144	VDA_001229.t01	819	-	3774	133.695	163.242
ADBS01000001	2385206	2386295	VDA_002902.t01	1089	+	1409	49.9143	45.835
ADBS01000001	2813024	2813951	VDA_003204.t01	927	+	1883	66.7059	71.9589
ADBS01000001	686035	686770	VDA_001686.t01	735	+	10418	369.061	502.124
ADBS01000001	3087269	3088076	VDA_003421.t01	807	+	1012	35.8504	44.4243
ADBS01000001	814013	814089	VDA_rna108.r01	76	+	31	1.09819	14.4498
ADBS01000001	1348281	1349730	VDA_002147.t01	1449	-	363	12.8594	8.87467
ADBS01000001	2039394	2040294	VDA_002667.t01	900	+	844	29.899	33.2211
ADBS01000001	2476558	2477458	VDA_002959.t01	900	-	1872	66.3162	73.6847
ADBS01000001	2396754	2397756	VDA_002909.t01	1002	+	153	5.42008	5.40926
ADBS01000001	140898	141642	VDA_001284.t01	744	-	0	0	0
ADBS01000001	2558475	2559555	VDA_003020.t01	1080	-	4124	146.094	135.272
ADBS01000001	1011456	1012503	VDA_001910.t01	1047	+	187	6.62454	6.32716
ADBS01000001	540679	541624	VDA_001574.t01	945	-	2591	91.787	97.1291
ADBS01000001	1292148	1292826	VDA_002101.t01	678	+	377	13.3553	19.6982
ADBS01000001	1386376	1386922	VDA_002176.t01	546	-	0	0	0
ADBS01000001	1321959	1322700	VDA_002127.t01	741	-	643	22.7785	30.7402
ADBS01000001	951154	951334	VDA_001869.t01	180	+	1428	50.5874	281.041
ADBS01000001	2800376	2800452	VDA_rna198.r01	76	-	1527	54.0945	711.769
ADBS01000001	3007689	3008823	VDA_003351.t01	1134	-	1954	69.2211	61.0415
ADBS01000001	2090702	2091989	VDA_002707.t01	1287	-	9414	333.494	259.125
ADBS01000001	1256426	1259051	VDA_002082.t01	2625	+	12705	450.079	171.459
ADBS01000001	1163497	1164808	VDA_002011.t01	1311	-	387	13.7096	10.4574
ADBS01000001	3173471	3175169	VDA_003494.t01	1698	+	4844	171.6	101.06
ADBS01000001	2585149	2585225	VDA_rna174.r01	76	-	1768	62.632	824.105
ADBS01000001	1773529	1774615	VDA_002459.t01	1086	-	930	32.9456	30.3366
ADBS01000001	1220882	1221536	VDA_002057.t01	654	+	0	0	0
ADBS01000001	2584639	2584716	VDA_rna169.r01	77	-	2057	72.8699	946.362
ADBS01000001	748711	749785	VDA_001721.t01	1074	-	1563	55.3698	51.5547
ADBS01000001	1953025	1953553	VDA_002599.t01	528	-	2705	95.8255	181.488
ADBS01000001	65545	65621	VDA_rna015.r01	76	-	2372	84.0289	1105.64
ADBS01000001	877438	878833	VDA_001816.t01	1395	+	987	34.9648	25.0644
ADBS01000001	2916593	2917379	VDA_003273.t01	786	+	670	23.735	30.1972
ADBS01000001	2758697	2758886	VDA_003164.t01	189	-	1518	53.7756	284.527
ADBS01000001	2310269	2311232	VDA_002850.t01	963	-	9976	353.403	366.981
ADBS01000001	2068709	2069555	VDA_002690.t01	846	+	1027	36.3818	43.0045
ADBS01000001	854122	856180	VDA_001795.t01	2058	+	4847	171.707	83.4337
ADBS01000001	2576403	2578467	VDA_003036.t01	2064	-	6909	244.754	118.582
ADBS01000001	2172190	2173396	VDA_002763.t01	1206	-	768	27.2067	22.5594
ADBS01000001	165376	165468	VDA_rna031.r01	92	+	1235	43.7503	475.547
ADBS01000001	1471874	1474940	VDA_002244.t01	3066	+	588	20.8301	6.7939
ADBS01000001	2026999	2028223	VDA_002656.t01	1224	-	34033	1205.63	984.992
ADBS01000001	232861	233638	VDA_001346.t01	777	-	1578	55.9012	71.9449
ADBS01000001	109975	110626	VDA_001258.t01	651	+	3151	111.625	171.467
ADBS01000001	611215	611791	VDA_001626.t01	576	-	290	10.2733	17.8357
ADBS01000001	1795210	1796182	VDA_002477.t01	972	-	3400	120.446	123.916
ADBS01000001	2800602	2802076	VDA_rna199.r01	1474	-	300	10.6276	7.21004
ADBS01000001	1825734	1827444	VDA_002503.t01	1710	-	3211	113.751	66.5209
ADBS01000001	2911524	2911601	VDA_rna213.r01	77	+	609	21.574	280.182
ADBS01000001	2236544	2238899	VDA_002805.t01	2355	+	3015	106.807	45.3534
ADBS01000001	2575464	2576400	VDA_003035.t01	936	-	12236	433.464	463.103
ADBS01000001	1331423	1334438	VDA_002135.t01	3015	-	0	0	0
ADBS01000001	468009	469179	VDA_001518.t01	1170	+	0	0	0
ADBS01000001	533317	533683	VDA_001567.t01	366	-	3181	112.688	307.891
ADBS01000001	1939015	1940602	VDA_002589.t01	1587	-	8442	299.061	188.444
ADBS01000001	2321366	2322173	VDA_002859.t01	807	-	1648	58.3809	72.3432
ADBS01000001	2738360	2739080	VDA_003148.t01	720	-	1654	58.5935	81.3798
ADBS01000001	1355337	1356672	VDA_002152.t01	1335	-	284	10.0608	7.53617
ADBS01000001	2485355	2486156	VDA_002966.t01	801	+	944	33.4415	41.7497
ADBS01000001	1839717	1842381	VDA_002513.t01	2664	-	3705	131.251	49.2683
ADBS01000001	1418825	1419683	VDA_002201.t01	858	-	0	0	0
ADBS01000001	879983	880907	VDA_001818.t01	924	+	1574	55.7595	60.3457
ADBS01000001	2548329	2550156	VDA_003012.t01	1827	-	29501	1045.08	572.021
ADBS01000001	2642367	2643966	VDA_003081.t01	1599	+	398	14.0993	8.81756
ADBS01000001	65465	65541	VDA_rna014.r01	76	-	2399	84.9854	1118.23
ADBS01000001	2433381	2434392	VDA_002928.t01	1011	+	1869	66.2099	65.4896
ADBS01000001	3160326	3161823	VDA_003487.t01	1497	+	0	0	0
ADBS01000001	258768	259533	VDA_001362.t01	765	+	5555	196.788	257.239
ADBS01000001	1596097	1596174	VDA_rna129.r01	77	+	92	3.25913	42.3264
ADBS01000001	2313083	2313344	VDA_002852.t01	261	+	33802	1197.45	4587.92
ADBS01000001	1359608	1361375	VDA_002155.t01	1767	-	784	27.7735	15.7179
ADBS01000001	3219540	3220644	VDA_003531.t01	1104	+	1480	52.4295	47.4905
ADBS01000001	1980330	1980651	VDA_002621.t01	321	+	2585	91.5745	285.279
ADBS01000001	2868618	2869716	VDA_003248.t01	1098	+	3774	133.695	121.762
ADBS01000001	1054000	1054945	VDA_001944.t01	945	-	1299	46.0175	48.6958
ADBS01000001	1070809	1072273	VDA_001955.t01	1464	-	353	12.5051	8.54176
ADBS01000001	1154936	1155314	VDA_002006.t01	378	-	347	12.2926	32.5201
ADBS01000001	2375338	2376298	VDA_002893.t01	960	+	1489	52.7483	54.9462
ADBS01000001	1954055	1955801	VDA_002600.t01	1746	-	5448	192.997	110.537
ADBS01000001	1221539	1222232	VDA_002058.t01	693	+	0	0	0
ADBS01000001	1300910	1302392	VDA_002108.t01	1482	+	3107	110.066	74.2689
ADBS01000001	498672	499341	VDA_001539.t01	669	+	3077	109.004	162.935
ADBS01000001	422576	422661	VDA_rna100.r01	85	-	111	3.93221	46.2613
ADBS01000001	1806596	1807430	VDA_002487.t01	834	+	6037	213.863	256.43
ADBS01000001	975981	977013	VDA_001887.t01	1032	+	6703	237.456	230.093
ADBS01000001	2376298	2377132	VDA_002894.t01	834	+	580	20.5467	24.6363
ADBS01000001	928520	931019	VDA_001853.t01	2499	+	479	16.9687	6.79021
ADBS01000001	416232	417981	VDA_001481.t01	1749	-	21297	754.453	431.363
ADBS01000001	545773	546289	VDA_001577.t01	516	+	4595	162.779	315.464
ADBS01000001	2085553	2086537	VDA_002702.t01	984	-	7760	274.901	279.37
ADBS01000001	641125	642847	VDA_001652.t01	1722	-	4396	155.73	90.4354
ADBS01000001	165623	165700	VDA_rna033.r01	77	+	825	29.2259	379.557
ADBS01000001	2005426	2006002	VDA_002640.t01	576	-	1796	63.6239	110.458
ADBS01000001	397817	398645	VDA_001468.t01	828	-	1629	57.7079	69.6955
ADBS01000001	1514016	1514568	VDA_002275.t01	552	+	1521	53.8819	97.6122
ADBS01000001	246904	248425	VDA_001353.t01	1521	+	578	20.4758	13.4621
ADBS01000001	422395	422480	VDA_rna099.r01	85	-	672	23.8058	280.068
ADBS01000001	3114010	3114403	VDA_003453.t01	393	+	112420	3982.52	10133.6
ADBS01000001	2504953	2506129	VDA_002981.t01	1176	-	12134	429.851	365.519
ADBS01000001	1969443	1969632	VDA_002610.t01	189	+	319	11.3007	59.792
ADBS01000001	1340672	1341029	VDA_002141.t01	357	-	275	9.74197	27.2884
ADBS01000001	2030259	2031504	VDA_002660.t01	1245	-	30153	1068.18	857.976
ADBS01000001	1859213	1859543	VDA_002527.t01	330	-	10454	370.336	1122.23
ADBS01000001	2733666	2736438	VDA_003147.t01	2772	-	10196	361.197	130.302
ADBS01000001	754605	756693	VDA_001724.t01	2088	-	279506	9901.59	4742.14
ADBS01000001	784452	786483	VDA_001747.t01	2031	-	636	22.5305	11.0933
ADBS01000001	2063784	2065281	VDA_002686.t01	1497	+	1444	51.1542	34.1711
ADBS01000001	385564	386230	VDA_001459.t01	666	-	1242	43.9983	66.0634
ADBS01000001	58927	59641	VDA_001219.t01	714	-	1513	53.5985	75.068
ADBS01000001	336661	336787	VDA_001422.t01	126	+	687	24.3372	193.152
ADBS01000001	1194451	1195615	VDA_002035.t01	1164	+	0	0	0
ADBS01000001	3119526	3120516	VDA_003464.t01	990	+	246652	8737.73	8825.99
ADBS01000001	1994845	1996099	VDA_002632.t01	1254	-	6253	221.515	176.646
ADBS01000001	1607369	1608590	VDA_002345.t01	1221	+	164	5.80975	4.75819
ADBS01000001	2978649	2980017	VDA_003325.t01	1368	+	1011	35.815	26.1806
ADBS01000001	1478	2561	VDA_001173.t01	1083	+	2542	90.0512	83.1498
ADBS01000001	1875348	1878474	VDA_002539.t01	3126	+	816	28.9071	9.2473
ADBS01000001	2162189	2162265	VDA_rna145.r01	76	-	1416	50.1623	660.03
ADBS01000001	1509023	1509097	VDA_rna122.r01	74	-	320	11.3361	153.191
ADBS01000001	2664631	2665060	VDA_003096.t01	429	-	116857	4139.7	9649.64
ADBS01000001	1427865	1428984	VDA_002207.t01	1119	+	147	5.20752	4.65373
ADBS01000001	1099106	1100315	VDA_001975.t01	1209	-	6892	244.151	201.945
ADBS01000001	680186	681221	VDA_001679.t01	1035	+	4867	172.415	166.585
ADBS01000001	3052600	3053029	VDA_003394.t01	429	-	13800	488.87	1139.56
ADBS01000001	1594383	1595466	VDA_002337.t01	1083	+	343	12.1509	11.2197
ADBS01000001	2343846	2344377	VDA_002876.t01	531	-	428	15.162	28.5537
ADBS01000001	2929092	2929317	VDA_003284.t01	225	+	4332	153.463	682.056
ADBS01000001	1509122	1509209	VDA_rna123.r01	87	-	149	5.27837	60.671
ADBS01000001	2084418	2085540	VDA_002701.t01	1122	-	6320	223.888	199.544
ADBS01000001	2162371	2162447	VDA_rna147.r01	76	-	481	17.0396	224.205
ADBS01000001	2803299	2804127	VDA_003195.t01	828	-	1060	37.5508	45.3513
ADBS01000001	273975	274935	VDA_001374.t01	960	+	8647	306.323	319.086
ADBS01000001	2126743	2128054	VDA_002736.t01	1311	-	1232	43.644	33.2906
ADBS01000001	958730	962897	VDA_001877.t01	4167	+	9111	322.76	77.4562
ADBS01000001	8005	8797	VDA_001178.t01	792	+	8067	285.776	360.828
ADBS01000001	1095864	1096611	VDA_001972.t01	747	+	7029	249.005	333.34
ADBS01000001	1444209	1445601	VDA_002220.t01	1392	-	304	10.7693	7.73657
ADBS01000001	2819708	2820383	VDA_003209.t01	675	-	1424	50.4457	74.7343
ADBS01000001	1600774	1601677	VDA_002340.t01	903	+	523	18.5274	20.5177
ADBS01000001	669036	669243	VDA_001670.t01	207	-	662	23.4516	113.293
ADBS01000001	615056	615593	VDA_001630.t01	537	+	966	34.2209	63.726
ADBS01000001	662777	663863	VDA_001665.t01	1086	+	5117	181.271	166.917
ADBS01000001	2611918	2613277	VDA_003061.t01	1359	+	1738	61.5692	45.3048
ADBS01000001	1203424	1204150	VDA_002042.t01	726	+	0	0	0
ADBS01000001	1833914	1834472	VDA_002508.t01	558	-	7003	248.084	444.594
ADBS01000001	517225	518923	VDA_001553.t01	1698	+	18284	647.717	381.459
ADBS01000001	734213	734411	VDA_001713.t01	198	-	3980	140.993	712.085
ADBS01000001	3121975	3123448	VDA_003467.t01	1473	-	542	19.2005	13.035
ADBS01000001	2404916	2406329	VDA_002914.t01	1413	+	724	25.6479	18.1514
ADBS01000001	358069	358154	VDA_rna076.r01	85	-	3338	118.25	1391.17
ADBS01000001	229698	230610	VDA_001343.t01	912	+	973	34.4688	37.7948
ADBS01000001	3208495	3209053	VDA_003520.t01	558	-	2154	76.3062	136.749
ADBS01000001	3020627	3021269	VDA_003363.t01	642	+	1618	57.3182	89.2807
ADBS01000001	254413	255241	VDA_001357.t01	828	-	7100	251.52	303.768
ADBS01000001	2563778	2564522	VDA_003026.t01	744	-	8434	298.777	401.582
ADBS01000001	1337409	1337931	VDA_002138.t01	522	-	371	13.1428	25.1778
ADBS01000001	1298511	1299267	VDA_002106.t01	756	+	766	27.1358	35.8939
ADBS01000001	1323442	1324339	VDA_002129.t01	897	+	1297	45.9466	51.2226
ADBS01000001	167206	167283	VDA_rna046.r01	77	+	690	24.4435	317.448
ADBS01000001	2073429	2074794	VDA_002693.t01	1365	-	6999	247.942	181.642
ADBS01000001	2233936	2234947	VDA_002803.t01	1011	+	1371	48.5681	48.0397
ADBS01000001	2817482	2818835	VDA_003207.t01	1353	+	471	16.6853	12.3321
ADBS01000001	1551551	1552916	VDA_002303.t01	1365	+	1613	57.1411	41.8616
ADBS01000001	650818	651430	VDA_001657.t01	612	+	2504	88.705	144.943
ADBS01000001	839826	840651	VDA_001786.t01	825	-	210	7.43932	9.01736
ADBS01000001	410375	412271	VDA_001478.t01	1896	+	1493	52.89	27.8956
ADBS01000001	357006	357091	VDA_rna067.r01	85	-	2642	93.5937	1101.1
ADBS01000001	3059947	3061825	VDA_003399.t01	1878	+	2099	74.3578	39.5941
ADBS01000001	1272204	1272447	VDA_002089.t01	243	+	848	30.0407	123.624
ADBS01000001	758610	759855	VDA_001727.t01	1245	-	462	16.3665	13.1458
ADBS01000001	1547748	1548315	VDA_002300.t01	567	+	143	5.06582	8.93443
ADBS01000001	1389897	1391088	VDA_002179.t01	1191	-	2293	81.2303	68.2034
ADBS01000001	2969725	2970523	VDA_003316.t01	798	+	494	17.5001	21.93
ADBS01000001	1973434	1974184	VDA_002615.t01	750	-	1945	68.9023	91.8697
ADBS01000001	3138122	3139596	VDA_rna216.r01	1474	+	389	13.7805	9.34902
ADBS01000001	261744	263097	VDA_001365.t01	1353	+	10164	360.063	266.122
ADBS01000001	3013772	3014501	VDA_003357.t01	729	-	3460	122.572	168.137
ADBS01000001	1810362	1810968	VDA_002490.t01	606	-	843	29.8636	49.2798
ADBS01000001	1543127	1543994	VDA_002296.t01	867	-	197	6.97879	8.04935
ADBS01000001	911565	912684	VDA_001840.t01	1119	+	1277	45.2381	40.4273
ADBS01000001	2393827	2394730	VDA_002906.t01	903	+	109	3.86136	4.27615
ADBS01000001	2484691	2485294	VDA_002965.t01	603	+	1581	56.0074	92.8813
ADBS01000001	1902360	1903227	VDA_002556.t01	867	+	4704	166.641	192.204
ADBS01000001	2381376	2381718	VDA_002899.t01	342	-	9259	328.003	959.073
ADBS01000001	2869719	2870802	VDA_003249.t01	1083	+	5277	186.939	172.613
ADBS01000001	1681813	1683472	VDA_002392.t01	1659	+	1545	54.7321	32.991
ADBS01000001	1041428	1041911	VDA_001934.t01	483	-	5267	186.585	386.305
ADBS01000001	107343	109074	VDA_001256.t01	1731	-	10573	374.552	216.379
ADBS01000001	526405	528088	VDA_001562.t01	1683	+	2838	100.537	59.7368
ADBS01000001	3233475	3233607	VDA_003544.t01	132	+	364	12.8948	97.688
ADBS01000001	2864211	2864349	VDA_003244.t01	138	-	59754	2116.81	15339.2
ADBS01000001	167325	167402	VDA_rna047.r01	77	+	8	0.283403	3.68055
ADBS01000001	471216	472107	VDA_001521.t01	891	+	0	0	0
ADBS01000001	2294039	2294336	VDA_002840.t01	297	+	8221	291.232	980.578
ADBS01000001	2822947	2823937	VDA_003213.t01	990	+	2650	93.8771	94.8254
ADBS01000001	524942	526340	VDA_001561.t01	1398	+	3910	138.513	99.0794
ADBS01000001	401040	402318	VDA_001471.t01	1278	-	2170	76.873	60.151
ADBS01000001	1508254	1508346	VDA_rna115.r01	92	-	2	0.0708507	0.770116
ADBS01000001	3113669	3113975	VDA_003452.t01	306	+	83136	2945.12	9624.58
ADBS01000001	356383	356458	VDA_rna062.r01	75	-	1061	37.5863	501.15
ADBS01000001	2413382	2414591	VDA_002915.t01	1209	+	862	30.5366	25.2578
ADBS01000001	2449512	2452407	VDA_002940.t01	2895	-	4192	148.503	51.2964
ADBS01000001	1132845	1135029	VDA_001993.t01	2184	-	0	0	0
ADBS01000001	1923272	1923758	VDA_002572.t01	486	-	2803	99.2972	204.315
ADBS01000001	3178913	3180131	VDA_003498.t01	1218	+	1710	60.5773	49.7351
ADBS01000001	3026660	3027482	VDA_003369.t01	822	+	2228	78.9276	96.019
ADBS01000001	586739	587324	VDA_001606.t01	585	-	65130	2307.25	3944.02
ADBS01000001	1701649	1701982	VDA_002407.t01	333	-	100	3.54253	10.6382
ADBS01000001	2882857	2884024	VDA_003258.t01	1167	-	1017	36.0276	30.8719
ADBS01000001	2783550	2784906	VDA_003185.t01	1356	+	10071	356.768	263.104
ADBS01000001	339000	340962	VDA_001425.t01	1962	-	5187	183.751	93.655
ADBS01000001	1540907	1541789	VDA_002294.t01	882	-	3388	120.021	136.078
ADBS01000001	2586205	2587306	VDA_003041.t01	1101	+	5326	188.675	171.367
ADBS01000001	2035619	2036171	VDA_002664.t01	552	+	2905	102.911	186.432
ADBS01000001	315580	316207	VDA_001405.t01	627	+	3895	137.982	220.066
ADBS01000001	926773	927043	VDA_001850.t01	270	+	0	0	0
ADBS01000001	2557179	2558460	VDA_003019.t01	1281	-	1400	49.5955	38.7162
ADBS01000001	3068050	3069049	VDA_003404.t01	999	+	154	5.4555	5.46096
ADBS01000001	2246991	2248293	VDA_002813.t01	1302	-	18436	653.101	501.614
ADBS01000001	1251330	1251963	VDA_002078.t01	633	+	85620	3033.12	4791.65
ADBS01000001	2248540	2249458	VDA_002814.t01	918	-	470	16.6499	18.1372
ADBS01000001	1128648	1129656	VDA_001990.t01	1008	+	0	0	0
ADBS01000001	228106	229327	VDA_001342.t01	1221	-	1746	61.8526	50.6573
ADBS01000001	572663	573677	VDA_001597.t01	1014	+	5787	205.006	202.176
ADBS01000001	236976	239253	VDA_001349.t01	2277	-	3870	137.096	60.2091
ADBS01000001	359032	359117	VDA_rna085.r01	85	-	2810	99.5452	1171.12
ADBS01000001	301668	303219	VDA_001394.t01	1551	-	4195	148.609	95.8151
ADBS01000001	1981607	1982321	VDA_002623.t01	714	-	1447	51.2604	71.7933
ADBS01000001	939233	939923	VDA_001860.t01	690	+	1728	61.215	88.7173
ADBS01000001	866170	866458	VDA_001803.t01	288	+	79599	2819.82	9791.04
ADBS01000001	742282	744448	VDA_001718.t01	2166	-	1182	41.8727	19.3318
ADBS01000001	903049	904015	VDA_001834.t01	966	-	8049	285.138	295.174
ADBS01000001	3044856	3045861	VDA_003388.t01	1005	-	4111	145.634	144.909
ADBS01000001	118559	121325	VDA_001267.t01	2766	-	4031	142.799	51.6267
ADBS01000001	2567781	2568969	VDA_003028.t01	1188	+	35685	1264.15	1064.1
ADBS01000001	3189674	3190637	VDA_003505.t01	963	+	3504	124.13	128.9
ADBS01000001	997326	998031	VDA_001902.t01	705	+	236	8.36038	11.8587
ADBS01000001	1510100	1510697	VDA_002272.t01	597	-	3068	108.685	182.052
ADBS01000001	2632853	2634311	VDA_003073.t01	1458	+	1659	58.7706	40.3091
ADBS01000001	3167147	3167975	VDA_003490.t01	828	+	1292	45.7695	55.2772
ADBS01000001	3004364	3005174	VDA_003347.t01	810	+	975	34.5397	42.6416
ADBS01000001	651536	652880	VDA_001658.t01	1344	+	3573	126.575	94.1776
ADBS01000001	2092533	2092872	VDA_002708.t01	339	-	7198	254.992	752.187
ADBS01000001	642839	644621	VDA_001653.t01	1782	-	3712	131.499	73.7928
ADBS01000001	2671462	2672812	VDA_003103.t01	1350	+	6859	242.982	179.987
ADBS01000001	2683036	2683113	VDA_rna191.r01	77	-	42	1.48786	19.3229
ADBS01000001	2478771	2479641	VDA_002961.t01	870	-	226	8.00612	9.20244
ADBS01000001	1161458	1162700	VDA_002010.t01	1242	-	3856	136.6	109.984
ADBS01000001	463219	464035	VDA_001514.t01	816	+	0	0	0
ADBS01000001	1379053	1379767	VDA_002169.t01	714	+	1484	52.5712	73.6291
ADBS01000001	3124127	3126806	VDA_003469.t01	2679	-	499	17.6772	6.59845
ADBS01000001	330530	331088	VDA_001415.t01	558	-	2516	89.1301	159.731
ADBS01000001	166730	166807	VDA_rna042.r01	77	+	339	12.0092	155.963
ADBS01000001	2029475	2030210	VDA_002659.t01	735	-	20588	729.337	992.295
ADBS01000001	574997	578555	VDA_001599.t01	3558	-	797	28.234	7.93535
ADBS01000001	1269003	1269519	VDA_002087.t01	516	-	24390	864.024	1674.46
ADBS01000001	1990346	1990538	VDA_002629.t01	192	-	107	3.79051	19.7422
ADBS01000001	2840835	2842395	VDA_003224.t01	1560	+	9645	341.677	219.024
ADBS01000001	204345	205305	VDA_001328.t01	960	-	5694	201.712	210.116
ADBS01000001	52599	53370	VDA_001213.t01	771	+	1256	44.4942	57.7097
ADBS01000001	602329	602908	VDA_001619.t01	579	-	1657	58.6998	101.381
ADBS01000001	1523643	1523892	VDA_002282.t01	249	+	579	20.5113	82.3746
ADBS01000001	87583	88666	VDA_001240.t01	1083	+	17494	619.731	572.235
ADBS01000001	263133	265557	VDA_001366.t01	2424	+	33262	1178.32	486.104
ADBS01000001	1896170	1896809	VDA_002553.t01	639	-	109	3.86136	6.04282
ADBS01000001	485083	486250	VDA_001531.t01	1167	+	2350	83.2495	71.3363
ADBS01000001	1309675	1310278	VDA_002116.t01	603	+	3509	124.307	206.148
ADBS01000001	1790571	1791192	VDA_002473.t01	621	+	3712	131.499	211.753
ADBS01000001	1990681	1992094	VDA_002630.t01	1413	-	828	29.3322	20.7588
ADBS01000001	1475653	1475770	VDA_002245.t01	117	+	223	7.89985	67.5201
ADBS01000001	2402953	2404855	VDA_002913.t01	1902	+	1533	54.307	28.5526
ADBS01000001	165711	165803	VDA_rna034.r01	92	+	1980	70.1421	762.415
ADBS01000001	1689718	1690018	VDA_002399.t01	300	+	2731	96.7466	322.489
ADBS01000001	1661056	1661932	VDA_002376.t01	876	-	2805	99.368	113.434
ADBS01000001	2925620	2926376	VDA_003280.t01	756	+	3614	128.027	169.348
ADBS01000001	780720	781473	VDA_001744.t01	753	-	1519	53.8111	71.4622
ADBS01000001	1586574	1586988	VDA_002331.t01	414	-	108356	3838.55	9271.85
ADBS01000001	1752746	1753622	VDA_002441.t01	876	-	1052	37.2674	42.5427
ADBS01000001	2677355	2677431	VDA_rna185.r01	76	-	4510	159.768	2102.21
ADBS01000001	3073426	3074506	VDA_003409.t01	1080	+	10012	354.678	328.406
ADBS01000001	1575913	1577662	VDA_002324.t01	1749	-	635	22.4951	12.8617
ADBS01000001	165847	165924	VDA_rna035.r01	77	+	2313	81.9388	1064.14
ADBS01000001	2190251	2190461	VDA_002778.t01	210	-	757	26.817	127.7
ADBS01000001	1508607	1508683	VDA_rna118.r01	76	-	3	0.106276	1.39837
ADBS01000001	1743224	1744220	VDA_002435.t01	996	-	4360	154.454	155.075
ADBS01000001	2129129	2132927	VDA_002738.t01	3798	-	2714	96.1443	25.3145
ADBS01000001	465034	465874	VDA_001516.t01	840	+	0	0	0
ADBS01000001	894873	896220	VDA_001828.t01	1347	-	5054	179.04	132.917
ADBS01000001	332301	333315	VDA_001417.t01	1014	+	8785	311.212	306.915
ADBS01000001	183888	184602	VDA_001316.t01	714	-	994	35.2128	49.3176
ADBS01000001	3109181	3110006	VDA_003442.t01	825	+	221477	7845.9	9510.18
ADBS01000001	187589	188720	VDA_001319.t01	1131	+	6237	220.948	195.356
ADBS01000001	115805	116618	VDA_001263.t01	813	+	8896	315.144	387.631
ADBS01000001	552040	552286	VDA_001581.t01	246	+	135	4.78242	19.4407
ADBS01000001	2848514	2849921	VDA_003230.t01	1407	-	41925	1485.21	1055.58
ADBS01000001	2067487	2068618	VDA_002689.t01	1131	+	3185	112.83	99.761
ADBS01000001	2641260	2641542	VDA_003080.t01	282	-	3168	112.227	397.97
ADBS01000001	588692	590015	VDA_001608.t01	1323	-	8239	291.869	220.612
ADBS01000001	2918321	2919446	VDA_003275.t01	1125	+	790	27.986	24.8765
ADBS01000001	802335	804735	VDA_001759.t01	2400	-	5911	209.399	87.2496
ADBS01000001	3184045	3188230	VDA_003503.t01	4185	+	234	8.28953	1.98077
ADBS01000001	10091	11240	VDA_001180.t01	1149	+	21980	778.649	677.675
ADBS01000001	1311877	1312921	VDA_002118.t01	1044	+	14406	510.337	488.829
ADBS01000001	2585031	2585108	VDA_rna173.r01	77	-	2017	71.4529	927.96
ADBS01000001	2554481	2554688	VDA_003017.t01	207	+	1284	45.4861	219.74
ADBS01000001	3083420	3084641	VDA_003418.t01	1221	+	1918	67.9458	55.6476
ADBS01000001	2423158	2423275	VDA_002921.t01	117	+	53	1.87754	16.0474
ADBS01000001	916985	918014	VDA_001843.t01	1029	-	1236	43.7857	42.5517
ADBS01000001	878832	879861	VDA_001817.t01	1029	+	1216	43.0772	41.8632
ADBS01000001	1891142	1892678	VDA_002550.t01	1536	-	0	0	0
ADBS01000001	2999714	3000305	VDA_003341.t01	591	-	1908	67.5915	114.368
ADBS01000001	68236	68312	VDA_rna029.r01	76	-	1613	57.1411	751.856
ADBS01000001	3213583	3214219	VDA_003525.t01	636	+	2532	89.6969	141.033
ADBS01000001	18017	18620	VDA_001187.t01	603	-	1571	55.6532	92.2938
ADBS01000001	2894894	2896368	VDA_rna203.r01	1474	+	312	11.0527	7.49844
ADBS01000001	3222756	3224022	VDA_003535.t01	1266	+	1355	48.0013	37.9157
ADBS01000001	970957	971209	VDA_001883.t01	252	-	5061	179.288	711.459
ADBS01000001	2527781	2527901	VDA_rna158.r01	120	-	1	0.0354253	0.295211
ADBS01000001	102576	103050	VDA_001251.t01	474	+	1140	40.3849	85.2002
ADBS01000001	1204765	1206451	VDA_002044.t01	1686	-	0	0	0
ADBS01000001	1218928	1219678	VDA_002055.t01	750	+	0	0	0
ADBS01000001	1010629	1011457	VDA_001909.t01	828	+	165	5.84518	7.0594
ADBS01000001	1178318	1178993	VDA_002022.t01	675	-	1848	65.466	96.9867
ADBS01000001	2362393	2366941	VDA_002888.t01	4548	+	48832	1729.89	380.363
ADBS01000001	933126	933678	VDA_001856.t01	552	-	475	16.827	30.4838
ADBS01000001	283693	284518	VDA_001382.t01	825	-	39104	1385.27	1679.12
ADBS01000001	2687220	2689050	VDA_003108.t01	1830	-	70	2.47977	1.35507
ADBS01000001	2715744	2717574	VDA_003132.t01	1830	-	65227	2310.69	1262.67
ADBS01000001	62537	65081	VDA_001221.t01	2544	+	1186	42.0144	16.5151
ADBS01000001	2504003	2504792	VDA_002980.t01	789	-	706	25.0103	31.6987
ADBS01000001	1402670	1404206	VDA_002187.t01	1536	+	587	20.7947	13.5382
ADBS01000001	2424904	2427331	VDA_002923.t01	2427	-	7257	257.082	105.926
ADBS01000001	2867192	2868617	VDA_003247.t01	1425	+	5074	179.748	126.139
ADBS01000001	1357155	1358625	VDA_002153.t01	1470	-	530	18.7754	12.7724
ADBS01000001	2564	3908	VDA_001174.t01	1344	+	3015	106.807	79.4698
ADBS01000001	1320006	1321665	VDA_002126.t01	1659	-	7253	256.94	154.876
ADBS01000001	1047122	1048070	VDA_001939.t01	948	+	916	32.4496	34.2295
ADBS01000001	402304	404674	VDA_001472.t01	2370	-	1745	61.8172	26.0832
ADBS01000001	1443074	1443632	VDA_002219.t01	558	-	691	24.4789	43.869
ADBS01000001	356874	356959	VDA_rna066.r01	85	-	5401	191.332	2250.97
ADBS01000001	1464634	1465372	VDA_002237.t01	738	+	455	16.1185	21.8408
ADBS01000001	3007181	3007670	VDA_003350.t01	489	-	1192	42.227	86.3538
[truncated: 1,749 more rows]

## Sheet: RM-15-3.FPKM
#chrom	st	end	accession	mRNA_size	gene_strand	Frag_count	FPM	FPKM
ADBS01000003	200176	200827	VDA_000273.t01	651	-	0	0	0
ADBS01000003	88914	89946	VDA_000216.t01	1032	-	0	0	0
ADBS01000003	176121	176952	VDA_000260.t01	831	+	0	0	0
ADBS01000003	35614	36664	VDA_000180.t01	1050	+	0	0	0
ADBS01000003	41760	42009	VDA_000186.t01	249	-	0	0	0
ADBS01000003	19521	21870	VDA_000175.t01	2349	+	0	0	0
ADBS01000003	163231	166534	VDA_000253.t01	3303	-	0	0	0
ADBS01000003	139943	141152	VDA_000242.t01	1209	+	727	27.1455	22.4528
ADBS01000003	137598	138630	VDA_000241.t01	1032	-	0	0	0
ADBS01000003	177151	177451	VDA_000261.t01	300	-	0	0	0
ADBS01000003	29850	32898	VDA_000178.t01	3048	+	0	0	0
ADBS01000003	128172	128850	VDA_000235.t01	678	+	35	1.30687	1.92753
ADBS01000003	110233	110701	VDA_000225.t01	468	+	0	0	0
ADBS01000003	97235	97922	VDA_000220.t01	687	+	205	7.6545	11.1419
ADBS01000003	105098	105800	VDA_000223.t01	702	+	0	0	0
ADBS01000003	134104	134686	VDA_000239.t01	582	-	26	0.970815	1.66807
ADBS01000003	56114	56303	VDA_000194.t01	189	-	0	0	0
ADBS01000003	9603	9735	VDA_000168.t01	132	-	0	0	0
ADBS01000003	38454	39090	VDA_000181.t01	636	-	0	0	0
ADBS01000003	45840	46818	VDA_000189.t01	978	-	0	0	0
ADBS01000003	120071	120860	VDA_000230.t01	789	+	0	0	0
ADBS01000003	52919	55043	VDA_000193.t01	2124	-	0	0	0
ADBS01000003	56379	57273	VDA_000195.t01	894	-	0	0	0
ADBS01000003	110912	112457	VDA_000226.t01	1545	-	0	0	0
ADBS01000003	201702	202713	VDA_000274.t01	1011	-	0	0	0
ADBS01000003	91887	93201	VDA_000218.t01	1314	+	28	1.04549	0.795657
ADBS01000003	39068	39734	VDA_000182.t01	666	-	0	0	0
ADBS01000003	26838	27333	VDA_000177.t01	495	+	0	0	0
ADBS01000003	107983	109702	VDA_000224.t01	1719	-	0	0	0
ADBS01000003	43525	45400	VDA_000188.t01	1875	-	0	0	0
ADBS01000003	50319	52146	VDA_000192.t01	1827	-	0	0	0
ADBS01000003	86199	87195	VDA_000215.t01	996	-	0	0	0
ADBS01000003	130876	131947	VDA_000236.t01	1071	-	0	0	0
ADBS01000003	60578	61544	VDA_000199.t01	966	+	0	0	0
ADBS01000003	166813	168166	VDA_000254.t01	1353	+	214	7.99055	5.90581
ADBS01000003	182087	182213	VDA_000264.t01	126	+	0	0	0
ADBS01000003	190010	192125	VDA_000267.t01	2115	-	0	0	0
ADBS01000003	198362	200180	VDA_000272.t01	1818	-	0	0	0
ADBS01000003	48690	49812	VDA_000191.t01	1122	-	0	0	0
ADBS01000003	40879	41401	VDA_000184.t01	522	-	0	0	0
ADBS01000003	93374	96893	VDA_000219.t01	3519	-	0	0	0
ADBS01000003	39726	40524	VDA_000183.t01	798	-	0	0	0
ADBS01000003	71351	73022	VDA_000206.t01	1671	-	0	0	0
ADBS01000003	173675	174275	VDA_000257.t01	600	+	0	0	0
ADBS01000003	17831	18662	VDA_000173.t01	831	-	0	0	0
ADBS01000003	151829	152471	VDA_000248.t01	642	+	0	0	0
ADBS01000003	148698	151101	VDA_000247.t01	2403	-	0	0	0
ADBS01000003	158693	159464	VDA_000251.t01	771	+	0	0	0
ADBS01000003	161611	162787	VDA_000252.t01	1176	-	0	0	0
ADBS01000003	82136	82256	VDA_000212.t01	120	-	0	0	0
ADBS01000003	59250	60579	VDA_000198.t01	1329	+	0	0	0
ADBS01000003	123638	124571	VDA_000232.t01	933	+	0	0	0
ADBS01000003	132750	133323	VDA_000237.t01	573	+	90	3.36051	5.86477
ADBS01000003	126803	127127	VDA_000234.t01	324	-	0	0	0
ADBS01000003	59067	59241	VDA_000197.t01	174	+	0	0	0
ADBS01000003	172246	172933	VDA_000256.t01	687	+	0	0	0
ADBS01000003	47820	48681	VDA_000190.t01	861	-	0	0	0
ADBS01000003	65126	66845	VDA_000203.t01	1719	+	0	0	0
ADBS01000003	143688	144345	VDA_000244.t01	657	+	0	0	0
ADBS01000003	77841	78663	VDA_000209.t01	822	-	0	0	0
ADBS01000003	12336	13149	VDA_000169.t01	813	+	0	0	0
ADBS01000003	121396	123586	VDA_000231.t01	2190	+	0	0	0
ADBS01000003	6815	8030	VDA_000166.t01	1215	-	0	0	0
ADBS01000003	17212	17824	VDA_000172.t01	612	-	0	0	0
ADBS01000003	14089	15184	VDA_000170.t01	1095	-	0	0	0
ADBS01000003	62467	63250	VDA_000201.t01	783	+	0	0	0
ADBS01000003	68671	69733	VDA_000204.t01	1062	-	0	0	0
ADBS01000003	84296	86024	VDA_000214.t01	1728	+	0	0	0
ADBS01000003	63268	64327	VDA_000202.t01	1059	+	0	0	0
ADBS01000003	175972	176104	VDA_000259.t01	132	+	0	0	0
ADBS01000003	124882	126094	VDA_000233.t01	1212	-	44	1.64292	1.35554
ADBS01000003	144701	145910	VDA_000245.t01	1209	-	263	9.82017	8.12255
ADBS01000003	153340	156454	VDA_000250.t01	3114	-	0	0	0
ADBS01000003	117606	118293	VDA_000228.t01	687	+	2	0.0746781	0.108702
ADBS01000003	70496	70691	VDA_000205.t01	195	-	11	0.410729	2.1063
ADBS01000003	4264	6343	VDA_000165.t01	2079	-	0	0	0
ADBS01000003	24905	26888	VDA_000176.t01	1983	-	0	0	0
ADBS01000003	174801	175557	VDA_000258.t01	756	+	0	0	0
ADBS01000003	134694	134889	VDA_000240.t01	195	-	0	0	0
ADBS01000003	34448	35615	VDA_000179.t01	1167	+	0	0	0
ADBS01000003	989	1664	VDA_000163.t01	675	-	0	0	0
ADBS01000003	133477	134104	VDA_000238.t01	627	-	0	0	0
ADBS01000003	197589	198360	VDA_000271.t01	771	-	0	0	0
ADBS01000003	73756	74413	VDA_000207.t01	657	+	0	0	0
ADBS01000003	170152	171811	VDA_000255.t01	1659	+	0	0	0
ADBS01000003	100760	101462	VDA_000222.t01	702	-	58	2.16566	3.08499
ADBS01000003	15341	16436	VDA_000171.t01	1095	-	4	0.149356	0.136398
ADBS01000003	2312	3083	VDA_000164.t01	771	-	0	0	0
ADBS01000003	141811	143176	VDA_000243.t01	1365	+	231	8.62532	6.31891
ADBS01000003	195351	196722	VDA_000270.t01	1371	-	0	0	0
ADBS01000003	178219	178765	VDA_000262.t01	546	+	0	0	0
ADBS01000003	116680	117310	VDA_000227.t01	630	-	0	0	0
ADBS01000003	41400	41607	VDA_000185.t01	207	-	0	0	0
ADBS01000003	146768	148712	VDA_000246.t01	1944	+	0	0	0
ADBS01000003	83102	84269	VDA_000213.t01	1167	+	0	0	0
ADBS01000003	179907	180552	VDA_000263.t01	645	+	0	0	0
ADBS01000003	80502	81213	VDA_000210.t01	711	+	0	0	0
ADBS01000003	98775	100290	VDA_000221.t01	1515	-	0	0	0
ADBS01000003	57517	58783	VDA_000196.t01	1266	+	0	0	0
ADBS01000003	74596	75478	VDA_000208.t01	882	-	0	0	0
ADBS01000003	188710	189919	VDA_000266.t01	1209	-	669	24.9798	20.6616
ADBS01000003	90426	91575	VDA_000217.t01	1149	+	0	0	0
ADBS01000003	118490	119525	VDA_000229.t01	1035	+	0	0	0
ADBS01000003	8033	8765	VDA_000167.t01	732	-	0	0	0
ADBS01000003	61540	62191	VDA_000200.t01	651	+	0	0	0
ADBS01000003	81421	82108	VDA_000211.t01	687	-	3	0.112017	0.163053
ADBS01000003	42218	43520	VDA_000187.t01	1302	-	0	0	0
ADBS01000003	18900	19440	VDA_000174.t01	540	+	0	0	0
ADBS01000003	152895	153090	VDA_000249.t01	195	-	0	0	0
ADBS01000003	182250	188178	VDA_000265.t01	5928	-	10	0.37339	0.0629876
ADBS01000002	63790	64468	VDA_000320.t01	678	+	0	0	0
ADBS01000002	1293846	1296684	VDA_001164.t01	2838	+	1053	39.318	13.8541
ADBS01000002	991784	992444	VDA_000932.t01	660	-	0	0	0
ADBS01000002	574632	575640	VDA_000650.t01	1008	+	617	23.0382	22.8553
ADBS01000002	550068	550878	VDA_000633.t01	810	-	620	23.1502	28.5805
ADBS01000002	511121	512606	VDA_000604.t01	1485	+	1126	42.0438	28.3123
ADBS01000002	1032810	1033482	VDA_000967.t01	672	-	217	8.10257	12.0574
ADBS01000002	1269392	1270520	VDA_001151.t01	1128	-	402	15.0103	13.307
ADBS01000002	149072	150122	VDA_000386.t01	1050	-	187	6.9824	6.64991
ADBS01000002	201953	203090	VDA_000422.t01	1137	-	170	6.34764	5.58279
ADBS01000002	771830	772463	VDA_000796.t01	633	+	4753	177.472	280.367
ADBS01000002	1178128	1178755	VDA_001086.t01	627	-	514	19.1923	30.6097
ADBS01000002	692371	692998	VDA_000743.t01	627	-	0	0	0
ADBS01000002	398565	401013	VDA_000521.t01	2448	-	544	20.3124	8.29756
ADBS01000002	280979	281870	VDA_000441.t01	891	-	264	9.85751	11.0634
ADBS01000002	871806	872532	VDA_000866.t01	726	-	11715	437.427	602.516
ADBS01000002	304551	305319	VDA_000458.t01	768	-	308	11.5004	14.9745
ADBS01000002	730153	731425	VDA_000769.t01	1272	-	939	35.0614	27.564
ADBS01000002	1178905	1180126	VDA_001087.t01	1221	+	2223	83.0047	67.9809
ADBS01000002	1224904	1225840	VDA_001124.t01	936	+	12482	466.066	497.934
ADBS01000002	1227969	1229331	VDA_001127.t01	1362	-	264	9.85751	7.23752
ADBS01000002	775311	776604	VDA_000799.t01	1293	+	773	28.8631	22.3226
ADBS01000002	1074844	1075723	VDA_001004.t01	879	-	5500	205.365	233.634
ADBS01000002	819555	821322	VDA_000828.t01	1767	+	0	0	0
ADBS01000002	420987	421995	VDA_000539.t01	1008	+	50568	1888.16	1873.18
ADBS01000002	605815	606142	VDA_000674.t01	327	-	606	22.6275	69.1971
ADBS01000002	1130153	1130966	VDA_001046.t01	813	+	3001	112.054	137.828
ADBS01000002	1169251	1169695	VDA_001077.t01	444	-	61	2.27768	5.12991
ADBS01000002	812576	812699	VDA_000820.t01	123	+	2299	85.8425	697.906
ADBS01000002	822704	823529	VDA_000831.t01	825	+	0	0	0
ADBS01000002	666729	667395	VDA_000719.t01	666	-	1537	57.3901	86.1713
ADBS01000002	387586	389092	VDA_000513.t01	1506	-	724	27.0335	17.9505
ADBS01000002	536982	537891	VDA_000623.t01	909	-	945	35.2854	38.8178
ADBS01000002	787755	789195	VDA_000811.t01	1440	-	1847	68.9652	47.8925
ADBS01000002	753281	754799	VDA_000783.t01	1518	-	12204	455.686	300.188
ADBS01000002	681646	682738	VDA_000733.t01	1092	+	412	15.3837	14.0876
ADBS01000002	295953	298056	VDA_000451.t01	2103	-	2458	91.7794	43.6421
ADBS01000002	492477	493497	VDA_000589.t01	1020	-	102	3.80858	3.7339
ADBS01000002	518477	519086	VDA_000609.t01	609	+	217	8.10257	13.3047
ADBS01000002	339625	340639	VDA_000481.t01	1014	+	551	20.5738	20.2898
ADBS01000002	487378	488323	VDA_000585.t01	945	+	0	0	0
ADBS01000002	118668	121065	VDA_000363.t01	2397	+	637	23.785	9.92281
ADBS01000002	711061	711712	VDA_000756.t01	651	-	2474	92.3768	141.9
ADBS01000002	159022	159217	VDA_000394.t01	195	+	346	12.9193	66.2529
ADBS01000002	83116	84121	VDA_000334.t01	1005	-	106	3.95794	3.93825
ADBS01000002	669479	670391	VDA_000721.t01	912	+	129	4.81674	5.28151
ADBS01000002	639313	640222	VDA_000695.t01	909	-	510	19.0429	20.9493
ADBS01000002	874520	875060	VDA_000869.t01	540	-	2032	75.8729	140.505
ADBS01000002	1272255	1273020	VDA_001153.t01	765	+	307	11.4631	14.9844
ADBS01000002	37997	38074	VDA_rna003.r01	77	+	36	1.34421	17.4572
ADBS01000002	127789	128677	VDA_000369.t01	888	+	2283	85.245	95.9967
ADBS01000002	995712	996570	VDA_000936.t01	858	+	0	0	0
ADBS01000002	924111	925314	VDA_000888.t01	1203	-	1199	44.7695	37.2149
ADBS01000002	826813	827491	VDA_000834.t01	678	-	422	15.7571	23.2405
ADBS01000002	113947	114145	VDA_000360.t01	198	-	853	31.8502	160.86
ADBS01000002	1148141	1149680	VDA_001061.t01	1539	-	531	19.827	12.8831
ADBS01000002	327889	328810	VDA_000473.t01	921	+	580	21.6566	23.5143
ADBS01000002	758158	759538	VDA_000786.t01	1380	+	677	25.2785	18.3178
ADBS01000002	380838	381957	VDA_000507.t01	1119	+	998	37.2644	33.3015
ADBS01000002	480836	481688	VDA_000580.t01	852	+	0	0	0
ADBS01000002	653965	654388	VDA_000709.t01	423	+	1454	54.291	128.347
ADBS01000002	36366	37299	VDA_000300.t01	933	-	243	9.07339	9.72496
ADBS01000002	267570	274161	VDA_000436.t01	6591	+	720	26.8841	4.07891
ADBS01000002	1301629	1301717	VDA_rna012.r01	88	+	4	0.149356	1.69723
ADBS01000002	929141	930011	VDA_000892.t01	870	+	8088	301.998	347.124
ADBS01000002	34891	36304	VDA_000299.t01	1413	-	1017	37.9738	26.8746
ADBS01000002	1243035	1244250	VDA_001136.t01	1215	+	4183	156.189	128.551
ADBS01000002	1276092	1276998	VDA_001155.t01	906	+	0	0	0
ADBS01000002	816426	817101	VDA_000825.t01	675	+	0	0	0
ADBS01000002	425380	426832	VDA_000542.t01	1452	-	453	16.9146	11.6492
ADBS01000002	1037430	1037907	VDA_000972.t01	477	+	497	18.5575	38.9046
ADBS01000002	478818	480840	VDA_000579.t01	2022	+	275	10.2682	5.07826
ADBS01000002	561365	561872	VDA_000641.t01	507	+	2975	111.084	219.1
ADBS01000002	48736	49333	VDA_000312.t01	597	+	268	10.0069	16.7619
ADBS01000002	74867	75890	VDA_000328.t01	1023	-	164	6.1236	5.98593
ADBS01000002	338018	339551	VDA_000480.t01	1533	+	904	33.7545	22.0186
ADBS01000002	408189	408849	VDA_000528.t01	660	-	425	15.8691	24.0441
ADBS01000002	367352	368357	VDA_000499.t01	1005	-	3726	139.125	138.433
ADBS01000002	530871	531531	VDA_000618.t01	660	+	2634	98.351	149.017
ADBS01000002	1258592	1260089	VDA_001146.t01	1497	+	5184	193.566	129.302
ADBS01000002	688467	688953	VDA_000738.t01	486	-	923	34.4639	70.9134
ADBS01000002	1160586	1161762	VDA_001068.t01	1176	-	76	2.83777	2.41307
ADBS01000002	1139893	1140865	VDA_001053.t01	972	-	447	16.6906	17.1713
ADBS01000002	442059	444207	VDA_000553.t01	2148	+	385	14.3755	6.69252
ADBS01000002	677916	678657	VDA_000729.t01	741	+	794	29.6472	40.0097
ADBS01000002	430269	432291	VDA_000546.t01	2022	-	879	32.821	16.232
ADBS01000002	1020524	1021097	VDA_000956.t01	573	+	747	27.8923	48.6776
ADBS01000002	1086020	1087157	VDA_001013.t01	1137	+	353	13.1807	11.5925
ADBS01000002	886868	888581	VDA_000878.t01	1713	+	705	26.324	15.3672
ADBS01000002	860190	861180	VDA_000859.t01	990	+	3367	125.721	126.99
ADBS01000002	728939	730157	VDA_000768.t01	1218	-	783	29.2365	24.0037
ADBS01000002	797579	809540	VDA_000817.t01	11961	-	25480	951.399	79.5417
ADBS01000002	141441	142611	VDA_000380.t01	1170	+	1178	43.9854	37.5943
ADBS01000002	168944	170984	VDA_000402.t01	2040	+	151	5.63819	2.76382
ADBS01000002	994135	994852	VDA_000934.t01	717	+	0	0	0
ADBS01000002	1103931	1104642	VDA_001027.t01	711	+	2416	90.2111	126.879
ADBS01000002	734365	735256	VDA_000772.t01	891	-	729	27.2202	30.5501
ADBS01000002	1170638	1171403	VDA_001079.t01	765	-	208	7.76652	10.1523
ADBS01000002	495289	496321	VDA_000591.t01	1032	-	353	13.1807	12.772
ADBS01000002	1281057	1283565	VDA_001158.t01	2508	-	0	0	0
ADBS01000002	604050	605655	VDA_000673.t01	1605	+	0	0	0
ADBS01000002	525212	525404	VDA_000614.t01	192	+	3539	132.143	688.244
ADBS01000002	540746	541673	VDA_000627.t01	927	-	1050	39.206	42.2934
ADBS01000002	1117438	1119628	VDA_001037.t01	2190	+	861	32.1489	14.6799
ADBS01000002	930099	931155	VDA_000893.t01	1056	-	1358	50.7064	48.0174
ADBS01000002	926340	928104	VDA_000890.t01	1764	-	8631	322.273	182.695
ADBS01000002	68373	68997	VDA_000323.t01	624	+	0	0	0
ADBS01000002	1095004	1095892	VDA_001018.t01	888	-	202	7.54249	8.49379
ADBS01000002	1237464	1239735	VDA_001134.t01	2271	-	5092	190.13	83.721
ADBS01000002	703866	704778	VDA_000750.t01	912	-	1779	66.4262	72.8357
ADBS01000002	175799	176696	VDA_000405.t01	897	-	845	31.5515	35.1745
ADBS01000002	699706	700579	VDA_000747.t01	873	-	0	0	0
ADBS01000002	196125	196674	VDA_000418.t01	549	+	616	23.0008	41.8959
ADBS01000002	1151571	1152825	VDA_001063.t01	1254	-	171	6.38498	5.09169
ADBS01000002	1029038	1030916	VDA_000964.t01	1878	-	3681	137.445	73.1869
ADBS01000002	945742	945931	VDA_000902.t01	189	-	0	0	0
ADBS01000002	1055945	1056104	VDA_000988.t01	159	+	197	7.35579	46.2628
ADBS01000002	790039	790759	VDA_000812.t01	720	-	2939	109.739	152.416
ADBS01000002	1126473	1127751	VDA_001043.t01	1278	-	534	19.939	15.6018
ADBS01000002	320544	322986	VDA_000468.t01	2442	+	1098	40.9983	16.7888
ADBS01000002	303385	303556	VDA_000456.t01	171	+	13445	502.023	2935.81
ADBS01000002	336984	337623	VDA_000479.t01	639	-	685	25.5772	40.027
ADBS01000002	570616	573895	VDA_000648.t01	3279	+	1314	49.0635	14.9629
ADBS01000002	685829	686462	VDA_000736.t01	633	-	1571	58.6596	92.6692
ADBS01000002	1189370	1190489	VDA_001093.t01	1119	-	0	0	0
ADBS01000002	140279	140957	VDA_000378.t01	678	+	886	33.0824	48.7941
ADBS01000002	384551	385370	VDA_000510.t01	819	-	685	25.5772	31.2298
ADBS01000002	620750	621461	VDA_000682.t01	711	+	1872	69.8987	98.3104
ADBS01000002	618023	620732	VDA_000681.t01	2709	+	5430	202.751	74.8435
ADBS01000002	592770	593127	VDA_000666.t01	357	+	5971	222.951	624.514
ADBS01000002	521163	521412	VDA_000611.t01	249	+	1123	41.9317	168.401
ADBS01000002	1105766	1107131	VDA_001029.t01	1365	+	215	8.02789	5.88124
ADBS01000002	1131916	1132528	VDA_001048.t01	612	-	365	13.6287	22.2692
ADBS01000002	1254615	1257759	VDA_001144.t01	3144	+	5621	209.883	66.7566
ADBS01000002	153953	154568	VDA_000390.t01	615	+	1387	51.7892	84.2102
ADBS01000002	367143	367257	VDA_000498.t01	114	+	1921	71.7283	629.196
ADBS01000002	1234159	1235050	VDA_001131.t01	891	-	2928	109.329	122.703
ADBS01000002	1003731	1004679	VDA_000943.t01	948	+	377	14.0768	14.849
ADBS01000002	1038659	1039277	VDA_000974.t01	618	+	793	29.6099	47.9124
ADBS01000002	164607	164988	VDA_000399.t01	381	-	1533	57.2407	150.238
ADBS01000002	1044239	1045388	VDA_000978.t01	1149	+	11090	414.09	360.392
ADBS01000002	315252	317550	VDA_000465.t01	2298	-	705	26.324	11.4552
ADBS01000002	506949	508287	VDA_000600.t01	1338	-	8819	329.293	246.108
ADBS01000002	324521	325478	VDA_000470.t01	957	-	881	32.8957	34.3738
ADBS01000002	474703	477859	VDA_000577.t01	3156	+	838	31.2901	9.91449
ADBS01000002	1033871	1034540	VDA_000968.t01	669	+	61	2.27768	3.40461
ADBS01000002	13644	14721	VDA_000283.t01	1077	+	310	11.5751	10.7475
ADBS01000002	565571	566159	VDA_000645.t01	588	-	540	20.1631	34.291
ADBS01000002	459584	460544	VDA_000566.t01	960	+	0	0	0
ADBS01000002	1181788	1182565	VDA_001089.t01	777	+	0	0	0
ADBS01000002	654528	656424	VDA_000710.t01	1896	+	7519	280.752	148.076
ADBS01000002	184633	184945	VDA_000411.t01	312	-	91	3.39785	10.8906
ADBS01000002	112379	113156	VDA_000358.t01	777	+	66678	2489.69	3204.24
ADBS01000002	286078	288673	VDA_000444.t01	2595	-	570	21.2833	8.20164
ADBS01000002	779109	780009	VDA_000802.t01	900	+	775	28.9378	32.1531
ADBS01000002	764142	764799	VDA_000790.t01	657	-	637	23.785	36.2024
ADBS01000002	100790	101279	VDA_000349.t01	489	+	8568	319.921	654.235
ADBS01000002	357060	358371	VDA_000492.t01	1311	-	377	14.0768	10.7375
ADBS01000002	409885	410689	VDA_000530.t01	804	-	301	11.2391	13.9789
ADBS01000002	756934	758074	VDA_000785.t01	1140	+	359	13.4047	11.7585
ADBS01000002	2778	4524	VDA_000277.t01	1746	+	418	15.6077	8.93913
ADBS01000002	646909	647767	VDA_000705.t01	858	-	1060	39.5794	46.1298
ADBS01000002	39843	40509	VDA_000303.t01	666	-	129	4.81674	7.23234
ADBS01000002	1036260	1036467	VDA_000971.t01	207	+	30	1.12017	5.41145
ADBS01000002	783930	784284	VDA_000807.t01	354	-	4572	170.714	482.243
ADBS01000002	57415	60241	VDA_000318.t01	2826	+	3357	125.347	44.355
ADBS01000002	152521	153670	VDA_000389.t01	1149	-	1694	63.2523	55.0499
ADBS01000002	1222376	1223159	VDA_001123.t01	783	-	73	2.72575	3.48116
ADBS01000002	1066516	1068676	VDA_000997.t01	2160	+	1702	63.551	29.4218
ADBS01000002	706204	707512	VDA_000752.t01	1308	-	0	0	0
ADBS01000002	1165313	1166357	VDA_001073.t01	1044	-	576	21.5073	20.6008
ADBS01000002	1145261	1145894	VDA_001058.t01	633	-	512	19.1176	30.2016
ADBS01000002	55689	56247	VDA_000316.t01	558	-	442	16.5039	29.5768
ADBS01000002	168047	168566	VDA_000401.t01	519	+	71	2.65107	5.10804
ADBS01000002	851935	853099	VDA_000853.t01	1164	+	58570	2186.95	1878.82
ADBS01000002	1008204	1009914	VDA_000946.t01	1710	+	1591	59.4064	34.7406
ADBS01000002	102235	103477	VDA_000351.t01	1242	-	875	32.6717	26.3057
ADBS01000002	822078	822702	VDA_000830.t01	624	+	0	0	0
ADBS01000002	97530	98166	VDA_000344.t01	636	+	640	23.897	37.5739
ADBS01000002	875673	876330	VDA_000870.t01	657	-	2650	98.9485	150.606
ADBS01000002	1024058	1025111	VDA_000960.t01	1053	-	255	9.52146	9.04222
ADBS01000002	1142904	1144440	VDA_001056.t01	1536	-	269	10.0442	6.53919
ADBS01000002	88502	88766	VDA_000337.t01	264	+	136	5.07811	19.2353
ADBS01000002	722608	723490	VDA_000762.t01	882	+	1262	47.1219	53.4262
ADBS01000002	1211814	1213023	VDA_001113.t01	1209	+	317	11.8365	9.7903
ADBS01000002	1046470	1047373	VDA_000980.t01	903	-	421	15.7197	17.4083
ADBS01000002	461138	462536	VDA_000567.t01	1398	-	1028	38.3845	27.4567
ADBS01000002	456506	456755	VDA_000564.t01	249	+	385	14.3755	57.7331
ADBS01000002	579856	580096	VDA_000654.t01	240	-	89	3.32317	13.8466
ADBS01000002	1229791	1231096	VDA_001128.t01	1305	+	428	15.9811	12.2461
ADBS01000002	709932	710454	VDA_000755.t01	522	-	4008	149.655	286.695
ADBS01000002	609106	610522	VDA_000677.t01	1416	+	4780	178.481	126.046
ADBS01000002	1194495	1195011	VDA_001097.t01	516	-	0	0	0
ADBS01000002	24027	24630	VDA_000293.t01	603	-	542	20.2378	33.5618
ADBS01000002	504689	505001	VDA_000598.t01	312	-	3845	143.569	460.156
ADBS01000002	1239837	1241838	VDA_001135.t01	2001	-	4968	185.5	92.7038
ADBS01000002	915824	916496	VDA_000883.t01	672	+	3432	128.148	190.696
ADBS01000002	208589	209846	VDA_000426.t01	1257	+	1930	72.0643	57.3304
ADBS01000002	91146	92454	VDA_000340.t01	1308	+	0	0	0
ADBS01000002	921077	922094	VDA_000886.t01	1017	+	7043	262.979	258.583
ADBS01000002	834805	836083	VDA_000842.t01	1278	-	1160	43.3133	33.8915
ADBS01000002	543577	544462	VDA_000629.t01	885	-	8550	319.249	360.733
ADBS01000002	345194	346097	VDA_000484.t01	903	+	487	18.1841	20.1374
ADBS01000002	529454	530897	VDA_000617.t01	1443	+	7971	297.629	206.257
ADBS01000002	513903	515211	VDA_000606.t01	1308	+	840	31.3648	23.9792
ADBS01000002	1069987	1070542	VDA_001000.t01	555	-	0	0	0
ADBS01000002	245685	248601	VDA_000431.t01	2916	+	1534	57.2781	19.6427
ADBS01000002	584266	585283	VDA_000658.t01	1017	-	4163	155.442	152.844
ADBS01000002	308246	309851	VDA_000461.t01	1605	-	906	33.8292	21.0774
ADBS01000002	1065797	1066310	VDA_000996.t01	513	+	2595	96.8948	188.879
ADBS01000002	1064518	1064719	VDA_000995.t01	201	-	11670	435.747	2167.89
ADBS01000002	18429	19062	VDA_000287.t01	633	+	320	11.9485	18.876
ADBS01000002	1163794	1164472	VDA_001071.t01	678	+	0	0	0
ADBS01000002	1011801	1011981	VDA_000948.t01	180	-	281	10.4923	58.2904
ADBS01000002	390193	390997	VDA_000515.t01	804	-	443	16.5412	20.5736
ADBS01000002	826036	826690	VDA_000833.t01	654	+	0	0	0
ADBS01000002	1203329	1204097	VDA_001107.t01	768	-	58	2.16566	2.81988
ADBS01000002	684470	685700	VDA_000735.t01	1230	+	1989	74.2673	60.38
ADBS01000002	745124	746624	VDA_000779.t01	1500	+	0	0	0
ADBS01000002	623854	624733	VDA_000684.t01	879	-	274	10.2309	11.6392
ADBS01000002	510291	511113	VDA_000603.t01	822	+	567	21.1712	25.7558
ADBS01000002	953375	954050	VDA_000907.t01	675	+	0	0	0
ADBS01000002	349304	349904	VDA_000487.t01	600	-	92	3.43519	5.72532
ADBS01000002	264626	267431	VDA_000435.t01	2805	+	600	22.4034	7.98696
ADBS01000002	281847	282951	VDA_000442.t01	1104	-	964	35.9948	32.604
ADBS01000002	331108	332971	VDA_000475.t01	1863	+	374	13.9648	7.49587
ADBS01000002	199025	199102	VDA_rna007.r01	77	-	363	13.5541	176.027
ADBS01000002	1260150	1261476	VDA_001147.t01	1326	-	3762	140.469	105.935
ADBS01000002	179998	180688	VDA_000408.t01	690	+	372	13.8901	20.1306
ADBS01000002	690690	691095	VDA_000741.t01	405	+	1037	38.7206	95.6064
ADBS01000002	73478	74852	VDA_000327.t01	1374	-	391	14.5996	10.6256
ADBS01000002	661097	661769	VDA_000714.t01	672	-	2225	83.0794	123.63
ADBS01000002	1070806	1073179	VDA_001001.t01	2373	-	7877	294.12	123.944
ADBS01000002	114565	114656	VDA_rna006.r01	91	+	5	0.186695	2.0516
ADBS01000002	407112	407799	VDA_000527.t01	687	-	998	37.2644	54.2422
ADBS01000002	1159579	1160536	VDA_001067.t01	957	-	91	3.39785	3.55053
ADBS01000002	1025189	1026248	VDA_000961.t01	1059	-	154	5.75021	5.42985
ADBS01000002	552513	554049	VDA_000635.t01	1536	-	379	14.1515	9.21321
ADBS01000002	470523	471516	VDA_000574.t01	993	-	2793	104.288	105.023
ADBS01000002	123164	125729	VDA_000366.t01	2565	-	373	13.9275	5.42981
ADBS01000002	1133837	1136888	VDA_001050.t01	3051	+	870	32.485	10.6473
ADBS01000002	109229	110228	VDA_000355.t01	999	+	3084	115.154	115.269
ADBS01000002	211952	233639	VDA_000429.t01	21687	+	5390	201.257	9.2801
ADBS01000002	671312	672035	VDA_000723.t01	723	+	327	12.2099	16.8878
ADBS01000002	429981	430191	VDA_000545.t01	210	+	87	3.2485	15.469
ADBS01000002	411458	412292	VDA_000532.t01	834	-	564	21.0592	25.2509
ADBS01000002	941486	942356	VDA_000899.t01	870	-	0	0	0
ADBS01000002	89722	91072	VDA_000339.t01	1350	+	349	13.0313	9.65283
ADBS01000002	29735	31601	VDA_000297.t01	1866	-	186	6.94506	3.7219
ADBS01000002	1082316	1083762	VDA_001010.t01	1446	-	512	19.1176	13.221
ADBS01000002	726495	727935	VDA_000766.t01	1440	-	795	29.6845	20.6143
ADBS01000002	178247	179693	VDA_000407.t01	1446	-	320	11.9485	8.26313
ADBS01000002	641891	642815	VDA_000698.t01	924	-	626	23.3742	25.2968
ADBS01000002	1290332	1290920	VDA_001162.t01	588	-	559	20.8725	35.4975
ADBS01000002	973437	974058	VDA_000915.t01	621	-	0	0	0
ADBS01000002	376365	376938	VDA_000504.t01	573	+	0	0	0
ADBS01000002	413678	413957	VDA_000534.t01	279	+	71	2.65107	9.50205
ADBS01000002	417725	419039	VDA_000537.t01	1314	+	6635	247.745	188.542
ADBS01000002	1183492	1184539	VDA_001090.t01	1047	-	0	0	0
ADBS01000002	1120023	1121574	VDA_001038.t01	1551	+	0	0	0
ADBS01000002	938237	940157	VDA_000898.t01	1920	+	4049	151.186	78.7426
ADBS01000002	1297953	1300383	VDA_001166.t01	2430	+	1625	60.6759	24.9695
ADBS01000002	351959	353648	VDA_000489.t01	1689	+	702	26.212	15.5192
ADBS01000002	391296	392913	VDA_000516.t01	1617	+	2253	84.1249	52.0253
ADBS01000002	577448	578243	VDA_000652.t01	795	+	2962	110.598	139.117
ADBS01000002	41014	42718	VDA_000305.t01	1704	-	227	8.47596	4.97416
ADBS01000002	991227	991353	VDA_000931.t01	126	-	0	0	0
ADBS01000002	81617	82460	VDA_000332.t01	843	-	232	8.66266	10.276
ADBS01000002	146731	147388	VDA_000384.t01	657	-	1764	65.8661	100.253
ADBS01000002	199364	200156	VDA_000420.t01	792	-	2811	104.96	132.525
ADBS01000002	981866	982664	VDA_000923.t01	798	-	0	0	0
ADBS01000002	1219702	1220773	VDA_001120.t01	1071	-	440	16.4292	15.34
ADBS01000002	1142062	1142752	VDA_001055.t01	690	+	9597	358.343	519.337
ADBS01000002	1079638	1081045	VDA_001008.t01	1407	+	514	19.1923	13.6406
ADBS01000002	1114039	1114936	VDA_001034.t01	897	-	866	32.3356	36.0486
ADBS01000002	422858	423290	VDA_000540.t01	432	-	1472	54.9631	127.229
ADBS01000002	1218911	1219682	VDA_001119.t01	771	+	300	11.2017	14.5288
ADBS01000002	817216	818389	VDA_000826.t01	1173	-	0	0	0
ADBS01000002	811341	812475	VDA_000819.t01	1134	+	1046	39.0566	34.4415
ADBS01000002	839344	840757	VDA_000845.t01	1413	-	1063	39.6914	28.0902
ADBS01000002	1112002	1113976	VDA_001033.t01	1974	+	674	25.1665	12.749
ADBS01000002	915252	915819	VDA_000882.t01	567	+	5127	191.437	337.632
ADBS01000002	191533	193486	VDA_000415.t01	1953	+	0	0	0
ADBS01000002	402452	403832	VDA_000523.t01	1380	-	1087	40.5875	29.4113
ADBS01000002	1022799	1023801	VDA_000959.t01	1002	-	845	31.5515	31.4885
ADBS01000002	491350	492370	VDA_000588.t01	1020	-	32	1.19485	1.17142
ADBS01000002	562580	563552	VDA_000642.t01	972	+	600	22.4034	23.0488
ADBS01000002	490214	491243	VDA_000587.t01	1029	-	12	0.448068	0.435441
ADBS01000002	922191	923130	VDA_000887.t01	939	-	1887	70.4588	75.036
ADBS01000002	1196709	1197225	VDA_001099.t01	516	+	6319	235.945	457.259
ADBS01000002	1174469	1175246	VDA_001083.t01	777	-	2129	79.4948	102.31
ADBS01000002	1171437	1171938	VDA_001080.t01	501	-	116	4.33133	8.64537
ADBS01000002	1039677	1040412	VDA_000975.t01	735	+	416	15.533	21.1334
ADBS01000002	44740	46315	VDA_000308.t01	1575	+	2172	81.1004	51.4923
ADBS01000002	747580	749647	VDA_000781.t01	2067	-	626	23.3742	11.3083
ADBS01000002	533900	534050	VDA_000621.t01	150	+	1165	43.5	290
ADBS01000002	559074	560163	VDA_000638.t01	1089	+	324	12.0978	11.1091
ADBS01000002	121903	122722	VDA_000365.t01	819	-	171	6.38498	7.79606
ADBS01000002	1090782	1091721	VDA_001016.t01	939	-	431	16.0931	17.1386
ADBS01000002	1101253	1102120	VDA_001024.t01	867	-	3067	114.519	132.086
ADBS01000002	298646	300629	VDA_000452.t01	1983	-	10142	378.693	190.97
ADBS01000002	185874	186714	VDA_000412.t01	840	-	228	8.5133	10.1349
ADBS01000002	830049	831117	VDA_000838.t01	1068	-	182	6.79571	6.36302
ADBS01000002	1034640	1035828	VDA_000969.t01	1188	+	130	4.85408	4.08592
ADBS01000002	701187	702369	VDA_000748.t01	1182	+	0	0	0
ADBS01000002	995454	995643	VDA_000935.t01	189	+	0	0	0
ADBS01000002	966585	967290	VDA_000911.t01	705	-	0	0	0
ADBS01000002	792961	794476	VDA_000814.t01	1515	+	412	15.3837	10.1542
ADBS01000002	857465	858809	VDA_000857.t01	1344	-	2258	84.3116	62.7318
ADBS01000002	872839	873625	VDA_000867.t01	786	+	1538	57.4274	73.0629
ADBS01000002	546236	547643	VDA_000631.t01	1407	-	647	24.1584	17.1701
ADBS01000002	648240	649041	VDA_000706.t01	801	+	23544	879.11	1097.52
ADBS01000002	566970	569670	VDA_000646.t01	2700	+	532	19.8644	7.35717
ADBS01000002	658357	659845	VDA_000712.t01	1488	+	2411	90.0244	60.5003
ADBS01000002	674274	674454	VDA_000725.t01	180	-	1823	68.0691	378.161
ADBS01000002	375003	376251	VDA_000503.t01	1248	+	0	0	0
ADBS01000002	967604	968783	VDA_000912.t01	1179	-	0	0	0
ADBS01000002	444221	445385	VDA_000554.t01	1164	+	518	19.3416	16.6165
ADBS01000002	503578	504577	VDA_000597.t01	999	+	1429	53.3575	53.4109
ADBS01000002	881532	882777	VDA_000875.t01	1245	+	770	28.7511	23.0932
ADBS01000002	484805	485480	VDA_000582.t01	675	+	110	4.10729	6.08488
ADBS01000002	1109497	1111492	VDA_001032.t01	1995	+	39287	1466.94	735.308
ADBS01000002	1108448	1109399	VDA_001031.t01	951	+	19753	737.558	775.561
ADBS01000002	1279200	1281045	VDA_001157.t01	1845	-	0	0	0
ADBS01000002	383360	384365	VDA_000509.t01	1005	-	423	15.7944	15.7158
ADBS01000002	629218	630541	VDA_000689.t01	1323	+	220	8.21459	6.20906
ADBS01000002	1153084	1156165	VDA_001064.t01	3081	+	0	0	0
ADBS01000002	7241	7787	VDA_000279.t01	546	+	76	2.83777	5.19738
ADBS01000002	1040486	1042169	VDA_000976.t01	1683	+	2394	89.3897	53.1133
ADBS01000002	781436	782093	VDA_000804.t01	657	+	570	21.2833	32.3946
ADBS01000002	370486	371428	VDA_000500.t01	942	+	0	0	0
ADBS01000002	784450	785602	VDA_000808.t01	1152	-	2024	75.5742	65.6026
ADBS01000002	333038	334505	VDA_000476.t01	1467	+	828	30.9167	21.0748
ADBS01000002	523683	524337	VDA_000613.t01	654	-	1455	54.3283	83.0708
ADBS01000002	668158	669214	VDA_000720.t01	1056	-	422	15.7571	14.9215
ADBS01000002	451934	453284	VDA_000560.t01	1350	+	1191	44.4708	32.9413
ADBS01000002	761292	762294	VDA_000788.t01	1002	+	1336	49.885	49.7854
ADBS01000002	21091	22114	VDA_000290.t01	1023	+	1739	64.9326	63.4727
ADBS01000002	1197636	1197807	VDA_001100.t01	171	-	75	2.80043	16.3768
ADBS01000002	581176	582541	VDA_000656.t01	1365	-	2303	85.9918	62.9977
ADBS01000002	364620	365601	VDA_000496.t01	981	-	5456	203.722	207.667
ADBS01000002	278821	279415	VDA_000439.t01	594	+	65	2.42704	4.08592
ADBS01000002	986688	987627	VDA_000927.t01	939	+	0	0	0
ADBS01000002	110234	111206	VDA_000356.t01	972	+	4132	154.285	158.729
ADBS01000002	1301825	1303253	VDA_001168.t01	1428	+	186	6.94506	4.86349
ADBS01000002	145617	146709	VDA_000383.t01	1092	-	1825	68.1437	62.4027
ADBS01000002	1204991	1205819	VDA_001108.t01	828	+	192	7.1691	8.65833
ADBS01000002	496472	497327	VDA_000592.t01	855	+	3219	120.194	140.578
ADBS01000002	467331	468234	VDA_000572.t01	903	+	5579	208.315	230.692
ADBS01000002	433620	434451	VDA_000548.t01	831	+	10	0.37339	0.449327
ADBS01000002	705053	706151	VDA_000751.t01	1098	+	1014	37.8618	34.4825
ADBS01000002	1190454	1191171	VDA_001094.t01	717	-	0	0	0
ADBS01000002	731402	732146	VDA_000770.t01	744	-	479	17.8854	24.0395
ADBS01000002	936201	937845	VDA_000897.t01	1644	-	855	31.9249	19.419
ADBS01000002	778345	778921	VDA_000801.t01	576	+	11767	439.368	762.792
ADBS01000002	1014838	1015849	VDA_000951.t01	1011	+	513	19.1549	18.9465
ADBS01000002	291231	291495	VDA_000446.t01	264	+	549	20.4991	77.6482
ADBS01000002	95710	97378	VDA_000343.t01	1668	+	9030	337.172	202.141
ADBS01000002	135581	136733	VDA_000374.t01	1152	-	1046	39.0566	33.9033
ADBS01000002	1059318	1060767	VDA_000991.t01	1449	-	167	6.23562	4.3034
ADBS01000002	656582	657473	VDA_000711.t01	891	+	3062	114.332	128.319
ADBS01000002	1050213	1051338	VDA_000984.t01	1125	-	4231	157.981	140.428
ADBS01000002	588329	588827	VDA_000662.t01	498	-	500	18.6695	37.489
ADBS01000002	1253558	1254326	VDA_001143.t01	768	+	577	21.5446	28.0529
ADBS01000002	1074304	1074517	VDA_001003.t01	213	-	5333	199.129	934.878
ADBS01000002	38191	39097	VDA_000301.t01	906	-	1488	55.5605	61.325
ADBS01000002	194107	194221	VDA_000416.t01	114	-	1713	63.9618	561.068
ADBS01000002	963202	964525	VDA_000909.t01	1323	-	0	0	0
ADBS01000002	828490	828814	VDA_000836.t01	324	+	0	0	0
ADBS01000002	652220	653456	VDA_000708.t01	1236	-	117	4.36867	3.53452
ADBS01000002	131929	133849	VDA_000372.t01	1920	+	1439	53.7309	27.9848
ADBS01000002	129262	131458	VDA_000371.t01	2196	-	1217	45.4416	20.6929
ADBS01000002	161797	162220	VDA_000396.t01	423	-	2693	100.554	237.716
ADBS01000002	782096	782654	VDA_000805.t01	558	-	203	7.57982	13.5839
ADBS01000002	1261606	1262665	VDA_001148.t01	1059	-	246	9.1854	8.67366
ADBS01000002	78884	81389	VDA_000331.t01	2505	-	278	10.3803	4.14381
ADBS01000002	1116533	1117442	VDA_001036.t01	909	+	262	9.78283	10.7622
ADBS01000002	786784	787510	VDA_000810.t01	726	-	1028	38.3845	52.8713
ADBS01000002	1124080	1125337	VDA_001041.t01	1257	-	172	6.42231	5.10924
ADBS01000002	301760	301973	VDA_000454.t01	213	-	2279	85.0957	399.51
ADBS01000002	1226713	1227805	VDA_001126.t01	1092	-	2431	90.7712	83.1238
ADBS01000002	52951	54769	VDA_000315.t01	1818	+	2195	81.9592	45.0821
ADBS01000002	366079	366805	VDA_000497.t01	726	+	12188	455.088	626.843
ADBS01000002	361532	362438	VDA_000494.t01	906	-	829	30.9541	34.1656
ADBS01000002	427053	427950	VDA_000543.t01	897	+	653	24.3824	27.1822
ADBS01000002	644613	645132	VDA_000702.t01	519	-	607	22.6648	43.6701
ADBS01000002	978127	978283	VDA_000920.t01	156	-	0	0	0
ADBS01000002	592319	592475	VDA_000665.t01	156	-	391	14.5996	93.587
ADBS01000002	610637	612785	VDA_000678.t01	2148	-	6890	257.266	119.77
ADBS01000002	1127750	1128641	VDA_001044.t01	891	-	168	6.27296	7.04036
ADBS01000002	98809	99019	VDA_000346.t01	210	+	74511	2782.17	13248.4
ADBS01000002	1177316	1178045	VDA_001085.t01	729	+	482	17.9974	24.6878
ADBS01000002	1006122	1008198	VDA_000945.t01	2076	+	1328	49.5862	23.8855
ADBS01000002	516108	517359	VDA_000608.t01	1251	+	619	23.1129	18.4755
ADBS01000002	555171	556536	VDA_000636.t01	1365	-	319	11.9112	8.72612
ADBS01000002	531535	532402	VDA_000619.t01	867	+	3393	126.691	146.126
ADBS01000002	878826	879618	VDA_000873.t01	792	+	4456	166.383	210.079
ADBS01000002	864175	865327	VDA_000862.t01	1152	-	1250	46.6738	40.5155
ADBS01000002	394387	395146	VDA_000518.t01	759	+	987	36.8536	48.5555
ADBS01000002	916495	918430	VDA_000884.t01	1935	+	3827	142.897	73.8483
ADBS01000002	1167232	1168063	VDA_001075.t01	831	-	276	10.3056	12.4014
ADBS01000002	1085227	1085818	VDA_001012.t01	591	-	1510	56.3819	95.4009
ADBS01000002	293127	293481	VDA_000448.t01	354	+	5404	201.78	570
ADBS01000002	1136954	1137770	VDA_001051.t01	816	-	7789	290.834	356.414
ADBS01000002	319458	320133	VDA_000467.t01	675	-	1474	55.0377	81.5374
ADBS01000002	326887	327922	VDA_000472.t01	1035	-	118	4.40601	4.25701
ADBS01000002	1026439	1028104	VDA_000962.t01	1665	-	10870	405.875	243.769
ADBS01000002	10206	12426	VDA_000281.t01	2220	+	407	15.197	6.84549
ADBS01000002	1051337	1051523	VDA_000985.t01	186	-	737	27.5189	147.951
ADBS01000002	943679	945743	VDA_000901.t01	2064	-	0	0	0
ADBS01000002	1251226	1251865	VDA_001141.t01	639	+	2020	75.4249	118.036
ADBS01000002	1273631	1274789	VDA_001154.t01	1158	+	313	11.6871	10.0925
ADBS01000002	965155	965830	VDA_000910.t01	675	-	0	0	0
ADBS01000002	720712	721393	VDA_000760.t01	681	+	55	2.05365	3.01563
ADBS01000002	513127	513907	VDA_000605.t01	780	+	464	17.3253	22.2119
ADBS01000002	641100	641892	VDA_000697.t01	792	-	374	13.9648	17.6323
ADBS01000002	519108	520809	VDA_000610.t01	1701	-	940	35.0987	20.6342
ADBS01000002	736938	738120	VDA_000774.t01	1182	-	691	25.8013	21.8285
ADBS01000002	203246	204596	VDA_000423.t01	1350	-	2771	103.466	76.6418
ADBS01000002	724861	726331	VDA_000765.t01	1470	-	2513	93.833	63.832
ADBS01000002	498781	500434	VDA_000594.t01	1653	+	7746	289.228	174.972
ADBS01000002	294755	295316	VDA_000450.t01	561	+	4288	160.11	285.401
ADBS01000002	279635	280976	VDA_000440.t01	1341	+	63	2.35236	1.75418
ADBS01000002	1028292	1029042	VDA_000963.t01	750	-	2168	80.951	107.935
ADBS01000002	1200409	1201891	VDA_001103.t01	1482	-	327	12.2099	8.23878
ADBS01000002	627098	628193	VDA_000687.t01	1095	-	2071	77.3292	70.6202
ADBS01000002	632998	634456	VDA_000691.t01	1458	-	317	11.8365	8.1183
ADBS01000002	634663	635053	VDA_000692.t01	390	-	294	10.9777	28.1479
ADBS01000002	601948	602908	VDA_000671.t01	960	+	0	0	0
ADBS01000002	419120	420599	VDA_000538.t01	1479	-	4754	177.51	120.02
ADBS01000002	538065	538509	VDA_000624.t01	444	+	762	28.4523	64.0819
ADBS01000002	408903	409851	VDA_000529.t01	948	-	226	8.43862	8.9015
ADBS01000002	853180	854899	VDA_000854.t01	1719	-	14023	523.605	304.599
ADBS01000002	150262	150862	VDA_000387.t01	600	+	2020	75.4249	125.708
ADBS01000002	171001	173878	VDA_000403.t01	2877	+	270	10.0815	3.50419
ADBS01000002	850240	851224	VDA_000851.t01	984	+	518	19.3416	19.6561
ADBS01000002	454790	455603	VDA_000563.t01	813	+	26738	998.371	1228.01
ADBS01000002	104295	106875	VDA_000353.t01	2580	-	499	18.6322	7.22178
ADBS01000002	1138228	1139665	VDA_001052.t01	1437	+	703	26.2493	18.2668
ADBS01000002	1288037	1289069	VDA_001160.t01	1032	-	1432	53.4695	51.8115
ADBS01000002	1078458	1079568	VDA_001007.t01	1110	+	242	9.03605	8.14058
ADBS01000002	663204	664254	VDA_000716.t01	1050	+	2555	95.4012	90.8583
ADBS01000002	478186	478705	VDA_000578.t01	519	+	545	20.3498	39.2096
ADBS01000002	1064219	1064310	VDA_rna011.r01	91	-	920	34.3519	377.494
ADBS01000002	289138	291160	VDA_000445.t01	2022	+	1460	54.515	26.9609
ADBS01000002	868165	870169	VDA_000864.t01	2004	+	13302	496.684	247.846
ADBS01000002	343831	345016	VDA_000483.t01	1185	+	3443	128.558	108.488
ADBS01000002	505187	506861	VDA_000599.t01	1674	-	17770	663.515	396.365
ADBS01000002	19249	20296	VDA_000288.t01	1047	+	1138	42.4918	40.5844
ADBS01000002	436210	437848	VDA_000550.t01	1638	+	236	8.81201	5.37974
ADBS01000002	711847	713314	VDA_000757.t01	1467	-	2602	97.1562	66.2278
ADBS01000002	1236459	1237254	VDA_001133.t01	795	+	709	26.4734	33.2998
ADBS01000002	473560	474694	VDA_000576.t01	1134	+	277	10.3429	9.12074
ADBS01000002	588218	588335	VDA_000661.t01	117	+	110	4.10729	35.1051
ADBS01000002	410681	411449	VDA_000531.t01	768	-	232	8.66266	11.2795
ADBS01000002	404029	404743	VDA_000524.t01	714	-	431	16.0931	22.5394
ADBS01000002	689128	689536	VDA_000739.t01	408	-	453	16.9146	41.4573
ADBS01000002	974641	975070	VDA_000917.t01	429	-	0	0	0
ADBS01000002	448484	449765	VDA_000557.t01	1281	-	1302	48.6154	37.9512
ADBS01000002	996569	998177	VDA_000937.t01	1608	+	0	0	0
ADBS01000002	928351	928909	VDA_000891.t01	558	-	2389	89.203	159.862
ADBS01000002	925424	926270	VDA_000889.t01	846	-	5220	194.91	230.39
ADBS01000002	1305695	1306346	VDA_001170.t01	651	-	202	7.54249	11.586
ADBS01000002	834270	834420	VDA_000841.t01	150	-	401	14.973	99.8197
ADBS01000002	64591	65797	VDA_000321.t01	1206	+	0	0	0
ADBS01000002	140980	141367	VDA_000379.t01	387	+	322	12.0232	31.0676
ADBS01000002	254839	263266	VDA_000433.t01	8427	+	1184	44.2094	5.24616
ADBS01000002	1060944	1061937	VDA_000992.t01	993	+	297	11.0897	11.1679
ADBS01000002	1297608	1297722	VDA_001165.t01	114	+	316	11.7991	103.501
ADBS01000002	397345	398032	VDA_000520.t01	687	+	1729	64.5592	93.9726
ADBS01000002	827682	828498	VDA_000835.t01	816	+	0	0	0
ADBS01000002	1115246	1116134	VDA_001035.t01	888	-	727	27.1455	30.5692
ADBS01000002	1214429	1215119	VDA_001115.t01	690	+	506	18.8936	27.382
ADBS01000002	15580	16441	VDA_000285.t01	861	-	1386	51.7519	60.1067
ADBS01000002	1097147	1097831	VDA_001020.t01	684	-	160	5.97425	8.73428
ADBS01000002	696680	697130	VDA_000745.t01	450	-	0	0	0
ADBS01000002	1147006	1147861	VDA_001060.t01	855	-	165	6.16094	7.20578
ADBS01000002	974057	974639	VDA_000916.t01	582	-	0	0	0
ADBS01000002	821321	821972	VDA_000829.t01	651	+	0	0	0
ADBS01000002	1221502	1222387	VDA_001122.t01	885	-	168	6.27296	7.08809
ADBS01000002	576870	577350	VDA_000651.t01	480	+	776	28.9751	60.3648
ADBS01000002	1037907	1038657	VDA_000973.t01	750	+	469	17.512	23.3493
ADBS01000002	615138	617601	VDA_000680.t01	2463	-	3199	119.448	48.4968
ADBS01000002	1289417	1290269	VDA_001161.t01	852	+	204	7.61716	8.94033
ADBS01000002	1069389	1069953	VDA_000999.t01	564	-	0	0	0
ADBS01000002	1032202	1032775	VDA_000966.t01	573	+	1668	62.2815	108.694
ADBS01000002	508301	509051	VDA_000601.t01	750	-	10414	388.849	518.465
ADBS01000002	69592	70825	VDA_000324.t01	1233	-	590	22.03	17.867
ADBS01000002	101508	102189	VDA_000350.t01	681	+	4745	177.174	260.167
ADBS01000002	1213056	1213713	VDA_001114.t01	657	-	456	17.0266	25.9157
ADBS01000002	98261	98408	VDA_000345.t01	147	-	22	0.821459	5.58816
ADBS01000002	209916	211041	VDA_000427.t01	1125	+	1629	60.8253	54.0669
ADBS01000002	691353	692265	VDA_000742.t01	912	+	2751	102.72	112.631
ADBS01000002	1180571	1181537	VDA_001088.t01	966	-	0	0	0
ADBS01000002	1075873	1076596	VDA_001005.t01	723	-	1342	50.109	69.307
ADBS01000002	621492	623025	VDA_000683.t01	1533	-	545	20.3498	13.2745
ADBS01000002	862719	864063	VDA_000861.t01	1344	+	3712	138.603	103.127
ADBS01000002	674540	674714	VDA_000726.t01	174	-	1727	64.4845	370.601
ADBS01000002	84926	86150	VDA_000335.t01	1224	-	0	0	0
ADBS01000002	1161761	1162019	VDA_001069.t01	258	-	17	0.634764	2.46032
ADBS01000002	564840	565395	VDA_000644.t01	555	-	1063	39.6914	71.516
ADBS01000002	735267	736863	VDA_000773.t01	1596	-	593	22.1421	13.8735
ADBS01000002	580545	581088	VDA_000655.t01	543	+	999	37.3017	68.6956
ADBS01000002	534886	535723	VDA_000622.t01	837	-	4652	173.701	207.528
ADBS01000002	526404	527877	VDA_000615.t01	1473	+	22667	846.364	574.585
ADBS01000002	156648	158340	VDA_000392.t01	1692	+	248	9.26008	5.47286
ADBS01000002	127054	127609	VDA_000368.t01	555	-	1736	64.8206	116.794
ADBS01000002	594160	595303	VDA_000668.t01	1143	-	1802	67.2849	58.867
ADBS01000002	175003	175696	VDA_000404.t01	693	+	164	6.1236	8.83637
ADBS01000002	432588	433503	VDA_000547.t01	915	+	13	0.485408	0.5305
ADBS01000002	486617	487376	VDA_000584.t01	759	+	0	0	0
ADBS01000002	845045	845963	VDA_000848.t01	918	+	2753	102.794	111.976
ADBS01000002	1097860	1098907	VDA_001021.t01	1047	-	294	10.9777	10.4849
ADBS01000002	1099022	1100102	VDA_001022.t01	1080	-	1596	59.5931	55.1788
ADBS01000002	24628	25309	VDA_000294.t01	681	+	225	8.40128	12.3367
ADBS01000002	760266	761127	VDA_000787.t01	861	+	5113	190.915	221.736
ADBS01000002	1149868	1151500	VDA_001062.t01	1632	-	481	17.9601	11.0049
ADBS01000002	353725	355324	VDA_000490.t01	1599	-	742	27.7056	17.3268
ADBS01000002	160326	161622	VDA_000395.t01	1296	-	4855	181.281	139.877
ADBS01000002	707646	707826	VDA_000753.t01	180	-	1253	46.7858	259.921
ADBS01000002	873788	874436	VDA_000868.t01	648	-	2048	76.4704	118.01
ADBS01000002	1145886	1146861	VDA_001059.t01	975	-	380	14.1888	14.5527
ADBS01000002	380173	380440	VDA_000506.t01	267	-	1090	40.6996	152.433
ADBS01000002	782898	783840	VDA_000806.t01	942	+	1034	38.6086	40.9857
ADBS01000002	1015899	1016016	VDA_000952.t01	117	-	376	14.0395	119.996
ADBS01000002	414153	415773	VDA_000535.t01	1620	+	338	12.6206	7.79049
ADBS01000002	1244253	1245228	VDA_001137.t01	975	+	2439	91.0699	93.405
ADBS01000002	574069	574186	VDA_000649.t01	117	+	153	5.71287	48.828
ADBS01000002	884797	885526	VDA_000877.t01	729	+	3529	131.769	180.754
ADBS01000002	1095857	1097129	VDA_001019.t01	1272	-	301	11.2391	8.83573
ADBS01000002	197108	198551	VDA_000419.t01	1443	+	842	31.4395	21.7876
ADBS01000002	662050	663208	VDA_000715.t01	1158	+	14773	551.61	476.347
ADBS01000002	451212	451791	VDA_000559.t01	579	+	1149	42.9026	74.0977
ADBS01000002	274717	277474	VDA_000437.t01	2757	+	1146	42.7905	15.5207
ADBS01000002	992466	993318	VDA_000933.t01	852	-	0	0	0
ADBS01000002	968782	970384	VDA_000913.t01	1602	-	0	0	0
ADBS01000002	861334	862720	VDA_000860.t01	1386	+	3189	119.074	85.9121
ADBS01000002	593381	594140	VDA_000667.t01	759	-	1474	55.0377	72.5135
ADBS01000002	347089	349294	VDA_000486.t01	2205	-	1172	43.7614	19.8464
ADBS01000002	988157	989312	VDA_000928.t01	1155	+	0	0	0
ADBS01000002	952188	953130	VDA_000906.t01	942	-	0	0	0
ADBS01000002	768012	770088	VDA_000794.t01	2076	-	1844	68.8532	33.1663
ADBS01000002	643423	643663	VDA_000700.t01	240	-	189	7.05708	29.4045
ADBS01000002	676427	677540	VDA_000728.t01	1113	-	16870	629.91	565.957
ADBS01000002	32489	34769	VDA_000298.t01	2280	+	4049	151.186	66.3095
ADBS01000002	309990	311010	VDA_000462.t01	1020	-	1057	39.4674	38.6935
ADBS01000002	815624	816167	VDA_000824.t01	543	+	867	32.3729	59.6187
ADBS01000002	749717	753029	VDA_000782.t01	3312	-	830	30.9914	9.35731
ADBS01000002	843692	844472	VDA_000847.t01	780	-	315	11.7618	15.0792
ADBS01000002	458199	459582	VDA_000565.t01	1383	+	0	0	0
ADBS01000002	5078	5942	VDA_000278.t01	864	+	218	8.13991	9.42119
ADBS01000002	440735	442043	VDA_000552.t01	1308	+	48	1.79227	1.37024
ADBS01000002	560667	561267	VDA_000640.t01	600	+	207	7.72918	12.882
ADBS01000002	75892	76879	VDA_000329.t01	987	-	98	3.65923	3.70742
ADBS01000002	1021280	1021625	VDA_000957.t01	345	+	538	20.0884	58.2273
ADBS01000002	1131302	1131674	VDA_001047.t01	372	-	882	32.933	88.5297
ADBS01000002	813178	813946	VDA_000821.t01	768	-	3566	133.151	173.374
ADBS01000002	494388	495219	VDA_000590.t01	831	+	2280	85.133	102.446
ADBS01000002	86709	87849	VDA_000336.t01	1140	-	0	0	0
ADBS01000002	678667	679510	VDA_000730.t01	843	+	797	29.7592	35.3016
ADBS01000002	1048093	1049128	VDA_000982.t01	1035	+	606	22.6275	21.8623
ADBS01000002	913955	915215	VDA_000881.t01	1260	+	11103	414.575	329.028
ADBS01000002	48048	48744	VDA_000311.t01	696	+	588	21.9554	31.5451
ADBS01000002	182939	184001	VDA_000410.t01	1062	+	1486	55.4858	52.2465
ADBS01000002	606719	607379	VDA_000675.t01	660	+	1020	38.0858	57.7058
ADBS01000002	1045572	1046409	VDA_000979.t01	837	+	1396	52.1253	62.2763
ADBS01000002	1168095	1169250	VDA_001076.t01	1155	-	273	10.1936	8.82559
ADBS01000002	88983	89568	VDA_000338.t01	585	+	160	5.97425	10.2124
ADBS01000002	698243	699158	VDA_000746.t01	915	+	0	0	0
ADBS01000002	888691	912193	VDA_000879.t01	23502	-	27891	1041.42	44.3121
ADBS01000002	780078	781230	VDA_000803.t01	1152	-	614	22.9262	19.9012
ADBS01000002	138782	139949	VDA_000377.t01	1167	-	358	13.3674	11.4545
ADBS01000002	115116	116382	VDA_000361.t01	1266	+	507	18.9309	14.9533
ADBS01000002	116776	118429	VDA_000362.t01	1653	+	1153	43.0519	26.0447
ADBS01000002	142685	143348	VDA_000381.t01	663	-	2902	108.358	163.436
ADBS01000002	462758	464117	VDA_000568.t01	1359	-	1249	46.6365	34.3167
ADBS01000002	795709	796918	VDA_000816.t01	1209	-	786	29.3485	24.275
ADBS01000002	870437	871739	VDA_000865.t01	1302	+	555	20.7232	15.9164
ADBS01000002	1169755	1170649	VDA_001078.t01	894	-	239	8.92403	9.98214
ADBS01000002	1251886	1252597	VDA_001142.t01	711	-	1561	58.2862	81.9778
ADBS01000002	377179	380053	VDA_000505.t01	2874	-	3630	135.541	47.161
ADBS01000002	645917	646775	VDA_000704.t01	858	-	48490	1810.57	2110.22
ADBS01000002	772518	773217	VDA_000797.t01	699	-	1080	40.3262	57.6912
ADBS01000002	39210	39831	VDA_000302.t01	621	-	223	8.32661	13.4084
ADBS01000002	103	1816	VDA_000275.t01	1713	+	160	5.97425	3.48759
ADBS01000002	549463	550024	VDA_000632.t01	561	+	2120	79.1588	141.103
ADBS01000002	1056481	1057954	VDA_000989.t01	1473	+	1103	41.185	27.9599
ADBS01000002	603064	603853	VDA_000672.t01	789	+	0	0	0
ADBS01000002	340966	343633	VDA_000482.t01	2667	+	770	28.7511	10.7803
ADBS01000002	855219	855633	VDA_000855.t01	414	-	1233	46.039	111.205
ADBS01000002	1125493	1126408	VDA_001042.t01	915	+	792	29.5725	32.3197
ADBS01000002	980209	981874	VDA_000922.t01	1665	-	0	0	0
ADBS01000002	1012038	1012356	VDA_000949.t01	318	-	364	13.5914	42.7403
ADBS01000002	978293	980210	VDA_000921.t01	1917	-	0	0	0
ADBS01000002	1815	2769	VDA_000276.t01	954	+	111	4.14463	4.34448
ADBS01000002	1036004	1036136	VDA_000970.t01	132	+	43	1.60558	12.1635
ADBS01000002	851307	851568	VDA_000852.t01	261	-	3158	117.917	451.788
ADBS01000002	943039	943636	VDA_000900.t01	597	+	0	0	0
ADBS01000002	876629	877082	VDA_000871.t01	453	+	6189	231.091	510.135
ADBS01000002	1257758	1258424	VDA_001145.t01	666	+	953	35.5841	53.4296
ADBS01000002	154573	156538	VDA_000391.t01	1965	+	3672	137.109	69.7755
ADBS01000002	303966	304518	VDA_000457.t01	552	+	1058	39.5047	71.5665
ADBS01000002	1144673	1145252	VDA_001057.t01	579	-	1168	43.612	75.323
ADBS01000002	946333	947044	VDA_000903.t01	711	-	0	0	0
ADBS01000002	1188025	1189363	VDA_001092.t01	1338	-	0	0	0
ADBS01000002	983496	984042	VDA_000924.t01	546	-	0	0	0
ADBS01000002	707900	709607	VDA_000754.t01	1707	-	6501	242.741	142.203
ADBS01000002	687262	688363	VDA_000737.t01	1101	+	283	10.5669	9.59759
ADBS01000002	670792	671173	VDA_000722.t01	381	+	604	22.5528	59.1936
ADBS01000002	1195229	1196057	VDA_001098.t01	828	-	0	0	0
ADBS01000002	22668	23475	VDA_000292.t01	807	+	1838	68.6292	85.0423
ADBS01000002	1084385	1085111	VDA_001011.t01	726	-	2106	78.636	108.314
ADBS01000002	47264	48062	VDA_000310.t01	798	+	432	16.1305	20.2136
ADBS01000002	49404	50781	VDA_000313.t01	1377	-	720	26.8841	19.5237
ADBS01000002	46305	47268	VDA_000309.t01	963	+	855	31.9249	33.1515
ADBS01000002	1270639	1271971	VDA_001152.t01	1332	-	179	6.68369	5.01778
ADBS01000002	165514	167683	VDA_000400.t01	2169	+	6162	230.083	106.078
ADBS01000002	719767	720136	VDA_000759.t01	369	-	494	18.4455	49.9878
ADBS01000002	672118	674077	VDA_000724.t01	1959	-	1173	43.7987	22.3577
ADBS01000002	1132727	1133834	VDA_001049.t01	1107	+	184	6.87038	6.20631
ADBS01000002	180677	181934	VDA_000409.t01	1257	+	586	21.8807	17.4071
ADBS01000002	450088	450832	VDA_000558.t01	744	-	2929	109.366	146.997
ADBS01000002	527887	529264	VDA_000616.t01	1377	+	21702	810.332	588.476
ADBS01000002	489256	489829	VDA_000586.t01	573	+	77	2.87511	5.01764
ADBS01000002	1231667	1232996	VDA_001129.t01	1329	+	8279	309.13	232.603
ADBS01000002	879666	880557	VDA_000874.t01	891	-	13196	492.726	553.003
ADBS01000002	728122	728347	VDA_000767.t01	225	-	277	10.3429	45.9685
ADBS01000002	233817	245526	VDA_000430.t01	11709	+	1530	57.1287	4.87904
ADBS01000002	300612	301623	VDA_000453.t01	1011	-	5441	203.162	200.951
ADBS01000002	836099	838562	VDA_000843.t01	2463	-	3686	137.632	55.8797
ADBS01000002	313408	314752	VDA_000464.t01	1344	-	4700	175.493	130.576
ADBS01000002	585557	586487	VDA_000659.t01	930	+	270	10.0815	10.8404
ADBS01000002	12458	13289	VDA_000282.t01	831	+	180	6.72103	8.08788
ADBS01000002	415979	417557	VDA_000536.t01	1578	+	390	14.5622	9.22828
ADBS01000002	636927	639255	VDA_000694.t01	2328	+	2127	79.4201	34.1152
ADBS01000002	742093	742909	VDA_000777.t01	816	+	395	14.7489	18.0747
ADBS01000002	92507	93539	VDA_000341.t01	1032	-	2608	97.3802	94.3607
ADBS01000002	680452	681412	VDA_000732.t01	960	+	957	35.7335	37.2224
ADBS01000002	1245348	1247466	VDA_001138.t01	2118	+	1886	70.4214	33.249
ADBS01000002	931762	932332	VDA_000894.t01	570	+	1125	42.0064	73.6955
ADBS01000002	113242	113677	VDA_000359.t01	435	-	11764	439.256	1009.78
ADBS01000002	188797	191260	VDA_000414.t01	2463	-	530	19.7897	8.03479
ADBS01000002	359405	361385	VDA_000493.t01	1980	+	373	13.9275	7.03407
ADBS01000002	151513	152500	VDA_000388.t01	987	-	3528	131.732	133.467
ADBS01000002	1081051	1082305	VDA_001009.t01	1254	-	810	30.2446	24.1185
ADBS01000002	133982	135494	VDA_000373.t01	1512	+	2401	89.651	59.293
ADBS01000002	1164525	1165245	VDA_001072.t01	720	-	278	10.3803	14.417
ADBS01000002	283391	285416	VDA_000443.t01	2025	+	1218	45.4789	22.4587
ADBS01000002	539541	540651	VDA_000626.t01	1110	+	2846	106.267	95.736
ADBS01000002	349905	351318	VDA_000488.t01	1413	-	174	6.49699	4.59801
ADBS01000002	389151	389388	VDA_000514.t01	237	-	180	6.72103	28.3588
ADBS01000002	497420	498290	VDA_000593.t01	870	-	758	28.303	32.5322
ADBS01000002	16522	17998	VDA_000286.t01	1476	-	2329	86.9626	58.9178
ADBS01000002	323510	324074	VDA_000469.t01	564	+	526	19.6403	34.8233
ADBS01000002	989284	990586	VDA_000929.t01	1302	+	0	0	0
ADBS01000002	690039	690393	VDA_000740.t01	354	-	244	9.11073	25.7365
ADBS01000002	767110	767893	VDA_000793.t01	783	-	558	20.8352	26.6094
ADBS01000002	453351	453981	VDA_000561.t01	630	+	1306	48.7648	77.4044
ADBS01000002	607368	608697	VDA_000676.t01	1329	+	1184	44.2094	33.2652
ADBS01000002	1171956	1173129	VDA_001081.t01	1173	-	235	8.77467	7.48054
ADBS01000002	386603	387590	VDA_000512.t01	987	-	472	17.624	17.8562
ADBS01000002	385651	386452	VDA_000511.t01	801	-	513	19.1549	23.9138
ADBS01000002	437900	439466	VDA_000551.t01	1566	+	86	3.21116	2.05055
ADBS01000002	481677	484800	VDA_000581.t01	3123	+	20	0.746781	0.239123
ADBS01000002	1010706	1011681	VDA_000947.t01	975	+	17628	658.213	675.09
ADBS01000002	550874	552539	VDA_000634.t01	1665	-	461	17.2133	10.3383
ADBS01000002	471741	472512	VDA_000575.t01	771	+	1023	38.1978	49.5432
ADBS01000002	855785	857282	VDA_000856.t01	1497	-	2471	92.2648	61.6331
ADBS01000002	976798	977806	VDA_000919.t01	1008	-	0	0	0
ADBS01000002	723598	724192	VDA_000763.t01	594	+	198	7.39313	12.4463
ADBS01000002	1047818	1048091	VDA_000981.t01	273	+	142	5.30214	19.4218
ADBS01000002	1002778	1003735	VDA_000942.t01	957	+	793	29.6099	30.9403
ADBS01000002	1173139	1174420	VDA_001082.t01	1281	-	450	16.8026	13.1168
ADBS01000002	405748	407116	VDA_000526.t01	1368	-	1691	63.1403	46.1552
ADBS01000002	1199493	1200366	VDA_001102.t01	873	-	214	7.99055	9.15298
ADBS01000002	125893	126841	VDA_000367.t01	948	-	1210	45.1802	47.6585
ADBS01000002	305427	306570	VDA_000459.t01	1143	+	269	10.0442	8.78758
ADBS01000002	1102603	1103359	VDA_001026.t01	756	-	1639	61.1987	80.9506
ADBS01000002	1051621	1053982	VDA_000986.t01	2361	-	4649	173.589	73.5236
ADBS01000002	28420	29248	VDA_000296.t01	828	-	116	4.33133	5.23107
ADBS01000002	1207185	1208358	VDA_001110.t01	1173	+	324	12.0978	10.3136
ADBS01000002	95153	95244	VDA_rna005.r01	91	+	2083	77.7772	854.695
ADBS01000002	1058090	1059260	VDA_000990.t01	1170	-	181	6.75837	5.77638
ADBS01000002	542530	543064	VDA_000628.t01	534	+	70	2.61373	4.89463
ADBS01000002	1300765	1301365	VDA_001167.t01	600	+	13	0.485408	0.809013
ADBS01000002	665146	666040	VDA_000718.t01	894	-	7111	265.518	297
ADBS01000002	912507	913902	VDA_000880.t01	1395	+	4066	151.821	108.832
ADBS01000002	1016808	1017852	VDA_000953.t01	1044	+	1843	68.8158	65.9156
ADBS01000002	65859	67716	VDA_000322.t01	1857	+	0	0	0
ADBS01000002	515210	516089	VDA_000607.t01	879	+	727	27.1455	30.8822
ADBS01000002	521780	523541	VDA_000612.t01	1761	+	15221	568.338	322.736
ADBS01000002	60714	62919	VDA_000319.t01	2205	+	1112	41.521	18.8304
ADBS01000002	200483	201275	VDA_000421.t01	792	-	552	20.6111	26.0242
ADBS01000002	1107330	1107948	VDA_001030.t01	618	+	466	17.4	28.1553
ADBS01000002	1221000	1221156	VDA_001121.t01	156	-	65	2.42704	15.5579
ADBS01000002	99849	100617	VDA_000348.t01	768	+	1013	37.8244	49.2506
ADBS01000002	76968	78636	VDA_000330.t01	1668	-	87	3.2485	1.94754
ADBS01000002	336062	336821	VDA_000478.t01	759	-	201	7.50515	9.8882
ADBS01000002	1202526	1202934	VDA_001105.t01	408	-	63	2.35236	5.76559
ADBS01000002	642827	643427	VDA_000699.t01	600	-	398	14.8609	24.7682
ADBS01000002	743017	744736	VDA_000778.t01	1719	-	650	24.2704	14.1189
ADBS01000002	643753	644590	VDA_000701.t01	837	-	753	28.1163	33.5918
ADBS01000002	624836	625904	VDA_000685.t01	1068	+	337	12.5833	11.7821
ADBS01000002	774061	775303	VDA_000798.t01	1242	+	172	6.42231	5.17095
ADBS01000002	1162244	1162898	VDA_001070.t01	654	+	1034	38.6086	59.0345
ADBS01000002	631760	632927	VDA_000690.t01	1167	+	3249	121.315	103.954
ADBS01000002	82767	83082	VDA_000333.t01	315	-	106	3.95794	12.5649
ADBS01000002	740740	741991	VDA_000776.t01	1251	+	354	13.218	10.566
ADBS01000002	72537	73464	VDA_000326.t01	927	-	486	18.1468	19.5758
ADBS01000002	1140910	1141645	VDA_001054.t01	735	-	315	11.7618	16.0024
ADBS01000002	563644	564508	VDA_000643.t01	864	-	3086	115.228	133.366
ADBS01000002	990640	991228	VDA_000930.t01	588	-	0	0	0
ADBS01000002	682852	684331	VDA_000734.t01	1479	-	2134	79.6815	53.8753
ADBS01000002	84577	84668	VDA_rna004.r01	91	+	29	1.08283	11.8993
ADBS01000002	532614	533817	VDA_000620.t01	1203	+	360	13.4421	11.1738
ADBS01000002	1156893	1159314	VDA_001066.t01	2421	-	641	23.9343	9.88613
ADBS01000002	187510	188344	VDA_000413.t01	834	-	98	3.65923	4.38756
ADBS01000002	1291303	1293817	VDA_001163.t01	2514	+	451	16.8399	6.69845
ADBS01000002	329385	330852	VDA_000474.t01	1467	+	1576	58.8463	40.1134
ADBS01000002	791020	792709	VDA_000813.t01	1689	+	1051	39.2433	23.2347
ADBS01000002	291922	292831	VDA_000447.t01	909	-	2956	110.374	121.424
ADBS01000002	401034	402129	VDA_000522.t01	1095	-	127	4.74206	4.33065
ADBS01000002	1104881	1105682	VDA_001028.t01	801	+	648	24.1957	30.2069
ADBS01000002	37864	37955	VDA_rna002.r01	91	+	574	21.4326	235.523
ADBS01000002	762967	764146	VDA_000789.t01	1179	-	1229	45.8897	38.9225
ADBS01000002	1208991	1210185	VDA_001111.t01	1194	-	5484	204.767	171.497
ADBS01000002	1210488	1211691	VDA_001112.t01	1203	+	1055	39.3927	32.7454
ADBS01000002	1265179	1269118	VDA_001150.t01	3939	-	2129	79.4948	20.1815
ADBS01000002	1021725	1022790	VDA_000958.t01	1065	-	1156	43.1639	40.5295
ADBS01000002	589846	591073	VDA_000663.t01	1227	+	1341	50.0717	40.8082
ADBS01000002	1073811	1074156	VDA_001002.t01	345	-	0	0	0
ADBS01000002	412587	413175	VDA_000533.t01	588	-	325	12.1352	20.6381
ADBS01000002	1013101	1014325	VDA_000950.t01	1224	-	246	9.1854	7.50441
ADBS01000002	814386	814887	VDA_000822.t01	501	+	1404	52.424	104.639
ADBS01000002	933026	933575	VDA_000895.t01	549	+	98	3.65923	6.66526
ADBS01000002	660343	661027	VDA_000713.t01	684	+	2085	77.8519	113.819
ADBS01000002	859139	860000	VDA_000858.t01	861	-	904	33.7545	39.2038
ADBS01000002	765749	767114	VDA_000792.t01	1365	-	1091	40.7369	29.8439
ADBS01000002	1121683	1122661	VDA_001039.t01	978	-	498	18.5948	19.0131
ADBS01000002	702672	703680	VDA_000749.t01	1008	+	0	0	0
ADBS01000002	538590	539268	VDA_000625.t01	678	-	1176	43.9107	64.7651
ADBS01000002	544932	546180	VDA_000630.t01	1248	+	1312	48.9888	39.2539
ADBS01000002	211286	211679	VDA_000428.t01	393	-	6248	233.294	593.624
ADBS01000002	502267	503362	VDA_000596.t01	1095	-	741	27.6682	25.2678
ADBS01000002	128844	129162	VDA_000370.t01	318	+	1723	64.3352	202.312
ADBS01000002	764815	764953	VDA_000791.t01	138	-	174	6.49699	47.0797
ADBS01000002	176818	177724	VDA_000406.t01	906	+	1589	59.3317	65.4876
ADBS01000002	754788	756006	VDA_000784.t01	1218	-	10437	389.708	319.957
ADBS01000002	325477	326875	VDA_000471.t01	1398	-	316	11.7991	8.44001
ADBS01000002	948950	949739	VDA_000904.t01	789	-	0	0	0
ADBS01000002	625928	626954	VDA_000686.t01	1026	+	788	29.4232	28.6775
ADBS01000002	362545	364501	VDA_000495.t01	1956	-	1732	64.6712	33.063
ADBS01000002	346353	347085	VDA_000485.t01	732	+	2131	79.5695	108.701
ADBS01000002	423680	425321	VDA_000541.t01	1641	+	867	32.3729	19.7276
ADBS01000002	1185556	1188007	VDA_001091.t01	2451	-	0	0	0
ADBS01000002	395923	396436	VDA_000519.t01	513	-	294	10.9777	21.399
ADBS01000002	578548	579841	VDA_000653.t01	1293	-	387	14.4502	11.1757
ADBS01000002	1062033	1062124	VDA_rna010.r01	91	-	119	4.44335	48.828
ADBS01000002	1128798	1129800	VDA_001045.t01	1002	-	245	9.14806	9.12981
ADBS01000002	818468	819176	VDA_000827.t01	708	-	0	0	0
ADBS01000002	823554	825972	VDA_000832.t01	2418	+	0	0	0
ADBS01000002	307078	307597	VDA_000460.t01	519	-	710	26.5107	51.0804
ADBS01000002	746718	747432	VDA_000780.t01	714	+	0	0	0
ADBS01000002	1303252	1305076	VDA_001169.t01	1824	+	662	24.7184	13.5518
ADBS01000002	56352	57255	VDA_000317.t01	903	-	477	17.8107	19.7239
ADBS01000002	43044	43218	VDA_000306.t01	174	-	24	0.896137	5.15021
ADBS01000002	785598	786780	VDA_000809.t01	1182	-	995	37.1523	31.4318
ADBS01000002	949762	952186	VDA_000905.t01	2424	-	0	0	0
ADBS01000002	721427	721550	VDA_000761.t01	123	-	89	3.32317	27.0177
ADBS01000002	838781	839348	VDA_000844.t01	567	-	530	19.7897	34.9025
ADBS01000002	163951	164485	VDA_000398.t01	534	+	5332	199.092	372.831
ADBS01000002	815545	815671	VDA_000823.t01	126	-	317	11.8365	93.9403
ADBS01000002	1306591	1307242	VDA_001171.t01	651	+	69	2.57639	3.95759
ADBS01000002	428671	428836	VDA_000544.t01	165	+	455	16.9893	102.965
ADBS01000002	323233	323308	VDA_rna009.r01	75	+	8	0.298712	3.98283
ADBS01000002	732148	733627	VDA_000771.t01	1479	-	976	36.4429	24.6402
ADBS01000002	1054136	1055078	VDA_000987.t01	942	-	2932	109.478	116.219
ADBS01000002	933984	935013	VDA_000896.t01	1029	+	832	31.0661	30.1906
ADBS01000002	404852	405686	VDA_000525.t01	834	+	1364	50.9304	61.0677
ADBS01000002	570097	570364	VDA_000647.t01	267	+	217	8.10257	30.3467
ADBS01000002	1063584	1064133	VDA_000994.t01	549	+	1469	54.851	99.9108
ADBS01000002	1203045	1203282	VDA_001106.t01	237	-	24	0.896137	3.78117
ADBS01000002	1201963	1202512	VDA_001104.t01	549	-	78	2.91245	5.305
ADBS01000002	445933	447112	VDA_000555.t01	1179	+	14257	532.343	451.521
ADBS01000002	776694	777900	VDA_000800.t01	1206	-	458	17.1013	14.1802
ADBS01000002	954367	962500	VDA_000908.t01	8133	-	0	0	0
ADBS01000002	833469	834138	VDA_000840.t01	669	+	725	27.0708	40.4646
ADBS01000002	794597	795686	VDA_000815.t01	1089	+	374	13.9648	12.8235
ADBS01000002	1089382	1090756	VDA_001015.t01	1374	+	217	8.10257	5.89707
ADBS01000002	162394	162745	VDA_000397.t01	351	-	6486	242.181	689.974
ADBS01000002	1277458	1279090	VDA_001156.t01	1632	+	0	0	0
ADBS01000002	984999	985800	VDA_000926.t01	801	-	0	0	0
ADBS01000002	382330	383029	VDA_000508.t01	699	+	373	13.9275	19.9248
ADBS01000002	649110	652224	VDA_000707.t01	3114	-	1111	41.4837	13.3217
ADBS01000002	1122958	1123984	VDA_001040.t01	1026	+	0	0	0
ADBS01000002	635440	636184	VDA_000693.t01	744	+	3129	116.834	157.035
ADBS01000002	591142	592162	VDA_000664.t01	1020	-	5517	205.999	201.96
ADBS01000002	199145	199236	VDA_rna008.r01	91	-	130	4.85408	53.3415
ADBS01000002	715244	719375	VDA_000758.t01	4131	-	3789	141.478	34.2478
ADBS01000002	664250	665000	VDA_000717.t01	750	+	2338	87.2987	116.398
ADBS01000002	1000237	1000537	VDA_000939.t01	300	+	2129	79.4948	264.983
ADBS01000002	1217899	1218823	VDA_001118.t01	924	+	2994	111.793	120.988
ADBS01000002	984344	984938	VDA_000925.t01	594	-	0	0	0
ADBS01000002	43371	44220	VDA_000307.t01	849	-	46	1.7176	2.02308
ADBS01000002	40538	40823	VDA_000304.t01	285	-	30	1.12017	3.93043
ADBS01000002	1068693	1069323	VDA_000998.t01	630	+	4479	167.242	265.463
ADBS01000002	263472	264075	VDA_000434.t01	603	+	23	0.858798	1.42421
ADBS01000002	194820	195819	VDA_000417.t01	999	-	827	30.8794	30.9103
ADBS01000002	1235908	1236052	VDA_001132.t01	144	-	5502	205.439	1426.66
ADBS01000002	1198087	1199206	VDA_001101.t01	1119	-	364	13.5914	12.146
ADBS01000002	770294	771665	VDA_000795.t01	1371	-	714	26.6601	19.4457
ADBS01000002	840749	843689	VDA_000846.t01	2940	-	2163	80.7643	27.4709
ADBS01000002	877464	878751	VDA_000872.t01	1287	+	1995	74.4914	57.8799
ADBS01000002	1205966	1206983	VDA_001109.t01	1017	+	5108	190.728	187.54
ADBS01000002	612839	615020	VDA_000679.t01	2181	-	3435	128.26	58.8077
ADBS01000002	846793	848086	VDA_000849.t01	1293	+	5642	210.667	162.929
ADBS01000002	582697	583990	VDA_000657.t01	1293	-	10815	403.822	312.314
ADBS01000002	293547	294303	VDA_000449.t01	756	-	2329	86.9626	115.03
ADBS01000002	645152	645779	VDA_000703.t01	627	-	1019	38.0485	60.6834
ADBS01000002	809747	811130	VDA_000818.t01	1383	-	688	25.6893	18.575
ADBS01000002	334497	335193	VDA_000477.t01	696	+	683	25.5026	36.6416
ADBS01000002	317834	319148	VDA_000466.t01	1314	-	2475	92.4141	70.3304
ADBS01000002	148040	149060	VDA_000385.t01	1020	-	487	18.1841	17.8276
ADBS01000002	998836	1000123	VDA_000938.t01	1287	+	0	0	0
ADBS01000002	674872	675451	VDA_000727.t01	579	-	1124	41.9691	72.4855
ADBS01000002	22264	22645	VDA_000291.t01	381	+	4577	170.901	448.558
ADBS01000002	1263007	1264348	VDA_001149.t01	1341	-	483	18.0348	13.4487
ADBS01000002	277658	278759	VDA_000438.t01	1101	-	58	2.16566	1.967
ADBS01000002	509322	510270	VDA_000602.t01	948	+	803	29.9832	31.6279
ADBS01000002	918432	920553	VDA_000885.t01	2121	+	4526	168.996	79.6777
ADBS01000002	1088400	1089279	VDA_001014.t01	879	-	573	21.3953	24.3405
ADBS01000002	1091947	1093738	VDA_001017.t01	1791	+	1668	62.2815	34.7747
ADBS01000002	1102335	1102494	VDA_001025.t01	159	-	487	18.1841	114.365
ADBS01000002	1166374	1167133	VDA_001074.t01	759	-	241	8.99871	11.856
ADBS01000002	143661	144954	VDA_000382.t01	1293	+	1203	44.9189	34.74
ADBS01000002	694208	696236	VDA_000744.t01	2028	+	494	18.4455	9.09541
ADBS01000002	434487	436155	VDA_000549.t01	1668	+	30	1.12017	0.671565
ADBS01000002	136793	137774	VDA_000375.t01	981	-	241	8.99871	9.173
ADBS01000002	1233075	1233984	VDA_001130.t01	909	-	1817	67.845	74.637
ADBS01000002	1001016	1002426	VDA_000941.t01	1410	-	697	26.0253	18.4577
ADBS01000002	1217015	1217303	VDA_001117.t01	288	-	1839	68.6665	238.425
ADBS01000002	500462	501920	VDA_000595.t01	1458	+	5654	211.115	144.798
ADBS01000002	560233	560545	VDA_000639.t01	312	-	1575	58.809	188.49
ADBS01000002	447226	447805	VDA_000556.t01	579	-	3229	120.568	208.234
ADBS01000002	311878	312943	VDA_000463.t01	1065	+	303	11.3137	10.6232
ADBS01000002	970401	973428	VDA_000914.t01	3027	-	0	0	0
ADBS01000002	14879	15485	VDA_000284.t01	606	+	71228	2659.59	4388.75
ADBS01000002	25305	27783	VDA_000295.t01	2478	+	482	17.9974	7.26288
ADBS01000002	738548	739655	VDA_000775.t01	1107	+	1893	70.6828	63.8508
ADBS01000002	465548	466562	VDA_000571.t01	1014	-	1156	43.1639	42.568
ADBS01000002	597477	598899	VDA_000670.t01	1422	-	953	35.5841	25.024
ADBS01000002	831196	833188	VDA_000839.t01	1992	-	322	12.0232	6.03573
ADBS01000002	355571	356975	VDA_000491.t01	1404	+	709	26.4734	18.8557
ADBS01000002	393119	394058	VDA_000517.t01	939	-	26	0.970815	1.03388
ADBS01000002	371696	373859	VDA_000501.t01	2163	+	0	0	0
ADBS01000002	374080	374962	VDA_000502.t01	882	+	0	0	0
ADBS01000002	828904	829930	VDA_000837.t01	1026	+	209	7.80386	7.6061
ADBS01000002	1247449	1248196	VDA_001139.t01	747	+	1027	38.3472	51.3349
ADBS01000002	848225	850082	VDA_000850.t01	1857	-	1830	68.3304	36.7961
ADBS01000002	453969	454644	VDA_000562.t01	675	-	457	17.0639	25.2799
ADBS01000002	1284088	1286590	VDA_001159.t01	2502	-	1217	45.4416	18.1621
ADBS01000002	99193	99853	VDA_000347.t01	660	+	911	34.0159	51.5392
ADBS01000002	158458	158998	VDA_000393.t01	540	+	638	23.8223	44.1154
ADBS01000002	302302	303172	VDA_000455.t01	870	+	1987	74.1927	85.2789
ADBS01000002	51117	52191	VDA_000314.t01	1074	-	333	12.4339	11.5772
ADBS01000002	1175665	1177219	VDA_001084.t01	1554	+	480	17.9227	11.5333
ADBS01000002	1005164	1006130	VDA_000944.t01	966	+	374	13.9648	14.4563
ADBS01000002	1043195	1044080	VDA_000977.t01	885	-	1113	41.5584	46.9586
ADBS01000002	975526	976738	VDA_000918.t01	1212	-	0	0	0
ADBS01000002	20300	21095	VDA_000289.t01	795	+	1325	49.4742	62.2317
ADBS01000002	485807	486494	VDA_000583.t01	687	+	69	2.57639	3.75021
ADBS01000002	71505	72432	VDA_000325.t01	927	+	102	3.80858	4.1085
ADBS01000002	103454	104087	VDA_000352.t01	633	-	74	2.76309	4.36507
ADBS01000002	1215771	1216905	VDA_001116.t01	1134	+	1108	41.3717	36.4829
ADBS01000002	1226042	1226225	VDA_001125.t01	183	-	3616	135.018	737.803
ADBS01000002	1031534	1032113	VDA_000965.t01	579	+	2831	105.707	182.568
ADBS01000002	628192	628882	VDA_000688.t01	690	-	1231	45.9644	66.615
ADBS01000002	1077323	1078256	VDA_001006.t01	933	+	403	15.0476	16.1282
ADBS01000002	1156299	1156854	VDA_001065.t01	555	+	21	0.78412	1.41283
ADBS01000002	1049210	1050203	VDA_000983.t01	993	-	4311	160.969	162.103
ADBS01000002	557754	558975	VDA_000637.t01	1221	+	354	13.218	10.8256
ADBS01000002	1019788	1020274	VDA_000955.t01	486	+	325	12.1352	24.9695
ADBS01000002	679784	680450	VDA_000731.t01	666	+	1054	39.3553	59.0921
ADBS01000002	121120	121882	VDA_000364.t01	762	-	143	5.33948	7.0072
ADBS01000002	107528	108989	VDA_000354.t01	1461	+	11836	441.945	302.495
ADBS01000002	111293	112163	VDA_000357.t01	870	-	10919	407.705	468.626
ADBS01000002	1000705	1000870	VDA_000940.t01	165	+	1363	50.8931	308.443
ADBS01000002	865696	867640	VDA_000863.t01	1944	-	50189	1874.01	963.996
ADBS01000002	882848	884537	VDA_000876.t01	1689	-	2402	89.6884	53.1015
ADBS01000002	93734	95015	VDA_000342.t01	1281	+	1114	41.5957	32.4713
ADBS01000002	137906	138704	VDA_000376.t01	798	-	420	15.6824	19.6521
ADBS01000002	248649	254613	VDA_000432.t01	5964	+	2433	90.8459	15.2324
ADBS01000002	1100113	1101241	VDA_001023.t01	1128	-	2745	102.496	90.8649
ADBS01000002	1062927	1063485	VDA_000993.t01	558	+	1272	47.4953	85.1169
ADBS01000002	464928	465549	VDA_000570.t01	621	-	560	20.9099	33.6713
ADBS01000002	469148	470066	VDA_000573.t01	918	+	6415	239.53	260.926
ADBS01000002	464206	464824	VDA_000569.t01	618	-	1377	51.4159	83.1972
ADBS01000002	724550	724805	VDA_000764.t01	255	+	68423	2554.85	10019
ADBS01000002	1249054	1250980	VDA_001140.t01	1926	-	1032	38.5339	20.0072
ADBS01000002	586598	587651	VDA_000660.t01	1053	+	1864	69.6	66.0968
ADBS01000002	7821	9966	VDA_000280.t01	2145	+	220	8.21459	3.82965
ADBS01000002	640225	641101	VDA_000696.t01	876	-	355	13.2554	15.1317
ADBS01000002	1018674	1019613	VDA_000954.t01	939	+	357	13.33	14.196
ADBS01000002	596009	597089	VDA_000669.t01	1080	+	296	11.0524	10.2337
ADBS01000001	3006357	3007089	VDA_003349.t01	732	-	772	28.8257	39.3794
ADBS01000001	41988	43146	VDA_001202.t01	1158	-	679	25.3532	21.894
ADBS01000001	3057773	3058556	VDA_003397.t01	783	+	594	22.1794	28.3262
ADBS01000001	2663204	2663699	VDA_003094.t01	495	-	80451	3003.96	6068.61
ADBS01000001	2299612	2302837	VDA_002845.t01	3225	-	4701	175.531	54.4282
ADBS01000001	277669	278881	VDA_001377.t01	1212	+	417	15.5704	12.8468
ADBS01000001	1780735	1781629	VDA_002464.t01	894	-	2652	99.0231	110.764
ADBS01000001	288466	289510	VDA_001387.t01	1044	+	1233	46.039	44.0987
ADBS01000001	664008	664653	VDA_001666.t01	645	+	6686	249.649	387.052
ADBS01000001	2755888	2757169	VDA_003162.t01	1281	+	13345	498.289	388.985
ADBS01000001	817577	817653	VDA_rna111.r01	76	+	12	0.448068	5.89564
ADBS01000001	1665230	1667207	VDA_002379.t01	1977	+	3426	127.924	64.7059
ADBS01000001	1859667	1861764	VDA_002528.t01	2097	-	6576	245.542	117.092
ADBS01000001	1583692	1584874	VDA_002328.t01	1182	-	415	15.4957	13.1097
ADBS01000001	1172394	1173306	VDA_002018.t01	912	+	1582	59.0704	64.7701
ADBS01000001	2214532	2216401	VDA_002791.t01	1869	-	0	0	0
ADBS01000001	159494	160727	VDA_001298.t01	1233	+	2875	107.35	87.0639
ADBS01000001	2723042	2724047	VDA_003137.t01	1005	+	6244	233.145	231.985
ADBS01000001	3220912	3221341	VDA_003532.t01	429	+	75089	2803.75	6535.55
ADBS01000001	478182	479610	VDA_001528.t01	1428	+	65	2.42704	1.69961
ADBS01000001	2461993	2462797	VDA_002949.t01	804	-	1977	73.8193	91.815
ADBS01000001	341946	342975	VDA_001428.t01	1029	-	2165	80.839	78.5608
ADBS01000001	858887	860336	VDA_001798.t01	1449	+	18354	685.321	472.961
ADBS01000001	2428755	2430213	VDA_002925.t01	1458	+	1096	40.9236	28.0683
ADBS01000001	1026313	1027174	VDA_001922.t01	861	+	2495	93.1609	108.201
ADBS01000001	580325	581450	VDA_001601.t01	1125	-	301	11.2391	9.99027
ADBS01000001	65886	65962	VDA_rna018.r01	76	-	797	29.7592	391.569
ADBS01000001	1744769	1745354	VDA_002436.t01	585	-	2498	93.2729	159.441
ADBS01000001	18621	19500	VDA_001188.t01	879	-	649	24.233	27.5689
ADBS01000001	1242844	1243165	VDA_002073.t01	321	+	15776	589.061	1835.08
ADBS01000001	1186719	1187400	VDA_002027.t01	681	+	1028	38.3845	56.365
ADBS01000001	2607505	2608567	VDA_003057.t01	1062	-	0	0	0
ADBS01000001	66019	66095	VDA_rna019.r01	76	-	4787	178.742	2351.87
ADBS01000001	1424640	1426290	VDA_002205.t01	1650	+	3133	116.983	70.8989
ADBS01000001	83753	84908	VDA_001238.t01	1155	-	35209	1314.67	1138.24
ADBS01000001	1409584	1410586	VDA_002193.t01	1002	+	444	16.5785	16.5454
ADBS01000001	2239802	2240804	VDA_002807.t01	1002	-	7424	277.205	276.652
ADBS01000001	891128	893405	VDA_001826.t01	2277	+	3868	144.427	63.4288
ADBS01000001	1996429	1997188	VDA_002633.t01	759	+	2824	105.445	138.927
ADBS01000001	618484	619405	VDA_001633.t01	921	+	6934	258.909	281.117
ADBS01000001	1334437	1335256	VDA_002136.t01	819	-	0	0	0
ADBS01000001	1928642	1929293	VDA_002578.t01	651	-	2789	104.139	159.967
ADBS01000001	984198	986349	VDA_001894.t01	2151	-	2143	80.0176	37.2002
ADBS01000001	1254926	1256126	VDA_002081.t01	1200	-	9088	339.337	282.781
ADBS01000001	1232875	1234228	VDA_002066.t01	1353	+	0	0	0
ADBS01000001	2182299	2183439	VDA_002770.t01	1140	-	4780	178.481	156.562
ADBS01000001	1696876	1698001	VDA_002404.t01	1125	+	292	10.903	9.69156
ADBS01000001	3112403	3112775	VDA_003449.t01	372	+	108046	4034.33	10845
ADBS01000001	2837953	2838883	VDA_003222.t01	930	+	11202	418.272	449.755
ADBS01000001	323086	324253	VDA_001409.t01	1167	+	1682	62.8043	53.8169
ADBS01000001	68352	68428	VDA_rna030.r01	76	-	145	5.41416	71.239
ADBS01000001	2650355	2651267	VDA_003088.t01	912	+	1360	50.7811	55.681
ADBS01000001	409104	409224	VDA_001476.t01	120	+	3824	142.784	1189.87
ADBS01000001	23569	24148	VDA_001192.t01	579	+	791	29.5352	51.0107
ADBS01000001	367238	368087	VDA_001447.t01	849	+	3324	124.115	146.19
ADBS01000001	2525729	2526287	VDA_002997.t01	558	+	5962	222.615	398.952
ADBS01000001	2116584	2117403	VDA_002730.t01	819	-	1313	49.0262	59.861
ADBS01000001	2634498	2635383	VDA_003074.t01	885	+	6878	256.818	290.19
ADBS01000001	259638	260487	VDA_001363.t01	849	+	3102	115.826	136.426
ADBS01000001	3016481	3017561	VDA_003359.t01	1080	-	3667	136.922	126.78
ADBS01000001	488978	492971	VDA_001534.t01	3993	+	7017	262.008	65.6168
ADBS01000001	2630526	2630985	VDA_003071.t01	459	+	5484	204.767	446.116
ADBS01000001	921320	921980	VDA_001846.t01	660	+	4261	159.102	241.063
ADBS01000001	2148091	2148982	VDA_002750.t01	891	+	280	10.4549	11.7339
ADBS01000001	2042648	2043593	VDA_002670.t01	945	-	1128	42.1184	44.5698
ADBS01000001	2167921	2168815	VDA_002760.t01	894	-	342	12.77	14.2841
ADBS01000001	1433938	1435642	VDA_002211.t01	1704	+	6939	259.096	152.051
ADBS01000001	1904083	1905172	VDA_002558.t01	1089	+	213	7.95322	7.30323
ADBS01000001	2103834	2104968	VDA_002720.t01	1134	-	8032	299.907	264.468
ADBS01000001	2926993	2928631	VDA_003282.t01	1638	+	11315	422.491	257.931
ADBS01000001	1405606	1406815	VDA_002190.t01	1209	-	24905	929.929	769.172
ADBS01000001	1890540	1891146	VDA_002549.t01	606	+	0	0	0
ADBS01000001	844086	845310	VDA_001789.t01	1224	+	731	27.2948	22.2997
ADBS01000001	511601	512225	VDA_001549.t01	624	+	18819	702.683	1126.1
ADBS01000001	1399128	1399446	VDA_002185.t01	318	+	1872	69.8987	219.807
ADBS01000001	1038635	1039472	VDA_001932.t01	837	+	359	13.4047	16.0152
ADBS01000001	300960	301653	VDA_001393.t01	693	-	1452	54.2163	78.2342
ADBS01000001	1296786	1298508	VDA_002105.t01	1722	+	231	8.62532	5.0089
ADBS01000001	2980602	2981181	VDA_003326.t01	579	-	12218	456.208	787.925
ADBS01000001	2125655	2126744	VDA_002735.t01	1089	-	1207	45.0682	41.385
ADBS01000001	1847740	1849330	VDA_002518.t01	1590	+	1596	59.5931	37.4799
ADBS01000001	2134661	2135054	VDA_002740.t01	393	+	231	8.62532	21.9474
ADBS01000001	2824718	2825333	VDA_003215.t01	615	-	71	2.65107	4.31069
ADBS01000001	771055	771517	VDA_001735.t01	462	-	366	13.6661	29.5803
ADBS01000001	792872	795968	VDA_001752.t01	3096	+	9201	343.557	110.968
ADBS01000001	2765233	2765443	VDA_003169.t01	210	-	62148	2320.55	11050.2
ADBS01000001	2356310	2358677	VDA_002885.t01	2367	-	3167	118.253	49.9589
ADBS01000001	3180619	3181222	VDA_003499.t01	603	+	2023	75.5369	125.268
ADBS01000001	2785462	2786614	VDA_003186.t01	1152	-	593	22.1421	19.2205
ADBS01000001	3077305	3077980	VDA_003413.t01	675	+	3313	123.704	183.266
ADBS01000001	166611	166688	VDA_rna041.r01	77	+	357	13.33	173.117
ADBS01000001	2546638	2548330	VDA_003011.t01	1692	-	62832	2346.09	1386.58
ADBS01000001	2457950	2458853	VDA_002946.t01	903	-	1150	42.9399	47.5525
ADBS01000001	50298	50835	VDA_001210.t01	537	+	5434	202.9	377.84
ADBS01000001	907508	908108	VDA_001837.t01	600	-	321	11.9858	19.9764
ADBS01000001	3193258	3197143	VDA_003508.t01	3885	+	4570	170.639	43.9226
ADBS01000001	358179	358256	VDA_rna077.r01	77	-	2988	111.569	1448.95
ADBS01000001	2618895	2619525	VDA_003065.t01	630	+	480	17.9227	28.4488
ADBS01000001	1645020	1645611	VDA_002367.t01	591	+	581	21.694	36.7072
ADBS01000001	258130	258688	VDA_001361.t01	558	+	8916	332.915	596.622
ADBS01000001	1711163	1712342	VDA_002413.t01	1179	-	0	0	0
ADBS01000001	1814154	1814298	VDA_002493.t01	144	-	1396	52.1253	361.981
ADBS01000001	166492	166569	VDA_rna040.r01	77	+	176	6.57167	85.3464
ADBS01000001	427891	428698	VDA_001488.t01	807	+	526	19.6403	24.3375
ADBS01000001	2751217	2753839	VDA_003159.t01	2622	-	9693	361.927	138.035
ADBS01000001	1706719	1707172	VDA_002410.t01	453	+	64	2.3897	5.27527
ADBS01000001	67634	67710	VDA_rna024.r01	76	-	939	35.0614	461.334
ADBS01000001	1188855	1189689	VDA_002029.t01	834	-	1171	43.724	52.4269
ADBS01000001	871871	872834	VDA_001810.t01	963	-	1251	46.7111	48.5059
ADBS01000001	2531262	2531338	VDA_rna161.r01	76	-	493	18.4081	242.212
ADBS01000001	1458170	1459832	VDA_002231.t01	1662	+	777	29.0124	17.4563
ADBS01000001	422214	422299	VDA_rna098.r01	85	-	1083	40.4382	475.743
ADBS01000001	390561	391473	VDA_001463.t01	912	-	1273	47.5326	52.1191
ADBS01000001	658727	660128	VDA_001663.t01	1401	-	512	19.1176	13.6457
ADBS01000001	3228736	3230659	VDA_003541.t01	1923	-	10248	382.65	198.986
ADBS01000001	2158571	2158691	VDA_rna142.r01	120	-	1	0.037339	0.311159
ADBS01000001	2162083	2162159	VDA_rna144.r01	76	-	1293	48.2794	635.255
ADBS01000001	2457361	2457844	VDA_002945.t01	483	+	3069	114.594	237.254
ADBS01000001	2344486	2345146	VDA_002877.t01	660	-	1271	47.4579	71.9059
ADBS01000001	528948	529923	VDA_001564.t01	975	+	3425	127.886	131.165
ADBS01000001	1262238	1264281	VDA_002084.t01	2043	+	18378	686.217	335.887
ADBS01000001	2739826	2741668	VDA_003149.t01	1842	-	1861	69.488	37.7242
ADBS01000001	862046	863327	VDA_001800.t01	1281	+	10627	396.802	309.76
ADBS01000001	1088250	1089795	VDA_001967.t01	1545	+	2363	88.2321	57.1082
ADBS01000001	2302853	2303993	VDA_002846.t01	1140	-	2082	77.7399	68.1929
ADBS01000001	91469	92354	VDA_001243.t01	885	+	1649	61.5721	69.573
ADBS01000001	2750636	2750753	VDA_003157.t01	117	-	1287	48.0553	410.729
ADBS01000001	1765590	1766565	VDA_002453.t01	975	+	3649	136.25	139.744
ADBS01000001	1429058	1431590	VDA_002208.t01	2532	+	1579	58.9583	23.2853
ADBS01000001	134838	137535	VDA_001280.t01	2697	-	5093	190.168	70.5108
ADBS01000001	79363	79789	VDA_001233.t01	426	-	2035	75.9849	178.368
ADBS01000001	2387827	2391220	VDA_002904.t01	3393	+	1324	49.4369	14.5703
ADBS01000001	46742	48368	VDA_001207.t01	1626	+	3032	113.212	69.6261
ADBS01000001	2179837	2180401	VDA_002768.t01	564	-	183	6.83304	12.1153
ADBS01000001	942582	943278	VDA_001863.t01	696	-	1334	49.8103	71.5665
ADBS01000001	2413082	2413168	VDA_rna155.r01	86	-	8	0.298712	3.4734
ADBS01000001	173920	174532	VDA_001305.t01	612	+	2615	97.6416	159.545
ADBS01000001	1901803	1902226	VDA_002555.t01	423	-	5113	190.915	451.335
ADBS01000001	1454695	1456849	VDA_002229.t01	2154	+	2693	100.554	46.6825
ADBS01000001	43751	44090	VDA_001204.t01	339	+	9	0.336051	0.991302
ADBS01000001	1587129	1589061	VDA_002332.t01	1932	-	79018	2950.46	1527.15
ADBS01000001	2907743	2908352	VDA_003267.t01	609	-	3206	119.709	196.566
ADBS01000001	2711866	2712784	VDA_003128.t01	918	-	1587	59.2571	64.5502
ADBS01000001	2158376	2158496	VDA_rna141.r01	120	-	1	0.037339	0.311159
ADBS01000001	1287150	1287762	VDA_002098.t01	612	+	408	15.2343	24.8927
ADBS01000001	2333838	2334570	VDA_002867.t01	732	-	10494	391.836	535.295
ADBS01000001	812163	812385	VDA_001765.t01	222	+	99	3.69656	16.6512
ADBS01000001	2561288	2562038	VDA_003022.t01	750	+	633	23.6356	31.5141
ADBS01000001	1574128	1574782	VDA_002322.t01	654	-	3978	148.535	227.117
ADBS01000001	1420260	1420374	VDA_002202.t01	114	+	0	0	0
ADBS01000001	2268355	2269918	VDA_002821.t01	1563	+	6254	233.518	149.404
ADBS01000001	453213	453915	VDA_001506.t01	702	-	2298	85.8051	122.23
ADBS01000001	374037	375396	VDA_001452.t01	1359	+	6243	233.108	171.529
ADBS01000001	3102343	3102718	VDA_003434.t01	375	+	63729	2379.58	6345.55
ADBS01000001	472124	472670	VDA_001522.t01	546	+	0	0	0
ADBS01000001	2694899	2695661	VDA_003114.t01	762	-	2537	94.7291	124.316
ADBS01000001	325423	325723	VDA_001411.t01	300	-	2446	91.3313	304.438
ADBS01000001	2079537	2081037	VDA_002697.t01	1500	-	16156	603.25	402.166
ADBS01000001	2489851	2491228	VDA_002970.t01	1377	-	419	15.6451	11.3617
ADBS01000001	3140293	3143205	VDA_rna220.r01	2912	+	2607	97.3429	33.4282
ADBS01000001	230599	231298	VDA_001344.t01	699	+	537	20.0511	28.6854
ADBS01000001	2551527	2551767	VDA_003014.t01	240	-	276	10.3056	42.9399
ADBS01000001	2158829	2161741	VDA_rna143.r01	2912	-	2088	77.9639	26.7733
ADBS01000001	1052833	1053973	VDA_001943.t01	1140	-	739	27.5936	24.2049
ADBS01000001	3033598	3033730	VDA_003376.t01	132	+	100	3.7339	28.2872
ADBS01000001	422033	422118	VDA_rna097.r01	85	-	67	2.50172	29.4319
ADBS01000001	1176466	1177837	VDA_002021.t01	1371	-	318	11.8738	8.6607
ADBS01000001	1325857	1327849	VDA_002131.t01	1992	+	173	6.45965	3.2428
ADBS01000001	2415351	2416422	VDA_002917.t01	1071	-	3885	145.062	135.446
ADBS01000001	1417126	1417783	VDA_002199.t01	657	-	53	1.97897	3.01213
ADBS01000001	22666	23182	VDA_001191.t01	516	-	2	0.0746781	0.144725
ADBS01000001	2935900	2937172	VDA_003289.t01	1272	-	5427	202.639	159.307
ADBS01000001	1349739	1350402	VDA_002148.t01	663	-	129	4.81674	7.26506
ADBS01000001	2295582	2296599	VDA_002842.t01	1017	+	166723	6225.28	6121.22
ADBS01000001	625177	626311	VDA_001639.t01	1134	-	2282	85.2077	75.1391
ADBS01000001	2960380	2961337	VDA_003309.t01	957	+	488	18.2215	19.0402
ADBS01000001	665591	667712	VDA_001668.t01	2121	+	5645	210.779	99.3771
ADBS01000001	109373	109952	VDA_001257.t01	579	+	2359	88.0828	152.129
ADBS01000001	3191185	3191767	VDA_003506.t01	582	+	1820	67.9571	116.765
ADBS01000001	496193	497126	VDA_001537.t01	933	+	7845	292.925	313.96
ADBS01000001	2584252	2584328	VDA_rna165.r01	76	-	664	24.7931	326.225
ADBS01000001	2544773	2545256	VDA_003008.t01	483	+	4487	167.54	346.874
ADBS01000001	3232339	3233287	VDA_003543.t01	948	+	3137	117.133	123.558
ADBS01000001	2358817	2360629	VDA_002886.t01	1812	-	1482	55.3365	30.5389
ADBS01000001	2958596	2958767	VDA_003307.t01	171	+	517	19.3043	112.891
ADBS01000001	899769	900987	VDA_001832.t01	1218	+	930	34.7253	28.5101
ADBS01000001	1669997	1670759	VDA_002382.t01	762	+	1803	67.3223	88.3495
ADBS01000001	2719691	2720258	VDA_003134.t01	567	+	103	3.84592	6.78293
ADBS01000001	3182312	3182969	VDA_003501.t01	657	+	241	8.99871	13.6967
ADBS01000001	1768238	1770932	VDA_002456.t01	2694	-	140103	5231.31	1941.84
ADBS01000001	130992	132048	VDA_001276.t01	1056	+	4003	149.468	141.542
ADBS01000001	1166830	1168384	VDA_002013.t01	1554	+	2288	85.4317	54.9754
ADBS01000001	1313496	1314213	VDA_002120.t01	717	-	2068	77.2171	107.695
ADBS01000001	1635089	1635857	VDA_002360.t01	768	+	360	13.4421	17.5027
ADBS01000001	2288141	2288226	VDA_rna150.r01	85	-	3128	116.797	1374.08
ADBS01000001	1219638	1220193	VDA_002056.t01	555	+	0	0	0
ADBS01000001	337882	339004	VDA_001424.t01	1122	-	1614	60.2652	53.7123
ADBS01000001	1466111	1466786	VDA_002239.t01	675	+	306	11.4257	16.927
ADBS01000001	207388	208420	VDA_001330.t01	1032	-	10877	406.137	393.543
ADBS01000001	356503	356588	VDA_rna063.r01	85	-	326	12.1725	143.206
ADBS01000001	2115859	2116570	VDA_002729.t01	711	-	1203	44.9189	63.177
ADBS01000001	2176516	2177725	VDA_002766.t01	1209	-	225	8.40128	6.94895
ADBS01000001	1932593	1933847	VDA_002583.t01	1254	-	3961	147.9	117.943
ADBS01000001	386900	387920	VDA_001460.t01	1020	+	55946	2088.97	2048.01
ADBS01000001	1653274	1655542	VDA_002372.t01	2268	+	7209	269.177	118.685
ADBS01000001	106614	106875	VDA_001255.t01	261	+	446	16.6532	63.8054
ADBS01000001	2164886	2166128	VDA_002757.t01	1242	-	1	0.037339	0.0300636
ADBS01000001	3161815	3164191	VDA_003488.t01	2376	+	0	0	0
ADBS01000001	2770847	2772704	VDA_003176.t01	1857	-	5804	216.716	116.702
ADBS01000001	1476669	1477902	VDA_002246.t01	1233	+	3126	116.722	94.6649
ADBS01000001	1882885	1883929	VDA_002543.t01	1044	-	7627	284.785	272.782
ADBS01000001	2025508	2025730	VDA_002654.t01	222	-	1117	41.7077	187.873
ADBS01000001	2757165	2758353	VDA_003163.t01	1188	+	12289	458.859	386.245
ADBS01000001	224195	225104	VDA_001339.t01	909	+	600	22.4034	24.6462
ADBS01000001	2585227	2585304	VDA_rna175.r01	77	-	666	24.8678	322.958
ADBS01000001	2986933	2987653	VDA_003330.t01	720	+	2314	86.4025	120.004
ADBS01000001	2103472	2103811	VDA_002719.t01	339	-	4072	152.045	448.509
ADBS01000001	2031507	2032740	VDA_002661.t01	1233	-	23509	877.803	711.925
ADBS01000001	193556	196130	VDA_001325.t01	2574	+	4717	176.128	68.4259
ADBS01000001	1822035	1824858	VDA_002501.t01	2823	-	32156	1200.67	425.319
ADBS01000001	1777806	1779039	VDA_002461.t01	1233	-	19230	718.03	582.344
ADBS01000001	1921995	1923276	VDA_002571.t01	1281	-	7963	297.331	232.108
ADBS01000001	1948350	1950153	VDA_002596.t01	1803	-	6797	253.793	140.762
ADBS01000001	1085156	1085849	VDA_001964.t01	693	+	192	7.1691	10.345
ADBS01000001	1863914	1864538	VDA_002531.t01	624	-	1438	53.6935	86.0473
ADBS01000001	1013355	1014366	VDA_001912.t01	1011	+	396	14.7863	14.6254
ADBS01000001	1767474	1768155	VDA_002455.t01	681	+	251	9.3721	13.7623
ADBS01000001	2933412	2935692	VDA_003288.t01	2280	-	6561	244.981	107.448
ADBS01000001	340968	341406	VDA_001426.t01	438	-	4766	177.958	406.296
ADBS01000001	209139	209829	VDA_001332.t01	690	+	1082	40.4008	58.5519
ADBS01000001	3009513	3010785	VDA_003353.t01	1272	-	956	35.6961	28.063
ADBS01000001	487584	488598	VDA_001533.t01	1014	+	9195	343.332	338.592
ADBS01000001	821840	823052	VDA_001772.t01	1212	-	391	14.5996	12.0458
ADBS01000001	2645418	2646111	VDA_003083.t01	693	-	1213	45.2923	65.3568
ADBS01000001	1886784	1887438	VDA_002546.t01	654	-	1344	50.1837	76.7334
ADBS01000001	2241735	2242461	VDA_002809.t01	726	-	31238	1166.4	1606.61
ADBS01000001	613998	614244	VDA_001629.t01	246	+	2437	90.9952	369.899
ADBS01000001	3130799	3132239	VDA_003473.t01	1440	-	883	32.9704	22.8961
ADBS01000001	2038429	2039233	VDA_002666.t01	804	+	3983	148.721	184.977
ADBS01000001	1479534	1480563	VDA_002248.t01	1029	+	337	12.5833	12.2286
ADBS01000001	166849	166926	VDA_rna043.r01	77	+	354	13.218	171.663
ADBS01000001	2913440	2915369	VDA_003271.t01	1929	+	1119	41.7824	21.6601
ADBS01000001	2626100	2627279	VDA_003069.t01	1179	-	1952	72.8858	61.82
ADBS01000001	3017563	3018313	VDA_003360.t01	750	-	3597	134.309	179.078
ADBS01000001	2140401	2141046	VDA_002745.t01	645	+	361	13.4794	20.8983
ADBS01000001	1153566	1154778	VDA_002005.t01	1212	-	602	22.4781	18.5463
ADBS01000001	2533656	2534397	VDA_002999.t01	741	-	8936	333.662	450.286
ADBS01000001	446124	446931	VDA_001501.t01	807	+	0	0	0
ADBS01000001	1383638	1384943	VDA_002174.t01	1305	+	4064	151.746	116.28
ADBS01000001	1374374	1375094	VDA_002165.t01	720	+	5790	216.193	300.268
ADBS01000001	910011	911262	VDA_001839.t01	1251	+	8577	320.257	256.001
ADBS01000001	2955270	2955942	VDA_003304.t01	672	+	2069	77.2545	114.962
ADBS01000001	2132932	2134174	VDA_002739.t01	1242	-	1060	39.5794	31.8675
ADBS01000001	541846	542431	VDA_001575.t01	585	+	2009	75.0141	128.229
ADBS01000001	639526	640210	VDA_001650.t01	684	-	617	23.0382	33.6816
ADBS01000001	2944731	2945577	VDA_003296.t01	846	-	268	10.0069	11.8284
ADBS01000001	980144	981188	VDA_001891.t01	1044	-	411	15.3463	14.6996
ADBS01000001	1274684	1275710	VDA_002091.t01	1026	+	5778	215.745	210.278
ADBS01000001	506637	507240	VDA_001545.t01	603	+	2154	80.4283	133.38
ADBS01000001	1181363	1182260	VDA_002024.t01	897	-	2375	88.6802	98.8631
ADBS01000001	349707	350580	VDA_001434.t01	873	-	8404	313.797	359.447
ADBS01000001	424262	427385	VDA_001486.t01	3123	+	1137	42.4545	13.5941
ADBS01000001	2679768	2682680	VDA_rna189.r01	2912	-	1795	67.0236	23.0163
ADBS01000001	2698412	2699069	VDA_003117.t01	657	-	1895	70.7575	107.698
ADBS01000001	1421034	1422516	VDA_002203.t01	1482	+	384	14.3382	9.67489
ADBS01000001	1639114	1641538	VDA_002363.t01	2424	+	1235	46.1137	19.0238
ADBS01000001	2944118	2944595	VDA_003295.t01	477	-	167	6.23562	13.0726
ADBS01000001	305394	306120	VDA_001397.t01	726	+	2210	82.5193	113.663
ADBS01000001	2743709	2745770	VDA_003151.t01	2061	-	6077	226.909	110.097
ADBS01000001	2708186	2709779	VDA_003126.t01	1593	+	6865	256.333	160.912
ADBS01000001	1807520	1808105	VDA_002488.t01	585	-	681	25.4279	43.4665
ADBS01000001	3172506	3173142	VDA_003493.t01	636	+	1211	45.2176	71.0968
ADBS01000001	2202764	2204021	VDA_002786.t01	1257	-	0	0	0
ADBS01000001	1224443	1225013	VDA_002061.t01	570	+	0	0	0
ADBS01000001	2503530	2504007	VDA_002979.t01	477	-	467	17.4373	36.5563
ADBS01000001	753047	754523	VDA_001723.t01	1476	+	8668	323.655	219.278
ADBS01000001	810157	811222	VDA_001763.t01	1065	-	151	5.63819	5.29408
ADBS01000001	2836007	2837654	VDA_003221.t01	1647	+	16929	632.113	383.796
ADBS01000001	686928	687165	VDA_001687.t01	237	+	27671	1033.21	4359.53
ADBS01000001	1729942	1730683	VDA_002425.t01	741	-	183	6.83304	9.22138
ADBS01000001	3214817	3216074	VDA_003527.t01	1257	+	9040	337.545	268.532
ADBS01000001	1852917	1853892	VDA_002521.t01	975	-	4460	166.532	170.802
ADBS01000001	1929666	1929783	VDA_002579.t01	117	-	1504	56.1579	479.982
ADBS01000001	2597279	2597663	VDA_003049.t01	384	+	2190	81.7725	212.949
ADBS01000001	2889541	2891015	VDA_rna200.r01	1474	+	832	31.0661	21.076
ADBS01000001	1091915	1092941	VDA_001969.t01	1026	-	134	5.00343	4.87664
ADBS01000001	2663922	2664627	VDA_003095.t01	705	-	116345	4344.21	6162
ADBS01000001	2455186	2455777	VDA_002943.t01	591	+	21674	809.286	1369.35
ADBS01000001	2527990	2530902	VDA_rna159.r01	2912	-	2497	93.2356	32.0177
ADBS01000001	1343237	1344707	VDA_002145.t01	1470	-	812	30.3193	20.6254
ADBS01000001	2535050	2536757	VDA_003001.t01	1707	-	27792	1037.73	607.924
ADBS01000001	3092401	3094330	VDA_003426.t01	1929	-	4474	167.055	86.6018
ADBS01000001	268559	269702	VDA_001371.t01	1143	+	3146	117.469	102.772
ADBS01000001	1736338	1736426	VDA_rna136.r01	88	-	1308	48.8395	554.994
ADBS01000001	1452646	1453237	VDA_002227.t01	591	+	7156	267.198	452.112
ADBS01000001	2460715	2461948	VDA_002948.t01	1233	+	1528	57.0541	46.2725
ADBS01000001	240909	241683	VDA_001351.t01	774	+	1849	69.0399	89.1988
ADBS01000001	1341069	1341708	VDA_002142.t01	639	-	260	9.70815	15.1927
ADBS01000001	746932	747922	VDA_001720.t01	990	-	616	23.0008	23.2332
ADBS01000001	1027177	1028017	VDA_001923.t01	840	+	2821	105.333	125.397
ADBS01000001	719046	733497	VDA_001711.t01	14451	+	5116	191.027	13.2189
ADBS01000001	1103239	1104784	VDA_001979.t01	1545	-	317	11.8365	7.66115
ADBS01000001	657334	658663	VDA_001662.t01	1329	-	2315	86.4399	65.0413
ADBS01000001	797247	798132	VDA_001754.t01	885	-	519	19.379	21.8971
ADBS01000001	963051	963984	VDA_001878.t01	933	-	12859	480.143	514.622
ADBS01000001	48367	49408	VDA_001208.t01	1041	+	2012	75.1261	72.1673
ADBS01000001	1170524	1170644	VDA_002015.t01	120	-	401	14.973	124.775
ADBS01000001	2512470	2515041	VDA_002989.t01	2571	+	1335	49.8476	19.3884
ADBS01000001	1917878	1919120	VDA_002568.t01	1242	+	2429	90.6965	73.0246
ADBS01000001	1609711	1610635	VDA_002347.t01	924	+	453	16.9146	18.3058
ADBS01000001	1671728	1674287	VDA_002384.t01	2559	-	21171	790.505	308.912
ADBS01000001	2981267	2982017	VDA_003327.t01	750	-	493	18.4081	24.5442
ADBS01000001	1507996	1508070	VDA_rna113.r01	74	-	59	2.203	29.7703
ADBS01000001	85325	87338	VDA_001239.t01	2013	+	2768	103.354	51.3435
ADBS01000001	1814597	1815947	VDA_002494.t01	1350	-	3264	121.875	90.2775
ADBS01000001	519457	519796	VDA_001555.t01	339	-	3255	121.539	358.521
ADBS01000001	2685527	2685650	VDA_003105.t01	123	+	1594	59.5184	483.89
ADBS01000001	446956	448198	VDA_001502.t01	1242	+	0	0	0
ADBS01000001	3056750	3057764	VDA_003396.t01	1014	+	720	26.8841	26.5129
ADBS01000001	2861993	2863616	VDA_003243.t01	1623	-	16538	617.513	380.476
ADBS01000001	2028246	2028843	VDA_002657.t01	597	-	12257	457.665	766.607
ADBS01000001	141631	142228	VDA_001285.t01	597	-	0	0	0
ADBS01000001	1632472	1634797	VDA_002359.t01	2325	-	3371	125.87	54.1376
ADBS01000001	849806	850985	VDA_001792.t01	1179	+	7313	273.06	231.603
ADBS01000001	359478	359555	VDA_rna089.r01	77	-	3050	113.884	1479.01
ADBS01000001	1235138	1235732	VDA_002067.t01	594	+	288	10.7536	18.1038
ADBS01000001	202116	202731	VDA_001326.t01	615	-	957	35.7335	58.1032
ADBS01000001	161003	163625	VDA_001299.t01	2622	+	26509	989.821	377.506
ADBS01000001	1414553	1415696	VDA_002197.t01	1143	-	0	0	0
ADBS01000001	1957722	1958805	VDA_002602.t01	1083	-	5363	200.249	184.902
ADBS01000001	3126802	3127588	VDA_003470.t01	786	-	230	8.58798	10.9262
ADBS01000001	2559593	2560934	VDA_003021.t01	1341	-	4965	185.388	138.246
ADBS01000001	2908499	2910518	VDA_003268.t01	2019	+	1274	47.5699	23.5611
ADBS01000001	2750832	2751144	VDA_003158.t01	312	+	551	20.5738	65.9417
ADBS01000001	671369	671528	VDA_001672.t01	159	-	579	21.6193	135.97
ADBS01000001	366148	367237	VDA_001446.t01	1089	+	5477	204.506	187.792
ADBS01000001	832013	832466	VDA_001780.t01	453	-	6200	231.502	511.042
ADBS01000001	1200805	1201468	VDA_002040.t01	663	-	0	0	0
ADBS01000001	1679635	1680505	VDA_002390.t01	870	-	9439	352.443	405.107
ADBS01000001	2022703	2024164	VDA_002652.t01	1461	+	24604	918.69	628.809
ADBS01000001	2434898	2435828	VDA_002929.t01	930	+	1228	45.8523	49.3036
ADBS01000001	358295	358370	VDA_rna078.r01	75	-	1109	41.409	552.12
ADBS01000001	2646658	2647714	VDA_003085.t01	1056	+	1351	50.445	47.7699
ADBS01000001	1432798	1433935	VDA_002210.t01	1137	+	4896	182.812	160.784
ADBS01000001	1873870	1875349	VDA_002538.t01	1479	+	443	16.5412	11.184
ADBS01000001	1927971	1928640	VDA_002577.t01	669	-	1513	56.494	84.4454
ADBS01000001	3117824	3117938	VDA_003460.t01	114	+	21576	805.627	7066.9
ADBS01000001	2035035	2035620	VDA_002663.t01	585	+	2871	107.2	183.249
ADBS01000001	1645607	1647356	VDA_002368.t01	1749	-	1228	45.8523	26.2163
ADBS01000001	1015135	1015765	VDA_001914.t01	630	+	1959	73.1472	116.107
ADBS01000001	358390	358475	VDA_rna079.r01	85	-	1347	50.2957	591.714
ADBS01000001	3053535	3056166	VDA_003395.t01	2631	-	34670	1294.54	492.035
ADBS01000001	1295661	1296591	VDA_002104.t01	930	+	3424	127.849	137.472
ADBS01000001	846024	846165	VDA_001790.t01	141	+	345	12.882	91.3615
ADBS01000001	2929328	2930084	VDA_003285.t01	756	+	9938	371.075	490.84
ADBS01000001	944009	944258	VDA_001864.t01	249	-	2262	84.4609	339.2
ADBS01000001	2152188	2154108	VDA_002754.t01	1920	+	541	20.2004	10.5211
ADBS01000001	2069697	2071260	VDA_002691.t01	1563	-	1089	40.6622	26.0155
ADBS01000001	2814139	2815516	VDA_003205.t01	1377	+	1952	72.8858	52.9309
ADBS01000001	2304537	2305344	VDA_002847.t01	807	-	4774	178.257	220.888
ADBS01000001	225208	226012	VDA_001340.t01	804	+	2635	98.3884	122.374
ADBS01000001	3181245	3181731	VDA_003500.t01	486	+	161	6.01159	12.3695
ADBS01000001	2930155	2930944	VDA_003286.t01	789	+	2114	78.9347	100.044
ADBS01000001	1508944	1509020	VDA_rna121.r01	76	-	3	0.112017	1.47391
ADBS01000001	616776	618405	VDA_001632.t01	1629	+	72875	2721.08	1670.4
ADBS01000001	612462	613449	VDA_001627.t01	987	+	5029	187.778	190.251
ADBS01000001	1969688	1970687	VDA_002611.t01	999	-	1298	48.4661	48.5146
ADBS01000001	531425	533303	VDA_001566.t01	1878	-	4372	163.246	86.9256
ADBS01000001	812385	813003	VDA_001766.t01	618	-	353	13.1807	21.328
ADBS01000001	1811878	1814155	VDA_002492.t01	2277	-	14366	536.413	235.579
ADBS01000001	58348	58798	VDA_001218.t01	450	-	4607	172.021	382.269
ADBS01000001	2776131	2777631	VDA_003180.t01	1500	+	9702	362.263	241.509
ADBS01000001	356755	356830	VDA_rna065.r01	75	-	2861	106.827	1424.36
ADBS01000001	2486407	2487397	VDA_002967.t01	990	+	1125	42.0064	42.4307
ADBS01000001	176511	177384	VDA_001308.t01	873	-	2261	84.4236	96.7051
ADBS01000001	2444244	2445072	VDA_002936.t01	828	-	4539	169.482	204.688
ADBS01000001	1970705	1971839	VDA_002612.t01	1134	-	1618	60.4146	53.2756
ADBS01000001	190783	191512	VDA_001322.t01	729	-	7603	283.889	389.422
ADBS01000001	779681	779757	VDA_rna103.r01	76	+	867	32.3729	425.96
ADBS01000001	993651	995058	VDA_001900.t01	1407	-	2545	95.0279	67.5393
ADBS01000001	901454	902042	VDA_001833.t01	588	+	990	36.9656	62.8667
ADBS01000001	1456863	1458081	VDA_002230.t01	1218	+	3385	126.393	103.771
ADBS01000001	1485829	1486117	VDA_002253.t01	288	-	65	2.42704	8.42721
ADBS01000001	1055048	1056173	VDA_001945.t01	1125	-	2212	82.594	73.4168
ADBS01000001	1497598	1499230	VDA_002264.t01	1632	-	1340	50.0343	30.6583
ADBS01000001	2198715	2202702	VDA_002785.t01	3987	-	0	0	0
ADBS01000001	2915365	2916613	VDA_003272.t01	1248	+	1514	56.5313	45.2975
ADBS01000001	1592845	1594216	VDA_002336.t01	1371	+	1363	50.8931	37.1212
ADBS01000001	2002757	2002961	VDA_002639.t01	204	-	190	7.09442	34.7766
ADBS01000001	19682	20909	VDA_001189.t01	1227	-	774	28.9004	23.5537
ADBS01000001	1328490	1329123	VDA_002132.t01	633	+	491	18.3335	28.9628
ADBS01000001	2142948	2143752	VDA_002747.t01	804	-	1038	38.7579	48.2064
ADBS01000001	3095128	3096949	VDA_003428.t01	1821	+	5183	193.528	106.276
ADBS01000001	293618	295092	VDA_rna053.r01	1474	+	747	27.8923	18.9228
ADBS01000001	769846	770917	VDA_001734.t01	1071	+	2917	108.918	101.697
ADBS01000001	50909	51581	VDA_001211.t01	672	-	8927	333.326	496.02
ADBS01000001	2086529	2087285	VDA_002703.t01	756	-	5752	214.774	284.093
ADBS01000001	276554	277466	VDA_001376.t01	912	+	1196	44.6575	48.9665
ADBS01000001	2763897	2764575	VDA_003168.t01	678	-	3046	113.735	167.75
ADBS01000001	2749343	2750597	VDA_003156.t01	1254	-	6160	230.008	183.42
ADBS01000001	1804378	1806337	VDA_002486.t01	1959	-	2888	107.835	55.046
ADBS01000001	2495461	2496028	VDA_002973.t01	567	-	1666	62.2068	109.712
ADBS01000001	2474454	2476179	VDA_002958.t01	1725	-	3777	141.03	81.7563
ADBS01000001	260548	261745	VDA_001364.t01	1197	+	7130	266.227	222.412
ADBS01000001	1561633	1563700	VDA_002312.t01	2067	+	187	6.9824	3.37804
ADBS01000001	1983727	1985677	VDA_002625.t01	1950	-	0	0	0
ADBS01000001	1668722	1669697	VDA_002381.t01	975	-	9202	343.594	352.404
ADBS01000001	779603	779677	VDA_rna102.r01	74	+	1083	40.4382	546.462
ADBS01000001	2117429	2119067	VDA_002731.t01	1638	-	1515	56.5686	34.5352
ADBS01000001	941717	942269	VDA_001862.t01	552	+	31067	1160.01	2101.47
ADBS01000001	94012	95242	VDA_001245.t01	1230	-	18364	685.694	557.475
ADBS01000001	2277677	2278631	VDA_002828.t01	954	-	4807	179.489	188.143
ADBS01000001	117334	118066	VDA_001265.t01	732	+	5123	191.288	261.322
ADBS01000001	3191775	3193245	VDA_003507.t01	1470	+	5206	194.387	132.236
ADBS01000001	494957	495743	VDA_001536.t01	786	+	1505	56.1953	71.4952
ADBS01000001	2435847	2436312	VDA_002930.t01	465	+	819	30.5807	65.7649
ADBS01000001	2313834	2314722	VDA_002853.t01	888	-	1609	60.0785	67.656
ADBS01000001	2235061	2236450	VDA_002804.t01	1389	-	2912	108.731	78.2803
ADBS01000001	2712823	2712997	VDA_003129.t01	174	-	483	18.0348	103.648
ADBS01000001	389720	390545	VDA_001462.t01	825	-	866	32.3356	39.1947
ADBS01000001	3120549	3120936	VDA_003465.t01	387	+	61523	2297.21	5935.94
ADBS01000001	2619617	2620250	VDA_003066.t01	633	+	868	32.4103	51.2011
ADBS01000001	741264	742164	VDA_001717.t01	900	+	1097	40.9609	45.5121
ADBS01000001	175191	176469	VDA_001307.t01	1278	-	1766	65.9407	51.5968
ADBS01000001	3227799	3228687	VDA_003540.t01	888	+	2052	76.6197	86.2835
ADBS01000001	1164804	1166343	VDA_002012.t01	1539	-	400	14.9356	9.70475
ADBS01000001	1849692	1851363	VDA_002519.t01	1671	+	15016	560.683	335.537
ADBS01000001	1889072	1890101	VDA_002548.t01	1029	+	945	35.2854	34.291
ADBS01000001	1517192	1519133	VDA_002278.t01	1941	-	3746	139.872	72.0618
ADBS01000001	3212286	3213069	VDA_003524.t01	783	+	1451	54.1789	69.1941
ADBS01000001	2491562	2494481	VDA_002971.t01	2919	+	9839	367.379	125.858
ADBS01000001	636711	638976	VDA_001648.t01	2265	+	26442	987.319	435.902
ADBS01000001	1264530	1266459	VDA_002085.t01	1929	+	12236	456.88	236.848
ADBS01000001	2193435	2194884	VDA_002781.t01	1449	-	0	0	0
ADBS01000001	687249	688488	VDA_001688.t01	1239	+	9436	352.331	284.367
ADBS01000001	863609	864287	VDA_001801.t01	678	+	25405	948.598	1399.11
ADBS01000001	957687	958437	VDA_001876.t01	750	+	2258	84.3116	112.415
ADBS01000001	130515	130989	VDA_001275.t01	474	+	2102	78.4867	165.584
ADBS01000001	1109651	1111058	VDA_001982.t01	1407	-	2205	82.3326	58.5164
ADBS01000001	1436361	1436907	VDA_002213.t01	546	+	778	29.0498	53.2047
ADBS01000001	1012511	1013345	VDA_001911.t01	834	+	280	10.4549	12.5359
ADBS01000001	1478172	1479381	VDA_002247.t01	1209	+	950	35.4721	29.34
ADBS01000001	838824	839739	VDA_001785.t01	915	-	297	11.0897	12.1199
ADBS01000001	2617852	2618770	VDA_003064.t01	918	+	583	21.7687	23.7131
ADBS01000001	2597673	2598036	VDA_003050.t01	363	+	1156	43.1639	118.909
ADBS01000001	783626	783839	VDA_001746.t01	213	+	647	24.1584	113.42
ADBS01000001	381679	384568	VDA_001458.t01	2889	-	4903	183.073	63.3691
ADBS01000001	1589573	1590440	VDA_002333.t01	867	+	878	32.7837	37.8128
ADBS01000001	692128	692908	VDA_001693.t01	780	+	2108	78.7107	100.911
ADBS01000001	3097272	3097842	VDA_003429.t01	570	+	30980	1156.76	2029.41
ADBS01000001	3116469	3117795	VDA_003459.t01	1326	+	245416	9163.6	6910.71
ADBS01000001	1182463	1184920	VDA_002025.t01	2457	+	2118	79.0841	32.1873
ADBS01000001	1338631	1339360	VDA_002139.t01	729	+	1763	65.8287	90.3
ADBS01000001	1686517	1687708	VDA_002396.t01	1191	+	3390	126.579	106.28
ADBS01000001	179049	179301	VDA_001310.t01	252	+	39341	1468.96	5829.19
ADBS01000001	2562125	2562578	VDA_003023.t01	453	-	53078	1981.88	4375.01
ADBS01000001	472671	473454	VDA_001523.t01	783	+	0	0	0
ADBS01000001	1407165	1407609	VDA_002191.t01	444	-	3595	134.234	302.328
ADBS01000001	1426902	1427616	VDA_002206.t01	714	-	5259	196.366	275.022
ADBS01000001	2515134	2515755	VDA_002990.t01	621	-	1566	58.4729	94.1593
ADBS01000001	1398242	1398521	VDA_002184.t01	279	+	27347	1021.11	3659.9
ADBS01000001	2644003	2645290	VDA_003082.t01	1287	+	941	35.136	27.3007
ADBS01000001	529910	531341	VDA_001565.t01	1431	+	6591	246.102	171.979
ADBS01000001	1266458	1268480	VDA_002086.t01	2022	+	21796	813.842	402.493
ADBS01000001	1542451	1543135	VDA_002295.t01	684	-	272	10.1562	14.8483
ADBS01000001	285262	286297	VDA_001384.t01	1035	-	15984	596.827	576.645
ADBS01000001	132164	132794	VDA_001277.t01	630	+	2480	92.6008	146.985
ADBS01000001	2464622	2465642	VDA_002951.t01	1020	-	5408	201.93	197.97
ADBS01000001	274999	276403	VDA_001375.t01	1404	+	2261	84.4236	60.1307
ADBS01000001	2552020	2552893	VDA_003015.t01	873	-	2046	76.3957	87.5094
ADBS01000001	2455809	2457078	VDA_002944.t01	1269	+	34767	1298.17	1022.98
ADBS01000001	8796	10056	VDA_001179.t01	1260	+	17633	658.399	522.539
ADBS01000001	1302558	1302864	VDA_002109.t01	306	+	3681	137.445	449.167
ADBS01000001	1699920	1701546	VDA_002406.t01	1626	+	521	19.4536	11.9641
ADBS01000001	2834472	2835468	VDA_003220.t01	996	-	68	2.53905	2.54925
ADBS01000001	757636	758557	VDA_001726.t01	921	+	1174	43.836	47.5961
ADBS01000001	2787099	2788467	VDA_003187.t01	1368	+	661	24.6811	18.0417
ADBS01000001	67975	68051	VDA_rna027.r01	76	-	414	15.4584	203.4
ADBS01000001	2724499	2726362	VDA_003139.t01	1863	+	1134	42.3425	22.7281
ADBS01000001	927855	928518	VDA_001852.t01	663	+	44	1.64292	2.47801
ADBS01000001	3107289	3107601	VDA_003438.t01	312	+	71816	2681.54	8594.68
ADBS01000001	2400428	2402417	VDA_002912.t01	1989	+	836	31.2154	15.694
ADBS01000001	20974	22666	VDA_001190.t01	1692	-	100	3.7339	2.2068
ADBS01000001	3039823	3040066	VDA_003382.t01	243	+	3254	121.501	500.005
ADBS01000001	1764075	1765587	VDA_002452.t01	1512	+	4976	185.799	122.883
ADBS01000001	379216	379293	VDA_rna093.r01	77	-	28	1.04549	13.5778
ADBS01000001	1709254	1710310	VDA_002412.t01	1056	+	647	24.1584	22.8772
ADBS01000001	2288004	2288081	VDA_rna149.r01	77	-	1840	68.7038	892.258
ADBS01000001	67895	67971	VDA_rna026.r01	76	-	1192	44.5081	585.633
ADBS01000001	1586279	1586474	VDA_002330.t01	195	-	43704	1631.87	8368.54
ADBS01000001	2630997	2632341	VDA_003072.t01	1344	+	14261	532.492	396.199
ADBS01000001	1578339	1578831	VDA_002325.t01	492	+	6323	236.095	479.867
ADBS01000001	932596	932722	VDA_001855.t01	126	-	429	16.0184	127.131
ADBS01000001	3027540	3028005	VDA_003370.t01	465	-	2317	86.5146	186.053
ADBS01000001	2732060	2732726	VDA_003146.t01	666	+	3740	139.648	209.682
ADBS01000001	1694733	1696197	VDA_002403.t01	1464	+	6095	227.581	155.452
ADBS01000001	1003341	1003527	VDA_001906.t01	186	+	62	2.31502	12.4463
ADBS01000001	1950888	1952202	VDA_002597.t01	1314	-	3695	137.968	104.998
ADBS01000001	1299398	1300445	VDA_002107.t01	1047	-	2539	94.8038	90.5481
ADBS01000001	1988734	1990159	VDA_002628.t01	1425	-	10464	390.716	274.186
ADBS01000001	400278	400992	VDA_001470.t01	714	+	671	25.0545	35.0903
ADBS01000001	2554011	2554212	VDA_003016.t01	201	+	888	33.1571	164.961
ADBS01000001	3008812	3009517	VDA_003352.t01	705	+	1058	39.5047	56.035
ADBS01000001	1832218	1833865	VDA_002507.t01	1647	-	13534	505.347	306.829
ADBS01000001	1596320	1596397	VDA_rna131.r01	77	+	43	1.60558	20.8517
ADBS01000001	2322192	2324451	VDA_002860.t01	2259	-	3242	121.053	53.5871
ADBS01000001	2144120	2144969	VDA_002748.t01	849	-	9	0.336051	0.39582
ADBS01000001	715619	716387	VDA_001708.t01	768	+	16458	614.526	800.164
ADBS01000001	613522	614002	VDA_001628.t01	480	+	3647	136.175	283.699
ADBS01000001	51679	52603	VDA_001212.t01	924	+	2140	79.9055	86.4779
ADBS01000001	1251979	1253989	VDA_002079.t01	2010	+	52739	1969.22	979.713
ADBS01000001	358937	359012	VDA_rna084.r01	75	-	596	22.2541	296.721
ADBS01000001	90044	91121	VDA_001242.t01	1077	+	73222	2734.04	2538.57
ADBS01000001	628172	629660	VDA_001641.t01	1488	-	407	15.197	10.213
ADBS01000001	1480857	1481433	VDA_002249.t01	576	+	12491	466.402	809.726
ADBS01000001	1389241	1389889	VDA_002178.t01	648	-	2942	109.851	169.524
ADBS01000001	99737	100943	VDA_001250.t01	1206	+	2371	88.5309	73.4087
ADBS01000001	1811237	1811564	VDA_002491.t01	327	+	1713	63.9618	195.602
ADBS01000001	1751778	1752486	VDA_002440.t01	708	-	115	4.29399	6.06496
ADBS01000001	912685	913780	VDA_001841.t01	1095	+	1176	43.9107	40.1011
ADBS01000001	153890	154604	VDA_001293.t01	714	-	0	0	0
ADBS01000001	45573	46587	VDA_001206.t01	1014	+	8782	327.911	323.384
ADBS01000001	303289	304048	VDA_001395.t01	759	-	5479	204.581	269.54
ADBS01000001	465831	467133	VDA_001517.t01	1302	+	0	0	0
ADBS01000001	2526393	2527218	VDA_002998.t01	825	+	947	35.3601	42.8607
ADBS01000001	2011826	2012453	VDA_002644.t01	627	+	2006	74.9021	119.461
ADBS01000001	3188589	3189633	VDA_003504.t01	1044	+	7237	270.223	258.834
ADBS01000001	1342905	1343103	VDA_002144.t01	198	-	491	18.3335	92.5933
ADBS01000001	1042175	1043234	VDA_001935.t01	1059	-	6164	230.158	217.335
ADBS01000001	2682916	2682992	VDA_rna190.r01	76	-	2173	81.1377	1067.6
ADBS01000001	222221	223547	VDA_001338.t01	1326	-	677	25.2785	19.0637
ADBS01000001	2141217	2142594	VDA_002746.t01	1377	+	27021	1008.94	732.707
ADBS01000001	1755022	1756033	VDA_002443.t01	1011	-	2602	97.1562	96.0991
ADBS01000001	2955985	2956855	VDA_003305.t01	870	+	1393	52.0133	59.7854
ADBS01000001	57192	58212	VDA_001217.t01	1020	-	5000	186.695	183.035
ADBS01000001	837952	838819	VDA_001784.t01	867	-	213	7.95322	9.17326
ADBS01000001	2917564	2918332	VDA_003274.t01	768	+	689	25.7266	33.4982
ADBS01000001	2903481	2906601	VDA_003265.t01	3120	-	1116	41.6704	13.3559
ADBS01000001	2821567	2822905	VDA_003212.t01	1338	+	835	31.1781	23.302
ADBS01000001	1652078	1652789	VDA_002371.t01	711	+	1443	53.8802	75.7809
ADBS01000001	1722652	1722743	VDA_rna133.r01	91	-	2729	101.898	1119.76
ADBS01000001	337012	337882	VDA_001423.t01	870	-	1960	73.1845	84.1201
ADBS01000001	3049427	3050606	VDA_003391.t01	1179	+	118	4.40601	3.73707
ADBS01000001	5321	6257	VDA_001176.t01	936	+	1910	71.3176	76.194
ADBS01000001	375860	377348	VDA_001453.t01	1488	+	985	36.779	24.717
ADBS01000001	2977653	2978559	VDA_003324.t01	906	+	80	2.98712	3.29705
ADBS01000001	718156	718810	VDA_001710.t01	654	-	459	17.1386	26.2058
ADBS01000001	2452584	2453379	VDA_002941.t01	795	+	377	14.0768	17.7067
ADBS01000001	1638032	1639055	VDA_002362.t01	1023	+	430	16.0558	15.6948
ADBS01000001	539575	540439	VDA_001573.t01	864	-	3668	136.96	158.518
ADBS01000001	396760	397699	VDA_001467.t01	939	-	1908	71.2429	75.871
ADBS01000001	2777677	2778247	VDA_003181.t01	570	+	845	31.5515	55.3535
ADBS01000001	2511389	2512361	VDA_002988.t01	972	+	3792	141.59	145.668
ADBS01000001	2782454	2783378	VDA_003184.t01	924	+	2575	96.148	104.056
ADBS01000001	169230	172077	VDA_001303.t01	2847	+	9278	346.432	121.683
ADBS01000001	2391920	2393597	VDA_002905.t01	1677	+	1029	38.4219	22.9111
ADBS01000001	1808519	1810250	VDA_002489.t01	1731	+	38059	1421.09	820.963
ADBS01000001	391599	392148	VDA_001464.t01	549	+	2175	81.2124	147.928
ADBS01000001	1893996	1895409	VDA_002552.t01	1413	+	0	0	0
ADBS01000001	165981	166058	VDA_rna036.r01	77	+	637	23.785	308.896
ADBS01000001	1269588	1271331	VDA_002088.t01	1743	-	7080	264.36	151.67
ADBS01000001	3018309	3019497	VDA_003361.t01	1188	-	2921	109.067	91.8075
ADBS01000001	939922	941167	VDA_001861.t01	1245	+	2566	95.812	76.9574
ADBS01000001	2667945	2668021	VDA_rna181.r01	76	-	132	4.92875	64.852
ADBS01000001	3080046	3082392	VDA_003416.t01	2346	+	649	24.233	10.3295
ADBS01000001	3114958	3115312	VDA_003455.t01	354	+	68242	2548.09	7198
ADBS01000001	1881344	1882883	VDA_002542.t01	1539	-	8903	332.429	216.004
ADBS01000001	2596536	2597277	VDA_003048.t01	741	+	3018	112.689	152.077
ADBS01000001	1655588	1656722	VDA_002373.t01	1134	+	7691	287.175	253.24
ADBS01000001	1371708	1373493	VDA_002164.t01	1785	+	3870	144.502	80.9535
ADBS01000001	3110669	3111368	VDA_003445.t01	699	+	111616	4167.63	5962.28
ADBS01000001	202933	204334	VDA_001327.t01	1401	-	17211	642.642	458.703
ADBS01000001	3901	5206	VDA_001175.t01	1305	+	2586	96.5588	73.9914
ADBS01000001	2900321	2900398	VDA_rna210.r01	77	+	8	0.298712	3.87938
ADBS01000001	814353	815895	VDA_001767.t01	1542	+	233	8.7	5.64202
ADBS01000001	1885770	1886709	VDA_002545.t01	939	+	1921	71.7283	76.388
ADBS01000001	2865290	2865962	VDA_003245.t01	672	-	66219	2472.55	3679.4
ADBS01000001	470331	471204	VDA_001520.t01	873	+	2	0.0746781	0.0855419
ADBS01000001	2697408	2698413	VDA_003116.t01	1005	-	2920	109.03	108.488
ADBS01000001	1878596	1880078	VDA_002540.t01	1482	-	26491	989.148	667.442
ADBS01000001	937251	937833	VDA_001858.t01	582	-	1373	51.2665	88.0868
ADBS01000001	1468118	1468742	VDA_002241.t01	624	-	4307	160.819	257.723
ADBS01000001	1680800	1681814	VDA_002391.t01	1014	+	1342	50.109	49.4172
ADBS01000001	144029	145295	VDA_001287.t01	1266	+	0	0	0
ADBS01000001	2809718	2810777	VDA_003202.t01	1059	-	264	9.85751	9.30832
ADBS01000001	76159	76861	VDA_001230.t01	702	-	2560	95.5879	136.165
ADBS01000001	1598164	1599775	VDA_002339.t01	1611	-	393	14.6742	9.10878
ADBS01000001	599888	601151	VDA_001618.t01	1263	-	2245	83.8261	66.3707
ADBS01000001	88740	89904	VDA_001241.t01	1164	+	43832	1636.64	1406.05
ADBS01000001	965196	965745	VDA_001879.t01	549	+	0	0	0
ADBS01000001	587831	588161	VDA_001607.t01	330	+	22451	838.299	2540.3
ADBS01000001	1329220	1329832	VDA_002133.t01	612	-	4256	158.915	259.665
ADBS01000001	2114917	2115682	VDA_002728.t01	765	+	65	2.42704	3.1726
ADBS01000001	352362	353787	VDA_001437.t01	1425	-	14772	551.572	387.068
ADBS01000001	2968948	2969575	VDA_003315.t01	627	+	8101	302.484	482.43
ADBS01000001	2554776	2556429	VDA_003018.t01	1653	-	29484	1100.9	666.004
ADBS01000001	1736222	1736313	VDA_rna135.r01	91	-	2647	98.8364	1086.11
ADBS01000001	36739	39337	VDA_001199.t01	2598	+	29582	1104.56	425.159
ADBS01000001	1946399	1946786	VDA_002594.t01	387	-	1484	55.4111	143.181
ADBS01000001	3099316	3100189	VDA_003432.t01	873	+	52462	1958.88	2243.85
ADBS01000001	2763713	2763839	VDA_003167.t01	126	+	429	16.0184	127.131
ADBS01000001	448826	449780	VDA_001503.t01	954	-	54338	2028.93	2126.76
ADBS01000001	2453397	2454912	VDA_002942.t01	1515	-	8813	329.069	217.207
ADBS01000001	331391	332270	VDA_001416.t01	879	+	4291	160.222	182.277
ADBS01000001	3116012	3116447	VDA_003458.t01	435	+	102480	3826.5	8796.56
ADBS01000001	1510777	1512547	VDA_002273.t01	1770	-	3170	118.365	66.8727
ADBS01000001	1667348	1668545	VDA_002380.t01	1197	-	1204	44.9562	37.5574
ADBS01000001	1820792	1822004	VDA_002500.t01	1212	-	17717	661.536	545.822
ADBS01000001	2982050	2982821	VDA_003328.t01	771	+	416	15.533	20.1466
ADBS01000001	1463841	1464585	VDA_002236.t01	744	+	235	8.77467	11.7939
ADBS01000001	549310	551245	VDA_001580.t01	1935	-	32113	1199.07	619.674
ADBS01000001	683992	684949	VDA_001684.t01	957	+	4230	157.944	165.041
ADBS01000001	1819488	1820655	VDA_002499.t01	1167	-	15342	572.856	490.879
ADBS01000001	1959059	1959989	VDA_002603.t01	930	-	4449	166.121	178.625
ADBS01000001	239371	240220	VDA_001350.t01	849	-	5146	192.147	226.321
ADBS01000001	590307	590913	VDA_001609.t01	606	+	3427	127.961	211.157
ADBS01000001	671957	672563	VDA_001673.t01	606	-	9793	365.661	603.401
ADBS01000001	3100389	3101109	VDA_003433.t01	720	+	3336	124.563	173.004
ADBS01000001	1766709	1767243	VDA_002454.t01	534	+	615	22.9635	43.0028
ADBS01000001	2945720	2946569	VDA_003297.t01	849	-	693	25.876	30.4782
ADBS01000001	3182968	3183694	VDA_003502.t01	726	+	143	5.33948	7.35466
ADBS01000001	196643	198131	VDA_rna048.r01	1488	+	780	29.1245	19.5729
ADBS01000001	2580208	2580397	VDA_003038.t01	189	-	1576	58.8463	311.356
ADBS01000001	995563	996874	VDA_001901.t01	1311	-	251	9.3721	7.14882
ADBS01000001	304089	304881	VDA_001396.t01	792	+	3573	133.412	168.45
ADBS01000001	1202552	1203428	VDA_002041.t01	876	+	0	0	0
ADBS01000001	1837816	1839484	VDA_002512.t01	1668	-	34840	1300.89	779.911
ADBS01000001	350657	350894	VDA_001435.t01	237	-	2590	96.7081	408.051
ADBS01000001	1546399	1547677	VDA_002299.t01	1278	+	559	20.8725	16.3322
ADBS01000001	2135323	2136238	VDA_002741.t01	915	+	6285	234.676	256.476
ADBS01000001	2998984	2999626	VDA_003340.t01	642	+	4180	156.077	243.111
ADBS01000001	2198035	2198716	VDA_002784.t01	681	-	0	0	0
ADBS01000001	1102332	1103217	VDA_001978.t01	885	-	523	19.5283	22.0659
ADBS01000001	2928705	2928966	VDA_003283.t01	261	+	8309	310.25	1188.7
ADBS01000001	473450	474341	VDA_001524.t01	891	+	1228	45.8523	51.4617
ADBS01000001	2638167	2639511	VDA_003078.t01	1344	-	320	11.9485	8.89025
ADBS01000001	1608690	1609692	VDA_002346.t01	1002	+	274	10.2309	10.2105
ADBS01000001	798593	799004	VDA_001755.t01	411	+	1169	43.6493	106.203
ADBS01000001	2741727	2743662	VDA_003150.t01	1935	+	1684	62.8789	32.4956
ADBS01000001	2690611	2690869	VDA_003110.t01	258	-	3003	112.129	434.609
ADBS01000001	198253	198330	VDA_rna049.r01	77	+	3970	148.236	1925.14
ADBS01000001	295241	295317	VDA_rna054.r01	76	+	610	22.7768	299.695
ADBS01000001	2622478	2625961	VDA_003068.t01	3483	-	889	33.1944	9.53041
ADBS01000001	75325	76144	VDA_001229.t01	819	-	4678	174.672	213.275
ADBS01000001	2385206	2386295	VDA_002902.t01	1089	+	1325	49.4742	45.4309
ADBS01000001	2813024	2813951	VDA_003204.t01	927	+	1880	70.1974	75.7253
ADBS01000001	686035	686770	VDA_001686.t01	735	+	8874	331.347	450.812
ADBS01000001	3087269	3088076	VDA_003421.t01	807	+	1490	55.6352	68.9407
ADBS01000001	814013	814089	VDA_rna108.r01	76	+	35	1.30687	17.1956
ADBS01000001	1348281	1349730	VDA_002147.t01	1449	-	323	12.0605	8.32333
ADBS01000001	2039394	2040294	VDA_002667.t01	900	+	974	36.3682	40.4091
ADBS01000001	2476558	2477458	VDA_002959.t01	900	-	2006	74.9021	83.2246
ADBS01000001	2396754	2397756	VDA_002909.t01	1002	+	196	7.31845	7.30384
ADBS01000001	140898	141642	VDA_001284.t01	744	-	0	0	0
ADBS01000001	2558475	2559555	VDA_003020.t01	1080	-	3974	148.385	137.394
ADBS01000001	1011456	1012503	VDA_001910.t01	1047	+	216	8.06523	7.70318
ADBS01000001	540679	541624	VDA_001574.t01	945	-	2826	105.52	111.662
ADBS01000001	1292148	1292826	VDA_002101.t01	678	+	391	14.5996	21.5333
ADBS01000001	1386376	1386922	VDA_002176.t01	546	-	0	0	0
ADBS01000001	1321959	1322700	VDA_002127.t01	741	-	439	16.3918	22.1212
ADBS01000001	951154	951334	VDA_001869.t01	180	+	1201	44.8442	249.134
ADBS01000001	2800376	2800452	VDA_rna198.r01	76	-	924	34.5013	453.964
ADBS01000001	3007689	3008823	VDA_003351.t01	1134	-	2068	77.2171	68.0927
ADBS01000001	2090702	2091989	VDA_002707.t01	1287	-	11997	447.956	348.063
ADBS01000001	1256426	1259051	VDA_002082.t01	2625	+	16793	627.034	238.87
ADBS01000001	1163497	1164808	VDA_002011.t01	1311	-	387	14.4502	11.0223
ADBS01000001	3173471	3175169	VDA_003494.t01	1698	+	4074	152.119	89.5873
ADBS01000001	2585149	2585225	VDA_rna174.r01	76	-	1072	40.0275	526.677
ADBS01000001	1773529	1774615	VDA_002459.t01	1086	-	704	26.2867	24.205
ADBS01000001	1220882	1221536	VDA_002057.t01	654	+	0	0	0
ADBS01000001	2584639	2584716	VDA_rna169.r01	77	-	1239	46.2631	600.819
ADBS01000001	748711	749785	VDA_001721.t01	1074	-	1645	61.4227	57.1906
ADBS01000001	1953025	1953553	VDA_002599.t01	528	-	2484	92.7502	175.663
ADBS01000001	65545	65621	VDA_rna015.r01	76	-	1827	68.2184	897.611
ADBS01000001	877438	878833	VDA_001816.t01	1395	+	1151	42.9772	30.8081
ADBS01000001	2916593	2917379	VDA_003273.t01	786	+	889	33.1944	42.2321
ADBS01000001	2758697	2758886	VDA_003164.t01	189	-	1776	66.3141	350.868
ADBS01000001	2310269	2311232	VDA_002850.t01	963	-	11090	414.09	430
ADBS01000001	2068709	2069555	VDA_002690.t01	846	+	1082	40.4008	47.7551
ADBS01000001	854122	856180	VDA_001795.t01	2058	+	4724	176.39	85.7092
ADBS01000001	2576403	2578467	VDA_003036.t01	2064	-	7416	276.906	134.16
ADBS01000001	2172190	2173396	VDA_002763.t01	1206	-	803	29.9832	24.8617
ADBS01000001	165376	165468	VDA_rna031.r01	92	+	682	25.4652	276.796
ADBS01000001	1471874	1474940	VDA_002244.t01	3066	+	713	26.6227	8.68321
ADBS01000001	2026999	2028223	VDA_002656.t01	1224	-	28908	1079.4	881.86
ADBS01000001	232861	233638	VDA_001346.t01	777	-	1816	67.8077	87.2686
ADBS01000001	109975	110626	VDA_001258.t01	651	+	3178	118.663	182.279
ADBS01000001	611215	611791	VDA_001626.t01	576	-	299	11.1644	19.3826
ADBS01000001	1795210	1796182	VDA_002477.t01	972	-	3630	135.541	139.445
ADBS01000001	2800602	2802076	VDA_rna199.r01	1474	-	684	25.5399	17.3269
ADBS01000001	1825734	1827444	VDA_002503.t01	1710	-	4263	159.176	93.0856
ADBS01000001	2911524	2911601	VDA_rna213.r01	77	+	396	14.7863	192.029
ADBS01000001	2236544	2238899	VDA_002805.t01	2355	+	3831	143.046	60.7413
ADBS01000001	2575464	2576400	VDA_003035.t01	936	-	13664	510.201	545.086
ADBS01000001	1331423	1334438	VDA_002135.t01	3015	-	0	0	0
ADBS01000001	468009	469179	VDA_001518.t01	1170	+	0	0	0
ADBS01000001	533317	533683	VDA_001567.t01	366	-	3219	120.194	328.4
ADBS01000001	1939015	1940602	VDA_002589.t01	1587	-	8019	299.422	188.672
ADBS01000001	2321366	2322173	VDA_002859.t01	807	-	2070	77.2918	95.7767
ADBS01000001	2738360	2739080	VDA_003148.t01	720	-	1088	40.6249	56.4234
ADBS01000001	1355337	1356672	VDA_002152.t01	1335	-	286	10.679	7.99922
ADBS01000001	2485355	2486156	VDA_002966.t01	801	+	1458	54.4403	67.9654
ADBS01000001	1839717	1842381	VDA_002513.t01	2664	-	3215	120.045	45.0619
ADBS01000001	1418825	1419683	VDA_002201.t01	858	-	0	0	0
ADBS01000001	879983	880907	VDA_001818.t01	924	+	2486	92.8249	100.46
ADBS01000001	2548329	2550156	VDA_003012.t01	1827	-	40472	1511.19	827.14
ADBS01000001	2642367	2643966	VDA_003081.t01	1599	+	344	12.8446	8.03291
ADBS01000001	65465	65541	VDA_rna014.r01	76	-	1868	69.7493	917.754
ADBS01000001	2433381	2434392	VDA_002928.t01	1011	+	2439	91.0699	90.079
ADBS01000001	3160326	3161823	VDA_003487.t01	1497	+	0	0	0
ADBS01000001	258768	259533	VDA_001362.t01	765	+	4774	178.257	233.015
ADBS01000001	1596097	1596174	VDA_rna129.r01	77	+	120	4.48068	58.1907
ADBS01000001	2313083	2313344	VDA_002852.t01	261	+	24703	922.386	3534.05
ADBS01000001	1359608	1361375	VDA_002155.t01	1767	-	657	24.5317	13.8833
ADBS01000001	3219540	3220644	VDA_003531.t01	1104	+	1790	66.8369	60.5407
ADBS01000001	1980330	1980651	VDA_002621.t01	321	+	2669	99.6579	310.461
ADBS01000001	2868618	2869716	VDA_003248.t01	1098	+	4178	156.003	142.079
ADBS01000001	1054000	1054945	VDA_001944.t01	945	-	1325	49.4742	52.3537
ADBS01000001	1070809	1072273	VDA_001955.t01	1464	-	401	14.973	10.2274
ADBS01000001	1154936	1155314	VDA_002006.t01	378	-	396	14.7863	39.1171
ADBS01000001	2375338	2376298	VDA_002893.t01	960	+	1413	52.7601	54.9584
ADBS01000001	1954055	1955801	VDA_002600.t01	1746	-	5730	213.953	122.539
ADBS01000001	1221539	1222232	VDA_002058.t01	693	+	0	0	0
ADBS01000001	1300910	1302392	VDA_002108.t01	1482	+	4255	158.878	107.205
ADBS01000001	498672	499341	VDA_001539.t01	669	+	2984	111.42	166.547
ADBS01000001	422576	422661	VDA_rna100.r01	85	-	81	3.02446	35.5819
ADBS01000001	1806596	1807430	VDA_002487.t01	834	+	7897	294.866	353.557
ADBS01000001	975981	977013	VDA_001887.t01	1032	+	7462	278.624	269.984
ADBS01000001	2376298	2377132	VDA_002894.t01	834	+	507	18.9309	22.6989
ADBS01000001	928520	931019	VDA_001853.t01	2499	+	523	19.5283	7.81445
ADBS01000001	416232	417981	VDA_001481.t01	1749	-	21519	803.499	459.405
ADBS01000001	545773	546289	VDA_001577.t01	516	+	4530	169.146	327.802
ADBS01000001	2085553	2086537	VDA_002702.t01	984	-	7347	274.33	278.791
ADBS01000001	641125	642847	VDA_001652.t01	1722	-	4303	160.67	93.3042
ADBS01000001	165623	165700	VDA_rna033.r01	77	+	530	19.7897	257.009
ADBS01000001	2005426	2006002	VDA_002640.t01	576	-	1297	48.4287	84.0777
ADBS01000001	397817	398645	VDA_001468.t01	828	-	1516	56.606	68.3647
ADBS01000001	1514016	1514568	VDA_002275.t01	552	+	1010	37.7124	68.3196
ADBS01000001	246904	248425	VDA_001353.t01	1521	+	731	27.2948	17.9453
ADBS01000001	422395	422480	VDA_rna099.r01	85	-	432	16.1305	189.77
ADBS01000001	3114010	3114403	VDA_003453.t01	393	+	83503	3117.92	7933.64
ADBS01000001	2504953	2506129	VDA_002981.t01	1176	-	9720	362.935	308.619
ADBS01000001	1969443	1969632	VDA_002610.t01	189	+	339	12.6579	66.9732
ADBS01000001	1340672	1341029	VDA_002141.t01	357	-	249	9.29742	26.0432
ADBS01000001	2030259	2031504	VDA_002660.t01	1245	-	27405	1023.28	821.909
ADBS01000001	1859213	1859543	VDA_002527.t01	330	-	11818	441.273	1337.19
ADBS01000001	2733666	2736438	VDA_003147.t01	2772	-	9786	365.4	131.818
ADBS01000001	754605	756693	VDA_001724.t01	2088	-	234001	8737.37	4184.57
ADBS01000001	784452	786483	VDA_001747.t01	2031	-	616	23.0008	11.3249
ADBS01000001	2063784	2065281	VDA_002686.t01	1497	+	1310	48.9141	32.6748
ADBS01000001	385564	386230	VDA_001459.t01	666	-	1551	57.9129	86.9562
ADBS01000001	58927	59641	VDA_001219.t01	714	-	1837	68.5918	96.067
ADBS01000001	336661	336787	VDA_001422.t01	126	+	623	23.2622	184.621
ADBS01000001	1194451	1195615	VDA_002035.t01	1164	+	0	0	0
ADBS01000001	3119526	3120516	VDA_003464.t01	990	+	194561	7264.72	7338.1
ADBS01000001	1994845	1996099	VDA_002632.t01	1254	-	6954	259.656	207.062
ADBS01000001	1607369	1608590	VDA_002345.t01	1221	+	111	4.14463	3.39446
ADBS01000001	2978649	2980017	VDA_003325.t01	1368	+	1105	41.2596	30.1606
[truncated: 1,976 more rows]

## Sheet: RM-25-1.FPKM
#chrom	st	end	accession	mRNA_size	gene_strand	Frag_count	FPM	FPKM
[truncated: 3,748 more rows]

[truncated: 2 more sheets: RM-25-2.FPKM, RM-25-3.FPKM]
